# Supplementary material for: Harnessing the landscape of microbial culture media to predict new organism–media pairings
Source: Nat Commun. 2015 Oct 13;6:8493. doi: 10.1038/ncomms9493 (PMC4633754; doi:10.1038/ncomms9493)
Supplement: Supplementary Data 1 — Transitive predictions. [file ncomms9493-s2.xlsx]

## Sheet: Data 1
Supplementary Data 1. Transitive predictions
..	Orgs & predicted media:				..	filters:				..	DSMZ curator statements:			..		..
..	organism_id	organism	media_id	media_name	..	is_aerobic_match	is_salt_match	media richness matches org richness?	PASSES_AEROBIC_AND_SALT_AND_RICHNESS_FILTERS	..	Curator	Total curator comment	iscorrect? (based on curator statement)	..	is a known org-medium pair in DSMZ? (all are 'no' because we cut out the set of predictions that were already in the DSMZ dB)	..
..	6387	Mycobacterium sp.	220	CASO AGAR (Merck 105458)	..	TRUE	TRUE	TRUE	TRUE	..	Lang	?	0.5	..	no	..
..	23662	Pseudomonas nitroreducens	693	COLUMBIA BLOOD medium	..	TRUE	TRUE	TRUE	TRUE	..	Lang	?	0.5	..	no	..
..	22557	Trabulsiella odontotermitis	693	COLUMBIA BLOOD medium	..	TRUE	TRUE	FALSE	FALSE	..	Lang	?	0.5	..	no	..
..	23607	Dyadobacter alkalitolerans	693	COLUMBIA BLOOD medium	..	TRUE	TRUE	FALSE	FALSE	..	Lang	?	0.5	..	no	..
..	22538	Aeromonas rivuli	693	COLUMBIA BLOOD medium	..	TRUE	TRUE	TRUE	TRUE	..	Lang	?	0.5	..	no	..
..	22539	Aeromonas rivuli	693	COLUMBIA BLOOD medium	..	TRUE	TRUE	TRUE	TRUE	..	Lang	?	0.5	..	no	..
..	24741	Camelimonas abortus	693	COLUMBIA BLOOD medium	..	TRUE	TRUE	TRUE	TRUE	..	Lang	?	0.5	..	no	..
..	25827	Pseudomonas brassicacearum subsp. brassicacearum	693	COLUMBIA BLOOD medium	..	TRUE	TRUE	FALSE	FALSE	..	Lang	?	0.5	..	no	..
..	25830	Pseudomonas sp.	693	COLUMBIA BLOOD medium	..	TRUE	TRUE	FALSE	FALSE	..	Lang	?	0.5	..	no	..
..	25831	Escherichia fergusonii	693	COLUMBIA BLOOD medium	..	TRUE	TRUE	FALSE	FALSE	..	Lang	?	0.5	..	no	..
..	25842	Pseudomonas sp.	693	COLUMBIA BLOOD medium	..	TRUE	TRUE	TRUE	TRUE	..	Lang	?	0.5	..	no	..
..	25667	Pusillimonas harenae	693	COLUMBIA BLOOD medium	..	TRUE	TRUE	TRUE	TRUE	..	Lang	?	0.5	..	no	..
..	23574	Pandoraea oxalativorans	693	COLUMBIA BLOOD medium	..	TRUE	TRUE	TRUE	TRUE	..	Lang	?	0.5	..	no	..
..	23573	Pandoraea oxalativorans	693	COLUMBIA BLOOD medium	..	TRUE	TRUE	TRUE	TRUE	..	Lang	?	0.5	..	no	..
..	23570	Pandoraea oxalativorans	693	COLUMBIA BLOOD medium	..	TRUE	TRUE	TRUE	TRUE	..	Lang	?	0.5	..	no	..
..	23571	Pandoraea vervacti	693	COLUMBIA BLOOD medium	..	TRUE	TRUE	TRUE	TRUE	..	Lang	?	0.5	..	no	..
..	23572	Pandoraea faecigallinarum	693	COLUMBIA BLOOD medium	..	TRUE	TRUE	TRUE	TRUE	..	Lang	?	0.5	..	no	..
..	23471	Pseudomonas fluorescens	693	COLUMBIA BLOOD medium	..	TRUE	TRUE	TRUE	TRUE	..	Lang	?	0.5	..	no	..
..	22326	Pseudomonas xiamenensis	693	COLUMBIA BLOOD medium	..	TRUE	TRUE	TRUE	TRUE	..	Lang	?	0.5	..	no	..
..	22310	Ignatzschineria ureiclastica	693	COLUMBIA BLOOD medium	..	TRUE	TRUE	TRUE	TRUE	..	Lang	?	0.5	..	no	..
..	22309	Ignatzschineria indica	693	COLUMBIA BLOOD medium	..	TRUE	TRUE	TRUE	TRUE	..	Lang	?	0.5	..	no	..
..	12800	Pseudomonas sp.	693	COLUMBIA BLOOD medium	..	TRUE	TRUE	FALSE	FALSE	..	Lang	?	0.5	..	no	..
..	22344	Luteimonas terricola	693	COLUMBIA BLOOD medium	..	TRUE	TRUE	TRUE	TRUE	..	Lang	?	0.5	..	no	..
..	22339	Yersinia entomophaga	693	COLUMBIA BLOOD medium	..	TRUE	TRUE	TRUE	TRUE	..	Lang	?	0.5	..	no	..
..	22270	Dyadobacter psychrophilus	693	COLUMBIA BLOOD medium	..	TRUE	TRUE	FALSE	FALSE	..	Lang	?	0.5	..	no	..
..	22271	Sphingopyxis bauzanensis	693	COLUMBIA BLOOD medium	..	TRUE	TRUE	FALSE	FALSE	..	Lang	?	0.5	..	no	..
..	30178	Dickeya sp.	693	COLUMBIA BLOOD medium	..	TRUE	TRUE	FALSE	FALSE	..	Lang	?	0.5	..	no	..
..	30175	Brenneria nigrifluens	693	COLUMBIA BLOOD medium	..	TRUE	TRUE	FALSE	FALSE	..	Lang	?	0.5	..	no	..
..	71	Nannocystis exedens subsp. exedens	729	MYX AGAR	..	TRUE	TRUE	TRUE	TRUE	..	Lang	?	0.5	..	no	..
..	3369	Photorhabdus temperata subsp. khanii	830	R2A medium	..	null	null	FALSE	FALSE	..	Lang	?	0.5	..	no	..
..	10026	Xylella fastidiosa subsp. fastidiosa	830	R2A medium	..	TRUE	FALSE	FALSE	FALSE	..	Lang	?	0.5	..	no	..
..	22523	Comamonas zonglianii	535b	REACTIVATION WITH LIQUID medium	..	null	null	FALSE	FALSE	..	Lang	?	0.5	..	no	..
..	46608	Pseudomonas putida	693	COLUMBIA BLOOD medium	..	TRUE	TRUE	TRUE	TRUE	..	Lang	?/in principle medium 693 is even more rich (or better complex) than medium 1 or 220 or 535. From this point of view some of the strains might grow on medium 693. However, the blood included contains anti-bacterial components which might inhibit growth, for example of plant pathogenic bacteria (Pectobacterium) or isolates from nutrient poor habitats (Aeromonas rivuli). Consequently, my decisions …	0.5	..	no	..
..	25798	Moritella viscosa	101	NUTRIENT AGAR or BROTH WITH NaCl	..	TRUE	TRUE	TRUE	TRUE	..	Lang	?/many strains for which medium 514 is given might grow, even though less well, with medium 101 or 115; members of the genus Moritella are particularly sensitive	0.5	..	no	..
..	22558	Pseudomonas bauzanensis	693	COLUMBIA BLOOD medium	..	TRUE	TRUE	FALSE	FALSE	..	Lang	line 11504 - see comments above (line 203) concerning medium 693. Fo all following strains and m. 693 without entry, the strains possibly grow on M. 693 or possibly not. I would choose medium 1as the mostsuitable medium for strains for which medium 830 is given/	0.5	..	no	..
..	18579	Thorsellia anophelis	514	BACTO MARINE BROTH (DIFCO 2216)	..	TRUE	FALSE	FALSE	FALSE	..	Lang	no	0	..	no	..
..	13593	Sphingopyxis alaskensis	514	BACTO MARINE BROTH (DIFCO 2216)	..	TRUE	FALSE	FALSE	FALSE	..	Lang	no	0	..	no	..
..	21016	Pseudomonas oleovorans subsp. lubricantis	514	BACTO MARINE BROTH (DIFCO 2216)	..	TRUE	FALSE	FALSE	FALSE	..	Lang	no	0	..	no	..
..	13117	Stenotrophomonas acidaminiphila	514	BACTO MARINE BROTH (DIFCO 2216)	..	TRUE	FALSE	FALSE	FALSE	..	Lang	no	0	..	no	..
..	13118	Stenotrophomonas acidaminiphila	514	BACTO MARINE BROTH (DIFCO 2216)	..	TRUE	FALSE	FALSE	FALSE	..	Lang	no	0	..	no	..
..	11058	Vibrio parahaemolyticus	429	COLUMBIA BLOOD AGAR	..	null	null	FALSE	FALSE	..	Lang	no	0	..	no	..
..	10027	Vibrio parahaemolyticus	429	COLUMBIA BLOOD AGAR	..	null	null	FALSE	FALSE	..	Lang	no	0	..	no	..
..	22556	Pectobacterium carotovorum subsp. odoriferum	693	COLUMBIA BLOOD medium	..	TRUE	TRUE	TRUE	TRUE	..	Lang	no	0	..	no	..
..	22252	Xanthomonas vesicatoria	693	COLUMBIA BLOOD medium	..	TRUE	TRUE	FALSE	FALSE	..	Lang	no	0	..	no	..
..	2260	Myxococcus virescens	693	COLUMBIA BLOOD medium	..	TRUE	TRUE	FALSE	FALSE	..	Lang	no	0	..	no	..
..	17726	Chitinimonas koreensis	693	COLUMBIA BLOOD medium	..	TRUE	TRUE	FALSE	FALSE	..	Lang	no	0	..	no	..
..	9506	Azoarcus sp.	693	COLUMBIA BLOOD medium	..	TRUE	TRUE	FALSE	FALSE	..	Lang	no	0	..	no	..
..	17801	Pseudoxanthomonas daejeonensis	693	COLUMBIA BLOOD medium	..	TRUE	TRUE	FALSE	FALSE	..	Lang	no	0	..	no	..
..	18626	Azospira restricta	693	COLUMBIA BLOOD medium	..	TRUE	TRUE	FALSE	FALSE	..	Lang	no	0	..	no	..
..	1805	Sphingomonas echinoides	693	COLUMBIA BLOOD medium	..	null	TRUE	FALSE	FALSE	..	Lang	no	0	..	no	..
..	1856	Pseudomonas syringae	693	COLUMBIA BLOOD medium	..	null	TRUE	TRUE	FALSE	..	Lang	no	0	..	no	..
..	6780	Chelatovorus multitrophicus	693	COLUMBIA BLOOD medium	..	TRUE	TRUE	FALSE	FALSE	..	Lang	no	0	..	no	..
..	19021	Stenoxybacter acetivorans	693	COLUMBIA BLOOD medium	..	TRUE	TRUE	FALSE	FALSE	..	Lang	no	0	..	no	..
..	21777	Undibacterium oligocarboniphilum	693	COLUMBIA BLOOD medium	..	TRUE	TRUE	FALSE	FALSE	..	Lang	no	0	..	no	..
..	18234	Arenimonas sp.	693	COLUMBIA BLOOD medium	..	TRUE	TRUE	FALSE	FALSE	..	Lang	no	0	..	no	..
..	17131	Ancylobacter rudongensis	693	COLUMBIA BLOOD medium	..	TRUE	TRUE	FALSE	FALSE	..	Lang	no	0	..	no	..
..	1526	Xanthomonas campestris	693	COLUMBIA BLOOD medium	..	null	TRUE	TRUE	FALSE	..	Lang	no	0	..	no	..
..	6984	Thauera aromatica	693	COLUMBIA BLOOD medium	..	TRUE	TRUE	FALSE	FALSE	..	Lang	no	0	..	no	..
..	21875	Anaeromyxobacter dehalogenans	693	COLUMBIA BLOOD medium	..	TRUE	TRUE	FALSE	FALSE	..	Lang	no	0	..	no	..
..	21878	Anaeromyxobacter dehalogenans	693	COLUMBIA BLOOD medium	..	TRUE	TRUE	FALSE	FALSE	..	Lang	no	0	..	no	..
..	21876	Anaeromyxobacter dehalogenans	693	COLUMBIA BLOOD medium	..	TRUE	TRUE	FALSE	FALSE	..	Lang	no	0	..	no	..
..	21877	Anaeromyxobacter dehalogenans	693	COLUMBIA BLOOD medium	..	TRUE	TRUE	FALSE	FALSE	..	Lang	no	0	..	no	..
..	21572	Pseudaminobacter defluvii	693	COLUMBIA BLOOD medium	..	TRUE	TRUE	FALSE	FALSE	..	Lang	no	0	..	no	..
..	21594	Limnohabitans planktonicus	693	COLUMBIA BLOOD medium	..	TRUE	TRUE	FALSE	FALSE	..	Lang	no	0	..	no	..
..	21592	Limnohabitans parvus	693	COLUMBIA BLOOD medium	..	TRUE	TRUE	FALSE	FALSE	..	Lang	no	0	..	no	..
..	18078	Chitinophaga sp.	693	COLUMBIA BLOOD medium	..	TRUE	TRUE	FALSE	FALSE	..	Lang	no	0	..	no	..
..	18060	Arenimonas daejeonensis	693	COLUMBIA BLOOD medium	..	TRUE	TRUE	FALSE	FALSE	..	Lang	no	0	..	no	..
..	21646	Limnohabitans australis	693	COLUMBIA BLOOD medium	..	TRUE	TRUE	FALSE	FALSE	..	Lang	no	0	..	no	..
..	21648	Polynucleobacter rarus	693	COLUMBIA BLOOD medium	..	TRUE	TRUE	FALSE	FALSE	..	Lang	no	0	..	no	..
..	21697	Chelatococcus sp.	693	COLUMBIA BLOOD medium	..	TRUE	TRUE	FALSE	FALSE	..	Lang	no	0	..	no	..
..	19425	Phenylobacterium composti	693	COLUMBIA BLOOD medium	..	TRUE	TRUE	FALSE	FALSE	..	Lang	no	0	..	no	..
..	19424	Xenophilus aerolatus	693	COLUMBIA BLOOD medium	..	TRUE	TRUE	FALSE	FALSE	..	Lang	no	0	..	no	..
..	2405	Xanthomonas campestris	693	COLUMBIA BLOOD medium	..	null	TRUE	TRUE	FALSE	..	Lang	no	0	..	no	..
..	2407	Xanthomonas campestris	693	COLUMBIA BLOOD medium	..	null	TRUE	TRUE	FALSE	..	Lang	no	0	..	no	..
..	2406	Xanthomonas campestris	693	COLUMBIA BLOOD medium	..	null	TRUE	FALSE	FALSE	..	Lang	no	0	..	no	..
..	21305	Arenimonas malthae	693	COLUMBIA BLOOD medium	..	TRUE	TRUE	FALSE	FALSE	..	Lang	no	0	..	no	..
..	21307	Collimonas sp.	693	COLUMBIA BLOOD medium	..	TRUE	TRUE	FALSE	FALSE	..	Lang	no	0	..	no	..
..	15124	Azoarcus toluvorans	693	COLUMBIA BLOOD medium	..	null	TRUE	FALSE	FALSE	..	Lang	no	0	..	no	..
..	21361	Verminephrobacter aporrectodeae	693	COLUMBIA BLOOD medium	..	TRUE	TRUE	FALSE	FALSE	..	Lang	no	0	..	no	..
..	19791	Sphingosinicella microcystinivorans	693	COLUMBIA BLOOD medium	..	TRUE	TRUE	FALSE	FALSE	..	Lang	no	0	..	no	..
..	21298	Rhodanobacter sp.	693	COLUMBIA BLOOD medium	..	TRUE	TRUE	FALSE	FALSE	..	Lang	no	0	..	no	..
..	12139	Thauera terpenica	693	COLUMBIA BLOOD medium	..	null	TRUE	FALSE	FALSE	..	Lang	no	0	..	no	..
..	12140	Thauera terpenica	693	COLUMBIA BLOOD medium	..	null	TRUE	TRUE	FALSE	..	Lang	no	0	..	no	..
..	21491	Polynucleobacter cosmopolitanus	693	COLUMBIA BLOOD medium	..	TRUE	TRUE	FALSE	FALSE	..	Lang	no	0	..	no	..
..	21493	Polynucleobacter necessarius subsp. asymbioticus	693	COLUMBIA BLOOD medium	..	TRUE	TRUE	FALSE	FALSE	..	Lang	no	0	..	no	..
..	21492	Polynucleobacter necessarius subsp. asymbioticus	693	COLUMBIA BLOOD medium	..	TRUE	TRUE	FALSE	FALSE	..	Lang	no	0	..	no	..
..	21494	Polynucleobacter cosmopolitanus	693	COLUMBIA BLOOD medium	..	TRUE	TRUE	FALSE	FALSE	..	Lang	no	0	..	no	..
..	21495	Polynucleobacter necessarius subsp. asymbioticus	693	COLUMBIA BLOOD medium	..	TRUE	TRUE	FALSE	FALSE	..	Lang	no	0	..	no	..
..	21489	Polynucleobacter cosmopolitanus	693	COLUMBIA BLOOD medium	..	TRUE	TRUE	FALSE	FALSE	..	Lang	no	0	..	no	..
..	21487	Polynucleobacter cosmopolitanus	693	COLUMBIA BLOOD medium	..	TRUE	TRUE	FALSE	FALSE	..	Lang	no	0	..	no	..
..	21488	Polynucleobacter cosmopolitanus	693	COLUMBIA BLOOD medium	..	TRUE	TRUE	FALSE	FALSE	..	Lang	no	0	..	no	..
..	21486	Polynucleobacter cosmopolitanus	693	COLUMBIA BLOOD medium	..	TRUE	TRUE	FALSE	FALSE	..	Lang	no	0	..	no	..
..	21440	Chitinilyticum litopenaei	693	COLUMBIA BLOOD medium	..	TRUE	TRUE	TRUE	TRUE	..	Lang	no	0	..	no	..
..	19605	Tepidicella xavieri	693	COLUMBIA BLOOD medium	..	TRUE	TRUE	FALSE	FALSE	..	Lang	no	0	..	no	..
..	14691	Thauera pivalivorans	693	COLUMBIA BLOOD medium	..	null	TRUE	FALSE	FALSE	..	Lang	no	0	..	no	..
..	14656	Ramlibacter henchirensis	693	COLUMBIA BLOOD medium	..	TRUE	TRUE	FALSE	FALSE	..	Lang	no	0	..	no	..
..	14655	Ramlibacter tataouinensis	693	COLUMBIA BLOOD medium	..	TRUE	TRUE	TRUE	TRUE	..	Lang	no	0	..	no	..
..	21079	Bosea massiliensis	693	COLUMBIA BLOOD medium	..	TRUE	null	FALSE	FALSE	..	Lang	no	0	..	no	..
..	13637	Dechloromonas agitata	693	COLUMBIA BLOOD medium	..	null	TRUE	FALSE	FALSE	..	Lang	no	0	..	no	..
..	14743	Thauera phenylacetica	693	COLUMBIA BLOOD medium	..	TRUE	TRUE	FALSE	FALSE	..	Lang	no	0	..	no	..
..	14744	Azoarcus buckelii	693	COLUMBIA BLOOD medium	..	TRUE	TRUE	FALSE	FALSE	..	Lang	no	0	..	no	..
..	14793	Thauera aromatica	693	COLUMBIA BLOOD medium	..	TRUE	TRUE	FALSE	FALSE	..	Lang	no	0	..	no	..
..	21014	Rhodanobacter panaciterrae	693	COLUMBIA BLOOD medium	..	TRUE	TRUE	FALSE	FALSE	..	Lang	no	0	..	no	..
..	26447	Aquabacterium limnoticum	693	COLUMBIA BLOOD medium	..	TRUE	TRUE	FALSE	FALSE	..	Lang	no	0	..	no	..
..	16998	Paucibacter toxinivorans	693	COLUMBIA BLOOD medium	..	TRUE	TRUE	FALSE	FALSE	..	Lang	no	0	..	no	..
..	53579	Sorangium cellulosum	67	CY-AGAR	..	TRUE	TRUE	TRUE	TRUE	..	Lang	no	0	..	no	..
..	53578	Sorangium cellulosum	67	CY-AGAR	..	TRUE	TRUE	TRUE	TRUE	..	Lang	no	0	..	no	..
..	53577	Sorangium cellulosum	67	CY-AGAR	..	TRUE	TRUE	TRUE	TRUE	..	Lang	no	0	..	no	..
..	53576	Sorangium cellulosum	67	CY-AGAR	..	TRUE	TRUE	TRUE	TRUE	..	Lang	no	0	..	no	..
..	53575	Sorangium cellulosum	67	CY-AGAR	..	TRUE	TRUE	TRUE	TRUE	..	Lang	no	0	..	no	..
..	53574	Sorangium cellulosum	67	CY-AGAR	..	TRUE	TRUE	TRUE	TRUE	..	Lang	no	0	..	no	..
..	53573	Sorangium cellulosum	67	CY-AGAR	..	TRUE	TRUE	TRUE	TRUE	..	Lang	no	0	..	no	..
..	53572	Sorangium cellulosum	67	CY-AGAR	..	TRUE	TRUE	TRUE	TRUE	..	Lang	no	0	..	no	..
..	53571	Sorangium cellulosum	67	CY-AGAR	..	TRUE	TRUE	TRUE	TRUE	..	Lang	no	0	..	no	..
..	53570	Sorangium cellulosum	67	CY-AGAR	..	TRUE	TRUE	TRUE	TRUE	..	Lang	no	0	..	no	..
..	53568	Sorangium cellulosum	67	CY-AGAR	..	TRUE	TRUE	TRUE	TRUE	..	Lang	no	0	..	no	..
..	53567	Sorangium cellulosum	67	CY-AGAR	..	TRUE	TRUE	TRUE	TRUE	..	Lang	no	0	..	no	..
..	53569	Sorangium cellulosum	67	CY-AGAR	..	TRUE	TRUE	TRUE	TRUE	..	Lang	no	0	..	no	..
..	53564	Sorangium cellulosum	67	CY-AGAR	..	TRUE	TRUE	TRUE	TRUE	..	Lang	no	0	..	no	..
..	53563	Sorangium cellulosum	67	CY-AGAR	..	TRUE	TRUE	TRUE	TRUE	..	Lang	no	0	..	no	..
..	53566	Sorangium cellulosum	67	CY-AGAR	..	TRUE	TRUE	TRUE	TRUE	..	Lang	no	0	..	no	..
..	53565	Sorangium cellulosum	67	CY-AGAR	..	TRUE	TRUE	TRUE	TRUE	..	Lang	no	0	..	no	..
..	53562	Sorangium cellulosum	67	CY-AGAR	..	TRUE	TRUE	TRUE	TRUE	..	Lang	no	0	..	no	..
..	53561	Sorangium cellulosum	67	CY-AGAR	..	TRUE	TRUE	TRUE	TRUE	..	Lang	no	0	..	no	..
..	53559	Sorangium cellulosum	67	CY-AGAR	..	TRUE	TRUE	TRUE	TRUE	..	Lang	no	0	..	no	..
..	53558	Sorangium cellulosum	67	CY-AGAR	..	TRUE	TRUE	TRUE	TRUE	..	Lang	no	0	..	no	..
..	53557	Sorangium cellulosum	67	CY-AGAR	..	TRUE	TRUE	TRUE	TRUE	..	Lang	no	0	..	no	..
..	53556	Sorangium cellulosum	67	CY-AGAR	..	TRUE	TRUE	TRUE	TRUE	..	Lang	no	0	..	no	..
..	53551	Sorangium cellulosum	67	CY-AGAR	..	TRUE	TRUE	TRUE	TRUE	..	Lang	no	0	..	no	..
..	53550	Sorangium cellulosum	67	CY-AGAR	..	TRUE	TRUE	TRUE	TRUE	..	Lang	no	0	..	no	..
..	53555	Sorangium cellulosum	67	CY-AGAR	..	TRUE	TRUE	TRUE	TRUE	..	Lang	no	0	..	no	..
..	53554	Sorangium cellulosum	67	CY-AGAR	..	TRUE	TRUE	TRUE	TRUE	..	Lang	no	0	..	no	..
..	53553	Sorangium cellulosum	67	CY-AGAR	..	TRUE	TRUE	TRUE	TRUE	..	Lang	no	0	..	no	..
..	53552	Sorangium cellulosum	67	CY-AGAR	..	TRUE	TRUE	TRUE	TRUE	..	Lang	no	0	..	no	..
..	53546	Sorangium cellulosum	67	CY-AGAR	..	TRUE	TRUE	TRUE	TRUE	..	Lang	no	0	..	no	..
..	53545	Sorangium cellulosum	67	CY-AGAR	..	TRUE	TRUE	TRUE	TRUE	..	Lang	no	0	..	no	..
..	53548	Sorangium cellulosum	67	CY-AGAR	..	TRUE	TRUE	TRUE	TRUE	..	Lang	no	0	..	no	..
..	53547	Sorangium cellulosum	67	CY-AGAR	..	TRUE	TRUE	TRUE	TRUE	..	Lang	no	0	..	no	..
..	53549	Sorangium cellulosum	67	CY-AGAR	..	TRUE	TRUE	TRUE	TRUE	..	Lang	no	0	..	no	..
..	53744	Kofleria flava	67	CY-AGAR	..	TRUE	TRUE	TRUE	TRUE	..	Lang	no	0	..	no	..
..	53743	Kofleria flava	67	CY-AGAR	..	TRUE	TRUE	TRUE	TRUE	..	Lang	no	0	..	no	..
..	53745	Kofleria flava	67	CY-AGAR	..	TRUE	TRUE	TRUE	TRUE	..	Lang	no	0	..	no	..
..	53764	Polyangium sp.	67	CY-AGAR	..	TRUE	TRUE	TRUE	TRUE	..	Lang	no	0	..	no	..
..	53763	Sorangium cellulosum	67	CY-AGAR	..	TRUE	TRUE	TRUE	TRUE	..	Lang	no	0	..	no	..
..	53716	Polyangium fumosum	67	CY-AGAR	..	TRUE	TRUE	TRUE	TRUE	..	Lang	no	0	..	no	..
..	53717	Polyangium sorediatum	67	CY-AGAR	..	TRUE	TRUE	TRUE	TRUE	..	Lang	no	0	..	no	..
..	53737	Polyangium spumosum	67	CY-AGAR	..	TRUE	TRUE	TRUE	TRUE	..	Lang	no	0	..	no	..
..	53724	Polyangium fumosum	67	CY-AGAR	..	TRUE	TRUE	TRUE	TRUE	..	Lang	no	0	..	no	..
..	53725	Polyangium fumosum	67	CY-AGAR	..	TRUE	TRUE	TRUE	TRUE	..	Lang	no	0	..	no	..
..	53726	Polyangium fumosum	67	CY-AGAR	..	TRUE	TRUE	TRUE	TRUE	..	Lang	no	0	..	no	..
..	53727	Polyangium fumosum	67	CY-AGAR	..	TRUE	TRUE	TRUE	TRUE	..	Lang	no	0	..	no	..
..	53728	Polyangium fumosum	67	CY-AGAR	..	TRUE	TRUE	TRUE	TRUE	..	Lang	no	0	..	no	..
..	53720	Polyangium sorediatum	67	CY-AGAR	..	TRUE	TRUE	TRUE	TRUE	..	Lang	no	0	..	no	..
..	14671	Sorangium cellulosum	67	CY-AGAR	..	TRUE	TRUE	TRUE	TRUE	..	Lang	no	0	..	no	..
..	14731	Sorangium cellulosum	67	CY-AGAR	..	TRUE	TRUE	TRUE	TRUE	..	Lang	no	0	..	no	..
..	14732	Sorangium cellulosum	67	CY-AGAR	..	TRUE	TRUE	TRUE	TRUE	..	Lang	no	0	..	no	..
..	14733	Sorangium cellulosum	67	CY-AGAR	..	TRUE	TRUE	TRUE	TRUE	..	Lang	no	0	..	no	..
..	6695	Mycobacterium aurum	65	GYM STREPTOMYCES medium	..	TRUE	TRUE	TRUE	TRUE	..	Lang	no	0	..	no	..
..	22523	Comamonas zonglianii	908	MEDIUM FOR CHLORATE RESPIRERS	..	null	null	FALSE	FALSE	..	Lang	no	0	..	no	..
..	7098	Sphingobium chlorophenolicum	939	METHYLOTROPHIC ARTHROBACTER AND HYPHOMICROBIUM MEDIUM	..	TRUE	TRUE	FALSE	FALSE	..	Lang	no	0	..	no	..
..	22523	Comamonas zonglianii	465d	MINERAL MEDIUM WITH BENZYLCYANIDE AS NITROGEN SOURCE	..	null	null	FALSE	FALSE	..	Lang	no	0	..	no	..
..	22523	Comamonas zonglianii	461a	MINERAL MEDIUM WITH QUINOLINE	..	null	null	FALSE	FALSE	..	Lang	no	0	..	no	..
..	11900	Aquabacterium citratiphilum	1	NUTRIENT AGAR	..	TRUE	TRUE	TRUE	TRUE	..	Lang	no	0	..	no	..
..	4946	Myxococcus virescens	1	NUTRIENT AGAR	..	TRUE	TRUE	FALSE	FALSE	..	Lang	no	0	..	no	..
..	14687	Corallococcus coralloides	1	NUTRIENT AGAR	..	TRUE	TRUE	FALSE	FALSE	..	Lang	no	0	..	no	..
..	14688	Corallococcus coralloides	1	NUTRIENT AGAR	..	TRUE	TRUE	FALSE	FALSE	..	Lang	no	0	..	no	..
..	14676	Myxococcus stipitatus	1	NUTRIENT AGAR	..	TRUE	TRUE	FALSE	FALSE	..	Lang	no	0	..	no	..
..	14675	Myxococcus stipitatus	1	NUTRIENT AGAR	..	TRUE	TRUE	FALSE	FALSE	..	Lang	no	0	..	no	..
..	14696	Corallococcus exiguus	1	NUTRIENT AGAR	..	TRUE	TRUE	FALSE	FALSE	..	Lang	no	0	..	no	..
..	14714	Chondromyces crocatus	1	NUTRIENT AGAR	..	TRUE	TRUE	FALSE	FALSE	..	Lang	no	0	..	no	..
..	14737	Stigmatella hybrida	1	NUTRIENT AGAR	..	TRUE	TRUE	FALSE	FALSE	..	Lang	no	0	..	no	..
..	14738	Cystobacter badius	1	NUTRIENT AGAR	..	TRUE	TRUE	FALSE	FALSE	..	Lang	no	0	..	no	..
..	14740	Melittangium lichenicola	1	NUTRIENT AGAR	..	TRUE	TRUE	FALSE	FALSE	..	Lang	no	0	..	no	..
..	14700	Myxococcus stipitatus	1	NUTRIENT AGAR	..	TRUE	TRUE	FALSE	FALSE	..	Lang	no	0	..	no	..
..	14771	Cystobacter gracilis	1	NUTRIENT AGAR	..	TRUE	TRUE	FALSE	FALSE	..	Lang	no	0	..	no	..
..	14772	Cystobacter minus	1	NUTRIENT AGAR	..	TRUE	TRUE	FALSE	FALSE	..	Lang	no	0	..	no	..
..	14754	Cystobacter gracilis	1	NUTRIENT AGAR	..	TRUE	TRUE	FALSE	FALSE	..	Lang	no	0	..	no	..
..	14753	Cystobacter gracilis	1	NUTRIENT AGAR	..	TRUE	TRUE	FALSE	FALSE	..	Lang	no	0	..	no	..
..	14752	Cystobacter minus	1	NUTRIENT AGAR	..	TRUE	TRUE	FALSE	FALSE	..	Lang	no	0	..	no	..
..	14751	Cystobacter minus	1	NUTRIENT AGAR	..	TRUE	TRUE	FALSE	FALSE	..	Lang	no	0	..	no	..
..	14758	Cystobacter violaceus	1	NUTRIENT AGAR	..	TRUE	TRUE	FALSE	FALSE	..	Lang	no	0	..	no	..
..	14756	Cystobacter miniatus	1	NUTRIENT AGAR	..	TRUE	TRUE	FALSE	FALSE	..	Lang	no	0	..	no	..
..	14755	Cystobacter gracilis	1	NUTRIENT AGAR	..	TRUE	TRUE	FALSE	FALSE	..	Lang	no	0	..	no	..
..	14759	Cystobacter violaceus	1	NUTRIENT AGAR	..	TRUE	TRUE	FALSE	FALSE	..	Lang	no	0	..	no	..
..	2262	Cystobacter fuscus	830	R2A medium	..	TRUE	TRUE	FALSE	FALSE	..	Lang	no	0	..	no	..
..	2275	Melittangium lichenicola	830	R2A medium	..	TRUE	TRUE	FALSE	FALSE	..	Lang	no	0	..	no	..
..	71	Nannocystis exedens subsp. exedens	938	ST21 AGAR FOR CELLULOSE DEGRADERS	..	TRUE	TRUE	TRUE	TRUE	..	Lang	no	0	..	no	..
..	22914	Pseudoxanthomonas taiwanensis	878	THERMUS 162 medium	..	TRUE	TRUE	FALSE	FALSE	..	Lang	no	0	..	no	..
..	23640	Vibrio caribbeanicus	92	TRYPTICASE SOY Yeast extract medium	..	TRUE	FALSE	FALSE	FALSE	..	Lang	no	0	..	no	..
..	25798	Moritella viscosa	545	TRYPTONE SOYA BROTH (TSB)	..	TRUE	FALSE	FALSE	FALSE	..	Lang	no	0	..	no	..
..	22860	Anaeromyxobacter dehalogenans	830	R2A medium	..	TRUE	TRUE	FALSE	FALSE	..	Lang	no/anaerobic organism, anaerobic medium 1200 given for these bacteria	0	..	no	..
..	25798	Moritella viscosa	92	TRYPTICASE SOY Yeast extract medium	..	TRUE	FALSE	FALSE	FALSE	..	Lang	no/generally, medium 92 is no good substitute for medium 514. The difference in salt concentration is too high (true up to line 14420).	0	..	no	..
..	6220	Frateuria aurantia	105	GLUCONOBACTER OXYDANS medium	..	TRUE	TRUE	TRUE	TRUE	..	Lang	no/glucose concentration in medium 105 seems to be too high	0	..	no	..
..	6387	Mycobacterium sp.	65	GYM STREPTOMYCES medium	..	TRUE	TRUE	TRUE	TRUE	..	Lang	no/Mycobacteria have special requirements	0	..	no	..
..	11620	Sphingomonas sp.	381	LB (Luria-Bertani) medium	..	TRUE	TRUE	TRUE	TRUE	..	Lang	no/strain specific requirements	0	..	no	..
..	6461	Chelatococcus asaccharovorans	1	NUTRIENT AGAR	..	TRUE	TRUE	TRUE	TRUE	..	Lang	no/strain specific specialisation to chelating agents	0	..	no	..
..	71	Nannocystis exedens subsp. exedens	67	CY-AGAR	..	TRUE	TRUE	TRUE	TRUE	..	Lang	no/the decision whether Medium 67 may supplement for medium 9 depends on the genus	0	..	no	..
..	3	Sporosarcina psychrophila	585	BCYE AGAR	..	TRUE	TRUE	TRUE	TRUE	..	Pukall	salt doesn't match	0	..	no	..
..	46647	Nocardioides albus	218	BHI/3 medium	..	TRUE	TRUE	FALSE	FALSE	..	Pukall	salt doesn't match	0	..	no	..
..	23651	Nocardioides sp.	82	BHI-GLUCOSE medium	..	TRUE	TRUE	TRUE	TRUE	..	Pukall	salt doesn't match	0	..	no	..
..	43011	Actinomyces israelii	220	CASO AGAR (Merck 105458)	..	TRUE	TRUE	FALSE	FALSE	..	Pukall	salt doesn't match	0	..	no	..
..	43320	Actinomyces israelii	220	CASO AGAR (Merck 105458)	..	TRUE	TRUE	FALSE	FALSE	..	Pukall	salt doesn't match	0	..	no	..
..	21039	Chitinophaga rupis	693	COLUMBIA BLOOD medium	..	TRUE	TRUE	FALSE	FALSE	..	Verbarg	yes	1	..	no	..
..	18090	Aquisalibacillus elongatus	514b.4	For strains DSM 5351, DSM 23229, DSM 22730, DSM 22404, DSM 22403, DSM 22402	..	TRUE	TRUE	FALSE	FALSE	..	Pukall	yes	1	..	no	..
..	18088	Sediminibacillus halophilus	514b.4	For strains DSM 5351, DSM 23229, DSM 22730, DSM 22404, DSM 22403, DSM 22402	..	TRUE	TRUE	FALSE	FALSE	..	Pukall	yes	1	..	no	..
..	5	Psychrobacillus insolitus	514	BACTO MARINE BROTH (DIFCO 2216)	..	TRUE	TRUE	TRUE	TRUE	..	Pukall	yes	1	..	no	..
..	2266	Halobacillus halophilus	514	BACTO MARINE BROTH (DIFCO 2216)	..	TRUE	TRUE	TRUE	TRUE	..	Pukall	yes	1	..	no	..
..	20549	Planococcus citreus	514	BACTO MARINE BROTH (DIFCO 2216)	..	TRUE	TRUE	TRUE	TRUE	..	Pukall	yes	1	..	no	..
..	5980	Halobacillus halophilus	514	BACTO MARINE BROTH (DIFCO 2216)	..	TRUE	TRUE	TRUE	TRUE	..	Pukall	yes	1	..	no	..
..	2508	Halobacillus halophilus	514	BACTO MARINE BROTH (DIFCO 2216)	..	TRUE	TRUE	TRUE	TRUE	..	Pukall	yes	1	..	no	..
..	2507	Halobacillus halophilus	514	BACTO MARINE BROTH (DIFCO 2216)	..	TRUE	TRUE	TRUE	TRUE	..	Pukall	yes	1	..	no	..
..	2506	Halobacillus halophilus	514	BACTO MARINE BROTH (DIFCO 2216)	..	TRUE	TRUE	TRUE	TRUE	..	Pukall	yes	1	..	no	..
..	2505	Halobacillus halophilus	514	BACTO MARINE BROTH (DIFCO 2216)	..	TRUE	TRUE	TRUE	TRUE	..	Pukall	yes	1	..	no	..
..	2509	Halobacillus halophilus	514	BACTO MARINE BROTH (DIFCO 2216)	..	TRUE	TRUE	TRUE	TRUE	..	Pukall	yes	1	..	no	..
..	2500	Halobacillus halophilus	514	BACTO MARINE BROTH (DIFCO 2216)	..	TRUE	TRUE	TRUE	TRUE	..	Pukall	yes	1	..	no	..
..	2504	Halobacillus halophilus	514	BACTO MARINE BROTH (DIFCO 2216)	..	TRUE	TRUE	TRUE	TRUE	..	Pukall	yes	1	..	no	..
..	2503	Halobacillus halophilus	514	BACTO MARINE BROTH (DIFCO 2216)	..	TRUE	TRUE	TRUE	TRUE	..	Pukall	yes	1	..	no	..
..	2502	Halobacillus halophilus	514	BACTO MARINE BROTH (DIFCO 2216)	..	TRUE	TRUE	TRUE	TRUE	..	Pukall	yes	1	..	no	..
..	2501	Halobacillus halophilus	514	BACTO MARINE BROTH (DIFCO 2216)	..	TRUE	TRUE	TRUE	TRUE	..	Pukall	yes	1	..	no	..
..	1298	Jeotgalibacillus marinus	514	BACTO MARINE BROTH (DIFCO 2216)	..	TRUE	TRUE	TRUE	TRUE	..	Pukall	yes	1	..	no	..
..	1297	Jeotgalibacillus marinus	514	BACTO MARINE BROTH (DIFCO 2216)	..	TRUE	TRUE	TRUE	TRUE	..	Pukall	yes	1	..	no	..
..	23502	Vibrio gallaecicus	514	BACTO MARINE BROTH (DIFCO 2216)	..	TRUE	TRUE	TRUE	TRUE	..	Lang	yes	1	..	no	..
..	30189	Vibrio proteolyticus	514	BACTO MARINE BROTH (DIFCO 2216)	..	TRUE	TRUE	TRUE	TRUE	..	Lang	yes	1	..	no	..
..	2172	Vibrio parahaemolyticus	514	BACTO MARINE BROTH (DIFCO 2216)	..	TRUE	TRUE	FALSE	FALSE	..	Lang	yes	1	..	no	..
..	17089	Pseudomonas stutzeri	514	BACTO MARINE BROTH (DIFCO 2216)	..	TRUE	TRUE	TRUE	TRUE	..	Lang	yes	1	..	no	..
..	2332	Vibrio harveyi	514	BACTO MARINE BROTH (DIFCO 2216)	..	TRUE	TRUE	TRUE	TRUE	..	Lang	yes	1	..	no	..
..	21110	Aliivibrio salmonicida	514	BACTO MARINE BROTH (DIFCO 2216)	..	TRUE	TRUE	FALSE	FALSE	..	Lang	yes	1	..	no	..
..	7482	Photobacterium damselae subsp. damselae	514	BACTO MARINE BROTH (DIFCO 2216)	..	TRUE	TRUE	TRUE	TRUE	..	Lang	yes	1	..	no	..
..	15556	Photobacterium phosphoreum	514	BACTO MARINE BROTH (DIFCO 2216)	..	TRUE	TRUE	FALSE	FALSE	..	Lang	yes	1	..	no	..
..	7028	Oceanimonas doudoroffii	514	BACTO MARINE BROTH (DIFCO 2216)	..	null	TRUE	FALSE	FALSE	..	Lang	yes	1	..	no	..
..	11323	Vibrio anguillarum	514	BACTO MARINE BROTH (DIFCO 2216)	..	TRUE	null	TRUE	FALSE	..	Lang	yes	1	..	no	..
..	4766	Xenorhabdus bovienii	220	CASO AGAR (Merck 105458)	..	TRUE	TRUE	TRUE	TRUE	..	Lang	yes	1	..	no	..
..	7251	Mycobacterium vanbaalenii	220	CASO AGAR (Merck 105458)	..	TRUE	TRUE	TRUE	TRUE	..	Lang	yes	1	..	no	..
..	8897	Pseudomonas nitroreducens	220	CASO AGAR (Merck 105458)	..	TRUE	TRUE	FALSE	FALSE	..	Lang	yes	1	..	no	..
..	24599	Pseudomonas aeruginosa	693	COLUMBIA BLOOD medium	..	TRUE	TRUE	FALSE	FALSE	..	Lang	yes	1	..	no	..
..	24600	Pseudomonas aeruginosa	693	COLUMBIA BLOOD medium	..	TRUE	TRUE	FALSE	FALSE	..	Lang	yes	1	..	no	..
..	49	Serratia plymuthica	693	COLUMBIA BLOOD medium	..	TRUE	TRUE	FALSE	FALSE	..	Lang	yes	1	..	no	..
..	48	Serratia marcescens	693	COLUMBIA BLOOD medium	..	TRUE	TRUE	FALSE	FALSE	..	Lang	yes	1	..	no	..
..	25715	Shigella sonnei	693	COLUMBIA BLOOD medium	..	TRUE	TRUE	FALSE	FALSE	..	Lang	yes	1	..	no	..
..	25716	Pseudomonas aeruginosa	693	COLUMBIA BLOOD medium	..	TRUE	TRUE	FALSE	FALSE	..	Lang	yes	1	..	no	..
..	25721	Klebsiella pneumoniae subsp. pneumoniae	693	COLUMBIA BLOOD medium	..	TRUE	TRUE	FALSE	FALSE	..	Lang	yes	1	..	no	..
..	25722	Vibrio parahaemolyticus	693	COLUMBIA BLOOD medium	..	TRUE	TRUE	FALSE	FALSE	..	Lang	yes	1	..	no	..
..	25736	Klebsiella oxytoca	693	COLUMBIA BLOOD medium	..	TRUE	TRUE	FALSE	FALSE	..	Lang	yes	1	..	no	..
..	17676	Aeromonas veronii	693	COLUMBIA BLOOD medium	..	null	null	TRUE	FALSE	..	Lang	yes	1	..	no	..
..	50069	Pseudomonas aeruginosa	693	COLUMBIA BLOOD medium	..	null	TRUE	TRUE	FALSE	..	Lang	yes	1	..	no	..
..	50078	Pseudomonas aeruginosa	693	COLUMBIA BLOOD medium	..	null	TRUE	TRUE	FALSE	..	Lang	yes	1	..	no	..
..	8530	Burkholderia sp.	693	COLUMBIA BLOOD medium	..	TRUE	TRUE	FALSE	FALSE	..	Lang	yes	1	..	no	..
..	50337	Pseudomonas fluorescens	693	COLUMBIA BLOOD medium	..	null	TRUE	TRUE	FALSE	..	Lang	yes	1	..	no	..
..	50401	Burkholderia sp.	693	COLUMBIA BLOOD medium	..	null	TRUE	TRUE	FALSE	..	Lang	yes	1	..	no	..
..	13592	Pseudomonas stutzeri	693	COLUMBIA BLOOD medium	..	null	TRUE	FALSE	FALSE	..	Lang	yes	1	..	no	..
..	13646	Burkholderia kururiensis	693	COLUMBIA BLOOD medium	..	TRUE	TRUE	FALSE	FALSE	..	Lang	yes	1	..	no	..
..	16845	Pseudomonas putida	693	COLUMBIA BLOOD medium	..	TRUE	TRUE	FALSE	FALSE	..	Lang	yes	1	..	no	..
..	51956	Corallococcus macrosporus	67	CY-AGAR	..	TRUE	TRUE	TRUE	TRUE	..	Lang	yes	1	..	no	..
..	51957	Corallococcus macrosporus	67	CY-AGAR	..	TRUE	TRUE	TRUE	TRUE	..	Lang	yes	1	..	no	..
..	51954	Corallococcus macrosporus	67	CY-AGAR	..	TRUE	TRUE	TRUE	TRUE	..	Lang	yes	1	..	no	..
..	51955	Corallococcus macrosporus	67	CY-AGAR	..	TRUE	TRUE	TRUE	TRUE	..	Lang	yes	1	..	no	..
..	51952	Corallococcus macrosporus	67	CY-AGAR	..	TRUE	TRUE	TRUE	TRUE	..	Lang	yes	1	..	no	..
..	51953	Corallococcus macrosporus	67	CY-AGAR	..	TRUE	TRUE	TRUE	TRUE	..	Lang	yes	1	..	no	..
..	51950	Corallococcus exiguus	67	CY-AGAR	..	TRUE	TRUE	TRUE	TRUE	..	Lang	yes	1	..	no	..
..	51951	Corallococcus macrosporus	67	CY-AGAR	..	TRUE	TRUE	TRUE	TRUE	..	Lang	yes	1	..	no	..
..	51949	Corallococcus exiguus	67	CY-AGAR	..	TRUE	TRUE	TRUE	TRUE	..	Lang	yes	1	..	no	..
..	51948	Corallococcus exiguus	67	CY-AGAR	..	TRUE	TRUE	TRUE	TRUE	..	Lang	yes	1	..	no	..
..	51947	Corallococcus exiguus	67	CY-AGAR	..	TRUE	TRUE	TRUE	TRUE	..	Lang	yes	1	..	no	..
..	51943	Corallococcus exiguus	67	CY-AGAR	..	TRUE	TRUE	TRUE	TRUE	..	Lang	yes	1	..	no	..
..	51944	Corallococcus exiguus	67	CY-AGAR	..	TRUE	TRUE	TRUE	TRUE	..	Lang	yes	1	..	no	..
..	51945	Corallococcus exiguus	67	CY-AGAR	..	TRUE	TRUE	TRUE	TRUE	..	Lang	yes	1	..	no	..
..	51946	Corallococcus exiguus	67	CY-AGAR	..	TRUE	TRUE	TRUE	TRUE	..	Lang	yes	1	..	no	..
..	51940	Corallococcus exiguus	67	CY-AGAR	..	TRUE	TRUE	TRUE	TRUE	..	Lang	yes	1	..	no	..
..	51941	Corallococcus exiguus	67	CY-AGAR	..	TRUE	TRUE	TRUE	TRUE	..	Lang	yes	1	..	no	..
..	51942	Corallococcus exiguus	67	CY-AGAR	..	TRUE	TRUE	TRUE	TRUE	..	Lang	yes	1	..	no	..
..	51937	Corallococcus exiguus	67	CY-AGAR	..	TRUE	TRUE	TRUE	TRUE	..	Lang	yes	1	..	no	..
..	51936	Corallococcus exiguus	67	CY-AGAR	..	TRUE	TRUE	TRUE	TRUE	..	Lang	yes	1	..	no	..
..	51939	Corallococcus exiguus	67	CY-AGAR	..	TRUE	TRUE	TRUE	TRUE	..	Lang	yes	1	..	no	..
..	51938	Corallococcus exiguus	67	CY-AGAR	..	TRUE	TRUE	TRUE	TRUE	..	Lang	yes	1	..	no	..
..	51930	Corallococcus exiguus	67	CY-AGAR	..	TRUE	TRUE	TRUE	TRUE	..	Lang	yes	1	..	no	..
..	51931	Corallococcus exiguus	67	CY-AGAR	..	TRUE	TRUE	TRUE	TRUE	..	Lang	yes	1	..	no	..
..	51934	Corallococcus exiguus	67	CY-AGAR	..	TRUE	TRUE	TRUE	TRUE	..	Lang	yes	1	..	no	..
..	51935	Corallococcus exiguus	67	CY-AGAR	..	TRUE	TRUE	TRUE	TRUE	..	Lang	yes	1	..	no	..
..	51932	Corallococcus exiguus	67	CY-AGAR	..	TRUE	TRUE	TRUE	TRUE	..	Lang	yes	1	..	no	..
..	51933	Corallococcus exiguus	67	CY-AGAR	..	TRUE	TRUE	TRUE	TRUE	..	Lang	yes	1	..	no	..
..	51928	Corallococcus exiguus	67	CY-AGAR	..	TRUE	TRUE	TRUE	TRUE	..	Lang	yes	1	..	no	..
..	51927	Corallococcus exiguus	67	CY-AGAR	..	TRUE	TRUE	TRUE	TRUE	..	Lang	yes	1	..	no	..
..	51926	Corallococcus exiguus	67	CY-AGAR	..	TRUE	TRUE	TRUE	TRUE	..	Lang	yes	1	..	no	..
..	51925	Corallococcus exiguus	67	CY-AGAR	..	TRUE	TRUE	TRUE	TRUE	..	Lang	yes	1	..	no	..
..	51929	Corallococcus exiguus	67	CY-AGAR	..	TRUE	TRUE	TRUE	TRUE	..	Lang	yes	1	..	no	..
..	51920	Corallococcus exiguus	67	CY-AGAR	..	TRUE	TRUE	TRUE	TRUE	..	Lang	yes	1	..	no	..
..	51921	Corallococcus exiguus	67	CY-AGAR	..	TRUE	TRUE	TRUE	TRUE	..	Lang	yes	1	..	no	..
..	51922	Corallococcus exiguus	67	CY-AGAR	..	TRUE	TRUE	TRUE	TRUE	..	Lang	yes	1	..	no	..
..	51923	Corallococcus exiguus	67	CY-AGAR	..	TRUE	TRUE	TRUE	TRUE	..	Lang	yes	1	..	no	..
..	51924	Corallococcus exiguus	67	CY-AGAR	..	TRUE	TRUE	TRUE	TRUE	..	Lang	yes	1	..	no	..
..	51915	Corallococcus exiguus	67	CY-AGAR	..	TRUE	TRUE	TRUE	TRUE	..	Lang	yes	1	..	no	..
..	51914	Corallococcus exiguus	67	CY-AGAR	..	TRUE	TRUE	TRUE	TRUE	..	Lang	yes	1	..	no	..
..	51917	Corallococcus exiguus	67	CY-AGAR	..	TRUE	TRUE	TRUE	TRUE	..	Lang	yes	1	..	no	..
..	51916	Corallococcus exiguus	67	CY-AGAR	..	TRUE	TRUE	TRUE	TRUE	..	Lang	yes	1	..	no	..
..	51919	Corallococcus exiguus	67	CY-AGAR	..	TRUE	TRUE	TRUE	TRUE	..	Lang	yes	1	..	no	..
..	51918	Corallococcus exiguus	67	CY-AGAR	..	TRUE	TRUE	TRUE	TRUE	..	Lang	yes	1	..	no	..
..	51999	Myxococcus fulvus	67	CY-AGAR	..	TRUE	TRUE	TRUE	TRUE	..	Lang	yes	1	..	no	..
..	51998	Myxococcus fulvus	67	CY-AGAR	..	TRUE	TRUE	TRUE	TRUE	..	Lang	yes	1	..	no	..
..	51997	Myxococcus fulvus	67	CY-AGAR	..	TRUE	TRUE	TRUE	TRUE	..	Lang	yes	1	..	no	..
..	51996	Myxococcus fulvus	67	CY-AGAR	..	TRUE	TRUE	TRUE	TRUE	..	Lang	yes	1	..	no	..
..	51995	Myxococcus fulvus	67	CY-AGAR	..	TRUE	TRUE	TRUE	TRUE	..	Lang	yes	1	..	no	..
..	51994	Myxococcus fulvus	67	CY-AGAR	..	TRUE	TRUE	TRUE	TRUE	..	Lang	yes	1	..	no	..
..	51993	Myxococcus fulvus	67	CY-AGAR	..	TRUE	TRUE	TRUE	TRUE	..	Lang	yes	1	..	no	..
..	51992	Myxococcus fulvus	67	CY-AGAR	..	TRUE	TRUE	TRUE	TRUE	..	Lang	yes	1	..	no	..
..	51991	Myxococcus fulvus	67	CY-AGAR	..	TRUE	TRUE	TRUE	TRUE	..	Lang	yes	1	..	no	..
..	51990	Myxococcus fulvus	67	CY-AGAR	..	TRUE	TRUE	TRUE	TRUE	..	Lang	yes	1	..	no	..
..	51988	Myxococcus fulvus	67	CY-AGAR	..	TRUE	TRUE	TRUE	TRUE	..	Lang	yes	1	..	no	..
..	51987	Myxococcus fulvus	67	CY-AGAR	..	TRUE	TRUE	TRUE	TRUE	..	Lang	yes	1	..	no	..
..	51989	Myxococcus fulvus	67	CY-AGAR	..	TRUE	TRUE	TRUE	TRUE	..	Lang	yes	1	..	no	..
..	51984	Myxococcus fulvus	67	CY-AGAR	..	TRUE	TRUE	TRUE	TRUE	..	Lang	yes	1	..	no	..
..	51983	Myxococcus fulvus	67	CY-AGAR	..	TRUE	TRUE	TRUE	TRUE	..	Lang	yes	1	..	no	..
..	51986	Myxococcus fulvus	67	CY-AGAR	..	TRUE	TRUE	TRUE	TRUE	..	Lang	yes	1	..	no	..
..	51985	Myxococcus fulvus	67	CY-AGAR	..	TRUE	TRUE	TRUE	TRUE	..	Lang	yes	1	..	no	..
..	51980	Myxococcus fulvus	67	CY-AGAR	..	TRUE	TRUE	TRUE	TRUE	..	Lang	yes	1	..	no	..
..	51982	Myxococcus fulvus	67	CY-AGAR	..	TRUE	TRUE	TRUE	TRUE	..	Lang	yes	1	..	no	..
..	51981	Myxococcus fulvus	67	CY-AGAR	..	TRUE	TRUE	TRUE	TRUE	..	Lang	yes	1	..	no	..
..	51975	Myxococcus fulvus	67	CY-AGAR	..	TRUE	TRUE	TRUE	TRUE	..	Lang	yes	1	..	no	..
..	51974	Myxococcus fulvus	67	CY-AGAR	..	TRUE	TRUE	TRUE	TRUE	..	Lang	yes	1	..	no	..
..	51973	Myxococcus fulvus	67	CY-AGAR	..	TRUE	TRUE	TRUE	TRUE	..	Lang	yes	1	..	no	..
..	51972	Myxococcus fulvus	67	CY-AGAR	..	TRUE	TRUE	TRUE	TRUE	..	Lang	yes	1	..	no	..
..	51979	Myxococcus fulvus	67	CY-AGAR	..	TRUE	TRUE	TRUE	TRUE	..	Lang	yes	1	..	no	..
..	51978	Myxococcus fulvus	67	CY-AGAR	..	TRUE	TRUE	TRUE	TRUE	..	Lang	yes	1	..	no	..
..	51977	Myxococcus fulvus	67	CY-AGAR	..	TRUE	TRUE	TRUE	TRUE	..	Lang	yes	1	..	no	..
..	51976	Myxococcus fulvus	67	CY-AGAR	..	TRUE	TRUE	TRUE	TRUE	..	Lang	yes	1	..	no	..
..	51971	Myxococcus fulvus	67	CY-AGAR	..	TRUE	TRUE	TRUE	TRUE	..	Lang	yes	1	..	no	..
..	51970	Myxococcus fulvus	67	CY-AGAR	..	TRUE	TRUE	TRUE	TRUE	..	Lang	yes	1	..	no	..
..	51969	Myxococcus fulvus	67	CY-AGAR	..	TRUE	TRUE	TRUE	TRUE	..	Lang	yes	1	..	no	..
..	51962	Corallococcus macrosporus	67	CY-AGAR	..	TRUE	TRUE	TRUE	TRUE	..	Lang	yes	1	..	no	..
..	51961	Corallococcus macrosporus	67	CY-AGAR	..	TRUE	TRUE	TRUE	TRUE	..	Lang	yes	1	..	no	..
..	51964	Corallococcus macrosporus	67	CY-AGAR	..	TRUE	TRUE	TRUE	TRUE	..	Lang	yes	1	..	no	..
..	51963	Corallococcus macrosporus	67	CY-AGAR	..	TRUE	TRUE	TRUE	TRUE	..	Lang	yes	1	..	no	..
..	51966	Myxococcus fulvus	67	CY-AGAR	..	TRUE	TRUE	TRUE	TRUE	..	Lang	yes	1	..	no	..
..	51965	Corallococcus macrosporus	67	CY-AGAR	..	TRUE	TRUE	TRUE	TRUE	..	Lang	yes	1	..	no	..
..	51968	Myxococcus fulvus	67	CY-AGAR	..	TRUE	TRUE	TRUE	TRUE	..	Lang	yes	1	..	no	..
..	51967	Myxococcus fulvus	67	CY-AGAR	..	TRUE	TRUE	TRUE	TRUE	..	Lang	yes	1	..	no	..
..	51960	Corallococcus macrosporus	67	CY-AGAR	..	TRUE	TRUE	TRUE	TRUE	..	Lang	yes	1	..	no	..
..	51958	Corallococcus macrosporus	67	CY-AGAR	..	TRUE	TRUE	TRUE	TRUE	..	Lang	yes	1	..	no	..
..	51959	Corallococcus macrosporus	67	CY-AGAR	..	TRUE	TRUE	TRUE	TRUE	..	Lang	yes	1	..	no	..
..	2262	Cystobacter fuscus	67	CY-AGAR	..	TRUE	TRUE	FALSE	FALSE	..	Lang	yes	1	..	no	..
..	2261	Archangium gephyra	67	CY-AGAR	..	TRUE	TRUE	FALSE	FALSE	..	Lang	yes	1	..	no	..
..	2259	Corallococcus coralloides	67	CY-AGAR	..	TRUE	TRUE	FALSE	FALSE	..	Lang	yes	1	..	no	..
..	2275	Melittangium lichenicola	67	CY-AGAR	..	TRUE	TRUE	FALSE	FALSE	..	Lang	yes	1	..	no	..
..	2276	Sorangium cellulosum	67	CY-AGAR	..	TRUE	TRUE	TRUE	TRUE	..	Lang	yes	1	..	no	..
..	52049	Myxococcus fulvus	67	CY-AGAR	..	TRUE	TRUE	TRUE	TRUE	..	Lang	yes	1	..	no	..
..	52047	Myxococcus fulvus	67	CY-AGAR	..	TRUE	TRUE	TRUE	TRUE	..	Lang	yes	1	..	no	..
..	52048	Myxococcus fulvus	67	CY-AGAR	..	TRUE	TRUE	TRUE	TRUE	..	Lang	yes	1	..	no	..
..	52045	Myxococcus fulvus	67	CY-AGAR	..	TRUE	TRUE	TRUE	TRUE	..	Lang	yes	1	..	no	..
..	52046	Myxococcus fulvus	67	CY-AGAR	..	TRUE	TRUE	TRUE	TRUE	..	Lang	yes	1	..	no	..
..	52043	Myxococcus fulvus	67	CY-AGAR	..	TRUE	TRUE	TRUE	TRUE	..	Lang	yes	1	..	no	..
..	52044	Myxococcus fulvus	67	CY-AGAR	..	TRUE	TRUE	TRUE	TRUE	..	Lang	yes	1	..	no	..
..	52041	Myxococcus fulvus	67	CY-AGAR	..	TRUE	TRUE	TRUE	TRUE	..	Lang	yes	1	..	no	..
..	52042	Myxococcus fulvus	67	CY-AGAR	..	TRUE	TRUE	TRUE	TRUE	..	Lang	yes	1	..	no	..
..	52040	Myxococcus fulvus	67	CY-AGAR	..	TRUE	TRUE	TRUE	TRUE	..	Lang	yes	1	..	no	..
..	52038	Myxococcus fulvus	67	CY-AGAR	..	TRUE	TRUE	TRUE	TRUE	..	Lang	yes	1	..	no	..
..	52039	Myxococcus fulvus	67	CY-AGAR	..	TRUE	TRUE	TRUE	TRUE	..	Lang	yes	1	..	no	..
..	52034	Myxococcus fulvus	67	CY-AGAR	..	TRUE	TRUE	TRUE	TRUE	..	Lang	yes	1	..	no	..
..	52035	Myxococcus fulvus	67	CY-AGAR	..	TRUE	TRUE	TRUE	TRUE	..	Lang	yes	1	..	no	..
..	52036	Myxococcus fulvus	67	CY-AGAR	..	TRUE	TRUE	TRUE	TRUE	..	Lang	yes	1	..	no	..
..	52037	Myxococcus fulvus	67	CY-AGAR	..	TRUE	TRUE	TRUE	TRUE	..	Lang	yes	1	..	no	..
..	52030	Myxococcus fulvus	67	CY-AGAR	..	TRUE	TRUE	TRUE	TRUE	..	Lang	yes	1	..	no	..
..	52031	Myxococcus fulvus	67	CY-AGAR	..	TRUE	TRUE	TRUE	TRUE	..	Lang	yes	1	..	no	..
..	52032	Myxococcus fulvus	67	CY-AGAR	..	TRUE	TRUE	TRUE	TRUE	..	Lang	yes	1	..	no	..
..	52033	Myxococcus fulvus	67	CY-AGAR	..	TRUE	TRUE	TRUE	TRUE	..	Lang	yes	1	..	no	..
..	52029	Myxococcus fulvus	67	CY-AGAR	..	TRUE	TRUE	TRUE	TRUE	..	Lang	yes	1	..	no	..
..	51494	Corallococcus coralloides	67	CY-AGAR	..	TRUE	TRUE	TRUE	TRUE	..	Lang	yes	1	..	no	..
..	51493	Corallococcus coralloides	67	CY-AGAR	..	TRUE	TRUE	TRUE	TRUE	..	Lang	yes	1	..	no	..
..	52027	Myxococcus fulvus	67	CY-AGAR	..	TRUE	TRUE	TRUE	TRUE	..	Lang	yes	1	..	no	..
..	51492	Corallococcus coralloides	67	CY-AGAR	..	TRUE	TRUE	TRUE	TRUE	..	Lang	yes	1	..	no	..
..	52028	Myxococcus fulvus	67	CY-AGAR	..	TRUE	TRUE	TRUE	TRUE	..	Lang	yes	1	..	no	..
..	51491	Corallococcus coralloides	67	CY-AGAR	..	TRUE	TRUE	TRUE	TRUE	..	Lang	yes	1	..	no	..
..	51498	Corallococcus coralloides	67	CY-AGAR	..	TRUE	TRUE	TRUE	TRUE	..	Lang	yes	1	..	no	..
..	51497	Corallococcus coralloides	67	CY-AGAR	..	TRUE	TRUE	TRUE	TRUE	..	Lang	yes	1	..	no	..
..	51496	Corallococcus coralloides	67	CY-AGAR	..	TRUE	TRUE	TRUE	TRUE	..	Lang	yes	1	..	no	..
..	51495	Corallococcus coralloides	67	CY-AGAR	..	TRUE	TRUE	TRUE	TRUE	..	Lang	yes	1	..	no	..
..	52021	Myxococcus fulvus	67	CY-AGAR	..	TRUE	TRUE	TRUE	TRUE	..	Lang	yes	1	..	no	..
..	52022	Myxococcus fulvus	67	CY-AGAR	..	TRUE	TRUE	TRUE	TRUE	..	Lang	yes	1	..	no	..
..	52020	Myxococcus fulvus	67	CY-AGAR	..	TRUE	TRUE	TRUE	TRUE	..	Lang	yes	1	..	no	..
..	51499	Corallococcus coralloides	67	CY-AGAR	..	TRUE	TRUE	TRUE	TRUE	..	Lang	yes	1	..	no	..
..	52025	Myxococcus fulvus	67	CY-AGAR	..	TRUE	TRUE	TRUE	TRUE	..	Lang	yes	1	..	no	..
..	52026	Myxococcus fulvus	67	CY-AGAR	..	TRUE	TRUE	TRUE	TRUE	..	Lang	yes	1	..	no	..
..	52023	Myxococcus fulvus	67	CY-AGAR	..	TRUE	TRUE	TRUE	TRUE	..	Lang	yes	1	..	no	..
..	52024	Myxococcus fulvus	67	CY-AGAR	..	TRUE	TRUE	TRUE	TRUE	..	Lang	yes	1	..	no	..
..	51490	Corallococcus coralloides	67	CY-AGAR	..	TRUE	TRUE	TRUE	TRUE	..	Lang	yes	1	..	no	..
..	52016	Myxococcus fulvus	67	CY-AGAR	..	TRUE	TRUE	TRUE	TRUE	..	Lang	yes	1	..	no	..
..	51481	Corallococcus coralloides	67	CY-AGAR	..	TRUE	TRUE	TRUE	TRUE	..	Lang	yes	1	..	no	..
..	52017	Myxococcus fulvus	67	CY-AGAR	..	TRUE	TRUE	TRUE	TRUE	..	Lang	yes	1	..	no	..
..	51480	Corallococcus coralloides	67	CY-AGAR	..	TRUE	TRUE	TRUE	TRUE	..	Lang	yes	1	..	no	..
..	52018	Myxococcus fulvus	67	CY-AGAR	..	TRUE	TRUE	TRUE	TRUE	..	Lang	yes	1	..	no	..
..	51483	Corallococcus coralloides	67	CY-AGAR	..	TRUE	TRUE	TRUE	TRUE	..	Lang	yes	1	..	no	..
..	52019	Myxococcus fulvus	67	CY-AGAR	..	TRUE	TRUE	TRUE	TRUE	..	Lang	yes	1	..	no	..
..	51482	Corallococcus coralloides	67	CY-AGAR	..	TRUE	TRUE	TRUE	TRUE	..	Lang	yes	1	..	no	..
..	51485	Corallococcus coralloides	67	CY-AGAR	..	TRUE	TRUE	TRUE	TRUE	..	Lang	yes	1	..	no	..
..	51484	Corallococcus coralloides	67	CY-AGAR	..	TRUE	TRUE	TRUE	TRUE	..	Lang	yes	1	..	no	..
..	51487	Corallococcus coralloides	67	CY-AGAR	..	TRUE	TRUE	TRUE	TRUE	..	Lang	yes	1	..	no	..
..	51486	Corallococcus coralloides	67	CY-AGAR	..	TRUE	TRUE	TRUE	TRUE	..	Lang	yes	1	..	no	..
..	51489	Corallococcus coralloides	67	CY-AGAR	..	TRUE	TRUE	TRUE	TRUE	..	Lang	yes	1	..	no	..
..	51488	Corallococcus coralloides	67	CY-AGAR	..	TRUE	TRUE	TRUE	TRUE	..	Lang	yes	1	..	no	..
..	52010	Myxococcus fulvus	67	CY-AGAR	..	TRUE	TRUE	TRUE	TRUE	..	Lang	yes	1	..	no	..
..	52011	Myxococcus fulvus	67	CY-AGAR	..	TRUE	TRUE	TRUE	TRUE	..	Lang	yes	1	..	no	..
..	52012	Myxococcus fulvus	67	CY-AGAR	..	TRUE	TRUE	TRUE	TRUE	..	Lang	yes	1	..	no	..
..	52013	Myxococcus fulvus	67	CY-AGAR	..	TRUE	TRUE	TRUE	TRUE	..	Lang	yes	1	..	no	..
..	52014	Myxococcus fulvus	67	CY-AGAR	..	TRUE	TRUE	TRUE	TRUE	..	Lang	yes	1	..	no	..
..	52015	Myxococcus fulvus	67	CY-AGAR	..	TRUE	TRUE	TRUE	TRUE	..	Lang	yes	1	..	no	..
..	52004	Myxococcus fulvus	67	CY-AGAR	..	TRUE	TRUE	TRUE	TRUE	..	Lang	yes	1	..	no	..
..	52003	Myxococcus fulvus	67	CY-AGAR	..	TRUE	TRUE	TRUE	TRUE	..	Lang	yes	1	..	no	..
..	52002	Myxococcus fulvus	67	CY-AGAR	..	TRUE	TRUE	TRUE	TRUE	..	Lang	yes	1	..	no	..
..	52001	Myxococcus fulvus	67	CY-AGAR	..	TRUE	TRUE	TRUE	TRUE	..	Lang	yes	1	..	no	..
..	52000	Myxococcus fulvus	67	CY-AGAR	..	TRUE	TRUE	TRUE	TRUE	..	Lang	yes	1	..	no	..
..	52009	Myxococcus fulvus	67	CY-AGAR	..	TRUE	TRUE	TRUE	TRUE	..	Lang	yes	1	..	no	..
..	52008	Myxococcus fulvus	67	CY-AGAR	..	TRUE	TRUE	TRUE	TRUE	..	Lang	yes	1	..	no	..
..	52007	Myxococcus fulvus	67	CY-AGAR	..	TRUE	TRUE	TRUE	TRUE	..	Lang	yes	1	..	no	..
..	52006	Myxococcus fulvus	67	CY-AGAR	..	TRUE	TRUE	TRUE	TRUE	..	Lang	yes	1	..	no	..
..	52005	Myxococcus fulvus	67	CY-AGAR	..	TRUE	TRUE	TRUE	TRUE	..	Lang	yes	1	..	no	..
..	52091	Myxococcus fulvus	67	CY-AGAR	..	TRUE	TRUE	TRUE	TRUE	..	Lang	yes	1	..	no	..
..	52090	Myxococcus fulvus	67	CY-AGAR	..	TRUE	TRUE	TRUE	TRUE	..	Lang	yes	1	..	no	..
..	52095	Myxococcus fulvus	67	CY-AGAR	..	TRUE	TRUE	TRUE	TRUE	..	Lang	yes	1	..	no	..
..	52094	Myxococcus fulvus	67	CY-AGAR	..	TRUE	TRUE	TRUE	TRUE	..	Lang	yes	1	..	no	..
..	52093	Myxococcus fulvus	67	CY-AGAR	..	TRUE	TRUE	TRUE	TRUE	..	Lang	yes	1	..	no	..
..	52092	Myxococcus fulvus	67	CY-AGAR	..	TRUE	TRUE	TRUE	TRUE	..	Lang	yes	1	..	no	..
..	53746	Stigmatella hybrida	67	CY-AGAR	..	TRUE	TRUE	TRUE	TRUE	..	Lang	yes	1	..	no	..
..	53779	Stigmatella aurantiaca	67	CY-AGAR	..	TRUE	TRUE	TRUE	TRUE	..	Lang	yes	1	..	no	..
..	53778	Stigmatella aurantiaca	67	CY-AGAR	..	TRUE	TRUE	TRUE	TRUE	..	Lang	yes	1	..	no	..
..	53714	Stigmatella erecta	67	CY-AGAR	..	TRUE	TRUE	TRUE	TRUE	..	Lang	yes	1	..	no	..
..	53715	Stigmatella erecta	67	CY-AGAR	..	TRUE	TRUE	TRUE	TRUE	..	Lang	yes	1	..	no	..
..	53712	Stigmatella erecta	67	CY-AGAR	..	TRUE	TRUE	TRUE	TRUE	..	Lang	yes	1	..	no	..
..	53713	Stigmatella erecta	67	CY-AGAR	..	TRUE	TRUE	TRUE	TRUE	..	Lang	yes	1	..	no	..
..	53710	Stigmatella erecta	67	CY-AGAR	..	TRUE	TRUE	TRUE	TRUE	..	Lang	yes	1	..	no	..
..	53711	Stigmatella erecta	67	CY-AGAR	..	TRUE	TRUE	TRUE	TRUE	..	Lang	yes	1	..	no	..
..	53703	Stigmatella erecta	67	CY-AGAR	..	TRUE	TRUE	TRUE	TRUE	..	Lang	yes	1	..	no	..
..	53704	Stigmatella erecta	67	CY-AGAR	..	TRUE	TRUE	TRUE	TRUE	..	Lang	yes	1	..	no	..
..	53705	Stigmatella erecta	67	CY-AGAR	..	TRUE	TRUE	TRUE	TRUE	..	Lang	yes	1	..	no	..
..	53706	Stigmatella erecta	67	CY-AGAR	..	TRUE	TRUE	TRUE	TRUE	..	Lang	yes	1	..	no	..
..	53700	Stigmatella erecta	67	CY-AGAR	..	TRUE	TRUE	TRUE	TRUE	..	Lang	yes	1	..	no	..
..	53701	Stigmatella erecta	67	CY-AGAR	..	TRUE	TRUE	TRUE	TRUE	..	Lang	yes	1	..	no	..
..	53702	Stigmatella erecta	67	CY-AGAR	..	TRUE	TRUE	TRUE	TRUE	..	Lang	yes	1	..	no	..
..	52605	Archangium gephyra	67	CY-AGAR	..	TRUE	TRUE	TRUE	TRUE	..	Lang	yes	1	..	no	..
..	53781	Stigmatella aurantiaca	67	CY-AGAR	..	TRUE	TRUE	TRUE	TRUE	..	Lang	yes	1	..	no	..
..	53782	Stigmatella aurantiaca	67	CY-AGAR	..	TRUE	TRUE	TRUE	TRUE	..	Lang	yes	1	..	no	..
..	53780	Stigmatella aurantiaca	67	CY-AGAR	..	TRUE	TRUE	TRUE	TRUE	..	Lang	yes	1	..	no	..
..	53785	Stigmatella aurantiaca	67	CY-AGAR	..	TRUE	TRUE	TRUE	TRUE	..	Lang	yes	1	..	no	..
..	53783	Stigmatella aurantiaca	67	CY-AGAR	..	TRUE	TRUE	TRUE	TRUE	..	Lang	yes	1	..	no	..
..	53790	Stigmatella hybrida	67	CY-AGAR	..	TRUE	TRUE	TRUE	TRUE	..	Lang	yes	1	..	no	..
..	53791	Stigmatella hybrida	67	CY-AGAR	..	TRUE	TRUE	TRUE	TRUE	..	Lang	yes	1	..	no	..
..	53792	Stigmatella hybrida	67	CY-AGAR	..	TRUE	TRUE	TRUE	TRUE	..	Lang	yes	1	..	no	..
..	53793	Stigmatella hybrida	67	CY-AGAR	..	TRUE	TRUE	TRUE	TRUE	..	Lang	yes	1	..	no	..
..	53794	Stigmatella hybrida	67	CY-AGAR	..	TRUE	TRUE	TRUE	TRUE	..	Lang	yes	1	..	no	..
..	53795	Stigmatella aurantiaca	67	CY-AGAR	..	TRUE	TRUE	TRUE	TRUE	..	Lang	yes	1	..	no	..
..	52692	Cystobacter gracilis	67	CY-AGAR	..	TRUE	TRUE	TRUE	TRUE	..	Lang	yes	1	..	no	..
..	52693	Cystobacter gracilis	67	CY-AGAR	..	TRUE	TRUE	TRUE	TRUE	..	Lang	yes	1	..	no	..
..	3183	Blastomonas natatoria	65	GYM STREPTOMYCES medium	..	TRUE	TRUE	TRUE	TRUE	..	Lang	yes	1	..	no	..
..	8573	Stenotrophomonas rhizophila	65	GYM STREPTOMYCES medium	..	TRUE	TRUE	FALSE	FALSE	..	Lang	yes	1	..	no	..
..	16822	Pseudomonas cannabina	65	GYM STREPTOMYCES medium	..	TRUE	TRUE	TRUE	TRUE	..	Lang	yes	1	..	no	..
..	16794	Xanthomonas cynarae	65	GYM STREPTOMYCES medium	..	TRUE	TRUE	TRUE	TRUE	..	Lang	yes	1	..	no	..
..	7231	Pseudomonas fuscovaginae	65	GYM STREPTOMYCES medium	..	null	TRUE	TRUE	FALSE	..	Lang	yes	1	..	no	..
..	7235	Sphingobium yanoikuyae	381	LB (Luria-Bertani) medium	..	TRUE	TRUE	TRUE	TRUE	..	Lang	yes	1	..	no	..
..	7225	Sphingomonas trueperi	381	LB (Luria-Bertani) medium	..	TRUE	TRUE	TRUE	TRUE	..	Lang	yes	1	..	no	..
..	24740	Lewinella agarilytica	1303	MARINE MEDIUM WITH PYRUVATE	..	null	null	FALSE	FALSE	..	Lang	yes	1	..	no	..
..	6434	Acidovorax sp.	1	NUTRIENT AGAR	..	TRUE	TRUE	FALSE	FALSE	..	Lang	yes	1	..	no	..
..	6696	Xanthobacter sp.	1	NUTRIENT AGAR	..	TRUE	TRUE	FALSE	FALSE	..	Lang	yes	1	..	no	..
..	11968	Aquabacterium parvum	464	PLATE COUNT AGAR	..	TRUE	TRUE	FALSE	FALSE	..	Lang	yes	1	..	no	..
..	11901	Aquabacterium commune	464	PLATE COUNT AGAR	..	TRUE	TRUE	TRUE	TRUE	..	Lang	yes	1	..	no	..
..	22961	Aquabacterium fontiphilum	464	PLATE COUNT AGAR	..	TRUE	TRUE	FALSE	FALSE	..	Lang	yes	1	..	no	..
..	7189	Pseudomonas putida	830	R2A medium	..	TRUE	TRUE	TRUE	TRUE	..	Lang	yes	1	..	no	..
..	7116	Burkholderia sp.	830	R2A medium	..	TRUE	TRUE	TRUE	TRUE	..	Lang	yes	1	..	no	..
..	8368	Pseudomonas sp.	830	R2A medium	..	TRUE	TRUE	TRUE	TRUE	..	Lang	yes	1	..	no	..
..	6383	Sphingobium xenophagum	830	R2A medium	..	TRUE	TRUE	TRUE	TRUE	..	Lang	yes	1	..	no	..
..	24757	Stenotrophomonas ginsengisoli	830	R2A medium	..	null	null	FALSE	FALSE	..	Lang	yes	1	..	no	..
..	39	Delftia acidovorans	830	R2A medium	..	null	null	FALSE	FALSE	..	Lang	yes	1	..	no	..
..	38	Comamonas testosteroni	830	R2A medium	..	null	null	FALSE	FALSE	..	Lang	yes	1	..	no	..
..	84	Pseudomonas putida	830	R2A medium	..	null	null	FALSE	FALSE	..	Lang	yes	1	..	no	..
..	12877	Pseudomonas sp.	830	R2A medium	..	TRUE	TRUE	FALSE	FALSE	..	Lang	yes	1	..	no	..
..	23827	Tatumella morbirosei	830	R2A medium	..	null	null	FALSE	FALSE	..	Lang	yes	1	..	no	..
..	22348	Pseudomonas japonica	830	R2A medium	..	null	null	FALSE	FALSE	..	Lang	yes	1	..	no	..
..	30170	Pectobacterium carotovorum subsp. carotovorum	830	R2A medium	..	null	null	FALSE	FALSE	..	Lang	yes	1	..	no	..
..	30177	Dickeya chrysanthemi	830	R2A medium	..	null	null	FALSE	FALSE	..	Lang	yes	1	..	no	..
..	30179	Dickeya chrysanthemi	830	R2A medium	..	null	null	FALSE	FALSE	..	Lang	yes	1	..	no	..
..	30176	Pantoea stewartii subsp. stewartii	830	R2A medium	..	null	null	FALSE	FALSE	..	Lang	yes	1	..	no	..
..	30182	Pantoea cypripedii	830	R2A medium	..	FALSE	TRUE	FALSE	FALSE	..	Lang	yes	1	..	no	..
..	30188	Aeromonas hydrophila subsp. anaerogenes	830	R2A medium	..	null	null	FALSE	FALSE	..	Lang	yes	1	..	no	..
..	30187	Aeromonas hydrophila subsp. hydrophila	830	R2A medium	..	null	null	FALSE	FALSE	..	Lang	yes	1	..	no	..
..	30169	Pectobacterium carotovorum subsp. carotovorum	830	R2A medium	..	null	null	FALSE	FALSE	..	Lang	yes	1	..	no	..
..	30191	Chromobacterium violaceum	830	R2A medium	..	null	null	FALSE	FALSE	..	Lang	yes	1	..	no	..
..	30104	Klebsiella pneumoniae subsp. pneumoniae	830	R2A medium	..	TRUE	TRUE	FALSE	FALSE	..	Lang	yes	1	..	no	..
..	30119	Proteus sp.	830	R2A medium	..	null	null	FALSE	FALSE	..	Lang	yes	1	..	no	..
..	30039	Citrobacter freundii	830	R2A medium	..	null	null	FALSE	FALSE	..	Lang	yes	1	..	no	..
..	30059	Enterobacter amnigenus	830	R2A medium	..	null	null	FALSE	FALSE	..	Lang	yes	1	..	no	..
..	30062	Enterobacter cloacae	830	R2A medium	..	null	null	FALSE	FALSE	..	Lang	yes	1	..	no	..
..	30076	Rahnella aquatilis	830	R2A medium	..	null	null	FALSE	FALSE	..	Lang	yes	1	..	no	..
..	30078	Rahnella aquatilis	830	R2A medium	..	null	null	FALSE	FALSE	..	Lang	yes	1	..	no	..
..	30016	Aeromonas hydrophila subsp. hydrophila	830	R2A medium	..	null	null	FALSE	FALSE	..	Lang	yes	1	..	no	..
..	30014	Aeromonas hydrophila subsp. hydrophila	830	R2A medium	..	null	null	FALSE	FALSE	..	Lang	yes	1	..	no	..
..	30020	Aeromonas media	830	R2A medium	..	null	null	FALSE	FALSE	..	Lang	yes	1	..	no	..
..	13699	Tatumella citrea	830	R2A medium	..	null	null	FALSE	FALSE	..	Lang	yes	1	..	no	..
..	12783	unclassified bacterium	830	R2A medium	..	FALSE	TRUE	FALSE	FALSE	..	Lang	yes	1	..	no	..
..	7136	Pseudomonas stutzeri	830	R2A medium	..	TRUE	TRUE	FALSE	FALSE	..	Lang	yes	1	..	no	..
..	7152	Pseudomonas sp.	830	R2A medium	..	TRUE	TRUE	TRUE	TRUE	..	Lang	yes	1	..	no	..
..	7155	Pseudomonas fluorescens	830	R2A medium	..	TRUE	TRUE	TRUE	TRUE	..	Lang	yes	1	..	no	..
..	7153	Pseudomonas fluorescens	830	R2A medium	..	TRUE	TRUE	TRUE	TRUE	..	Lang	yes	1	..	no	..
..	7154	Pseudomonas sp.	830	R2A medium	..	TRUE	TRUE	TRUE	TRUE	..	Lang	yes	1	..	no	..
..	23279	Chromobacterium pseudoviolaceum	830	R2A medium	..	null	null	FALSE	FALSE	..	Lang	yes	1	..	no	..
..	23277	Chitiniphilus shinanonensis	830	R2A medium	..	null	null	FALSE	FALSE	..	Lang	yes	1	..	no	..
..	50851	Xanthomonas campestris	830	R2A medium	..	null	null	FALSE	FALSE	..	Lang	yes	1	..	no	..
..	10064	Variovorax sp.	830	R2A medium	..	TRUE	TRUE	FALSE	FALSE	..	Lang	yes	1	..	no	..
..	50861	Xanthomonas sp.	830	R2A medium	..	null	null	FALSE	FALSE	..	Lang	yes	1	..	no	..
..	3226	Pseudomonas putida	830	R2A medium	..	TRUE	TRUE	FALSE	FALSE	..	Lang	yes	1	..	no	..
..	2261	Archangium gephyra	830	R2A medium	..	TRUE	TRUE	FALSE	FALSE	..	Lang	yes	1	..	no	..
..	2259	Corallococcus coralloides	830	R2A medium	..	TRUE	TRUE	FALSE	FALSE	..	Lang	yes	1	..	no	..
..	18958	Xanthomonas cassavae	830	R2A medium	..	null	null	FALSE	FALSE	..	Lang	yes	1	..	no	..
..	17950	Erwinia tasmaniensis	830	R2A medium	..	null	null	FALSE	FALSE	..	Lang	yes	1	..	no	..
..	18797	Xanthomonas theicola	830	R2A medium	..	null	null	FALSE	FALSE	..	Lang	yes	1	..	no	..
..	18746	Ancylobacter oerskovii	830	R2A medium	..	null	null	FALSE	FALSE	..	Lang	yes	1	..	no	..
..	18748	Herminiimonas saxobsidens	830	R2A medium	..	null	null	FALSE	FALSE	..	Lang	yes	1	..	no	..
..	46293	Aeromonas salmonicida	830	R2A medium	..	null	null	FALSE	FALSE	..	Lang	yes	1	..	no	..
..	3850	Xanthomonas sp.	830	R2A medium	..	null	null	FALSE	FALSE	..	Lang	yes	1	..	no	..
..	3849	Xanthomonas citri subsp. malvacearum	830	R2A medium	..	null	null	FALSE	FALSE	..	Lang	yes	1	..	no	..
..	11532	Pseudomonas fluorescens	830	R2A medium	..	TRUE	TRUE	FALSE	FALSE	..	Lang	yes	1	..	no	..
..	18804	Xanthomonas bromi	830	R2A medium	..	null	null	FALSE	FALSE	..	Lang	yes	1	..	no	..
..	11850	Achromobacter denitrificans	830	R2A medium	..	TRUE	TRUE	FALSE	FALSE	..	Lang	yes	1	..	no	..
..	11852	Achromobacter xylosoxidans subsp. xylosoxidans	830	R2A medium	..	null	null	FALSE	FALSE	..	Lang	yes	1	..	no	..
..	18519	Andreprevotia chitinilytica	830	R2A medium	..	null	null	FALSE	FALSE	..	Lang	yes	1	..	no	..
..	11738	Pseudomonas putida	830	R2A medium	..	TRUE	TRUE	FALSE	FALSE	..	Lang	yes	1	..	no	..
..	17516	Pseudomonas cedrina subsp. cedrina	830	R2A medium	..	null	null	FALSE	FALSE	..	Lang	yes	1	..	no	..
..	17556	Pseudomonas azotifigens	830	R2A medium	..	TRUE	TRUE	FALSE	FALSE	..	Lang	yes	1	..	no	..
..	1895	Lysobacter enzymogenes subsp. enzymogenes	830	R2A medium	..	TRUE	TRUE	FALSE	FALSE	..	Lang	yes	1	..	no	..
..	19186	Pseudomonas mucidolens	830	R2A medium	..	null	null	FALSE	FALSE	..	Lang	yes	1	..	no	..
..	4611	Kluyvera ascorbata	830	R2A medium	..	null	null	FALSE	FALSE	..	Lang	yes	1	..	no	..
..	4610	Dickeya chrysanthemi	830	R2A medium	..	null	null	FALSE	FALSE	..	Lang	yes	1	..	no	..
..	19095	Pseudomonas protegens	830	R2A medium	..	null	null	FALSE	FALSE	..	Lang	yes	1	..	no	..
..	4544	Proteus penneri	830	R2A medium	..	null	null	FALSE	FALSE	..	Lang	yes	1	..	no	..
..	4540	Serratia plymuthica	830	R2A medium	..	null	null	FALSE	FALSE	..	Lang	yes	1	..	no	..
..	4593	Citrobacter amalonaticus	830	R2A medium	..	null	null	FALSE	FALSE	..	Lang	yes	1	..	no	..
..	4597	Serratia quinivorans	830	R2A medium	..	null	null	FALSE	FALSE	..	Lang	yes	1	..	no	..
..	4581	Kluyvera intermedia	830	R2A medium	..	null	null	FALSE	FALSE	..	Lang	yes	1	..	no	..
..	4568	Cedecea davisae	830	R2A medium	..	null	null	FALSE	FALSE	..	Lang	yes	1	..	no	..
..	19327	Acidovorax caeni	830	R2A medium	..	null	null	FALSE	FALSE	..	Lang	yes	1	..	no	..
..	1620	Klebsiella pneumoniae subsp. pneumoniae	830	R2A medium	..	null	null	FALSE	FALSE	..	Lang	yes	1	..	no	..
..	1622	Comamonas testosteroni	830	R2A medium	..	null	null	FALSE	FALSE	..	Lang	yes	1	..	no	..
..	1693	Pseudomonas putida	830	R2A medium	..	null	null	FALSE	FALSE	..	Lang	yes	1	..	no	..
..	50106	Pseudomonas fluorescens	830	R2A medium	..	null	null	FALSE	FALSE	..	Lang	yes	1	..	no	..
..	18232	Comamonas koreensis	830	R2A medium	..	null	null	FALSE	FALSE	..	Lang	yes	1	..	no	..
..	14020	Pseudomonas rhodesiae	830	R2A medium	..	null	null	FALSE	FALSE	..	Lang	yes	1	..	no	..
..	16274	Pseudomonas fluorescens	830	R2A medium	..	TRUE	TRUE	FALSE	FALSE	..	Lang	yes	1	..	no	..
..	17121	Pseudoxanthomonas mexicana	830	R2A medium	..	null	null	FALSE	FALSE	..	Lang	yes	1	..	no	..
..	1522	Janthinobacterium lividum	830	R2A medium	..	null	null	FALSE	FALSE	..	Lang	yes	1	..	no	..
..	50091	Pseudomonas fluorescens	830	R2A medium	..	null	null	FALSE	FALSE	..	Lang	yes	1	..	no	..
..	50090	Pseudomonas fluorescens	830	R2A medium	..	null	null	FALSE	FALSE	..	Lang	yes	1	..	no	..
..	289	Pseudomonas fluorescens	830	R2A medium	..	null	null	FALSE	FALSE	..	Lang	yes	1	..	no	..
..	17004	Pseudomonas parafulva	830	R2A medium	..	null	null	FALSE	FALSE	..	Lang	yes	1	..	no	..
..	19553	Cupriavidus pinatubonensis	830	R2A medium	..	null	null	FALSE	FALSE	..	Lang	yes	1	..	no	..
..	18074	Pectobacterium wasabiae	830	R2A medium	..	null	null	FALSE	FALSE	..	Lang	yes	1	..	no	..
..	18054	Dickeya dianthicola	830	R2A medium	..	null	null	FALSE	FALSE	..	Lang	yes	1	..	no	..
..	18012	Thauera chlorobenzoica	830	R2A medium	..	TRUE	TRUE	FALSE	FALSE	..	Lang	yes	1	..	no	..
..	50342	Pseudomonas alcaligenes	830	R2A medium	..	null	null	FALSE	FALSE	..	Lang	yes	1	..	no	..
..	50336	Pseudomonas syringae	830	R2A medium	..	FALSE	TRUE	FALSE	FALSE	..	Lang	yes	1	..	no	..
..	50272	Pseudomonas syringae	830	R2A medium	..	null	null	FALSE	FALSE	..	Lang	yes	1	..	no	..
..	21641	Oxalicibacterium faecigallinarum	830	R2A medium	..	null	null	FALSE	FALSE	..	Lang	yes	1	..	no	..
..	16301	Dyella japonica	830	R2A medium	..	null	null	FALSE	FALSE	..	Lang	yes	1	..	no	..
..	50267	Pseudomonas savastanoi	830	R2A medium	..	TRUE	TRUE	FALSE	FALSE	..	Lang	yes	1	..	no	..
..	50262	Pseudomonas syringae	830	R2A medium	..	null	null	FALSE	FALSE	..	Lang	yes	1	..	no	..
..	50252	Pseudomonas syringae	830	R2A medium	..	null	null	FALSE	FALSE	..	Lang	yes	1	..	no	..
..	50208	Pseudomonas putida	830	R2A medium	..	null	null	FALSE	FALSE	..	Lang	yes	1	..	no	..
..	50222	Pseudomonas putida	830	R2A medium	..	null	null	FALSE	FALSE	..	Lang	yes	1	..	no	..
..	50227	Pseudomonas stutzeri	830	R2A medium	..	null	null	FALSE	FALSE	..	Lang	yes	1	..	no	..
..	16619	Acidovorax valerianellae	830	R2A medium	..	null	null	FALSE	FALSE	..	Lang	yes	1	..	no	..
..	2764	Pseudomonas fluorescens	830	R2A medium	..	null	null	FALSE	FALSE	..	Lang	yes	1	..	no	..
..	4484	Erwinia rhapontici	830	R2A medium	..	null	null	FALSE	FALSE	..	Lang	yes	1	..	no	..
..	4486	Enterobacter amnigenus	830	R2A medium	..	null	null	FALSE	FALSE	..	Lang	yes	1	..	no	..
..	12140	Thauera terpenica	830	R2A medium	..	null	TRUE	FALSE	FALSE	..	Lang	yes	1	..	no	..
..	12141	Castellaniella defragrans	830	R2A medium	..	null	null	FALSE	FALSE	..	Lang	yes	1	..	no	..
..	1105	Cupriavidus oxalaticus	830	R2A medium	..	null	null	FALSE	FALSE	..	Lang	yes	1	..	no	..
..	12191	Photorhabdus luminescens	830	R2A medium	..	TRUE	TRUE	FALSE	FALSE	..	Lang	yes	1	..	no	..
..	15199	Photorhabdus temperata subsp. thracensis	830	R2A medium	..	null	null	FALSE	FALSE	..	Lang	yes	1	..	no	..
..	8826	Sphingopyxis macrogoltabida	830	R2A medium	..	null	null	FALSE	FALSE	..	Lang	yes	1	..	no	..
..	681	Klebsiella pneumoniae subsp. ozaenae	830	R2A medium	..	null	null	FALSE	FALSE	..	Lang	yes	1	..	no	..
..	19603	Pseudomonas chlororaphis subsp. aurantiaca	830	R2A medium	..	null	null	FALSE	FALSE	..	Lang	yes	1	..	no	..
..	19634	Aeromonas salmonicida subsp. salmonicida	830	R2A medium	..	null	null	FALSE	FALSE	..	Lang	yes	1	..	no	..
..	50415	Pseudomonas fluorescens	830	R2A medium	..	TRUE	TRUE	FALSE	FALSE	..	Lang	yes	1	..	no	..
..	15089	Microvirgula aerodenitrificans	830	R2A medium	..	FALSE	TRUE	TRUE	FALSE	..	Lang	yes	1	..	no	..
..	15091	Comamonas sp.	830	R2A medium	..	TRUE	TRUE	FALSE	FALSE	..	Lang	yes	1	..	no	..
..	1045	Pseudomonas oleovorans subsp. oleovorans	830	R2A medium	..	null	null	FALSE	FALSE	..	Lang	yes	1	..	no	..
..	1049	Xanthomonas arboricola	830	R2A medium	..	null	null	FALSE	FALSE	..	Lang	yes	1	..	no	..
..	25082	Kinneretia asaccharophila	830	R2A medium	..	null	null	FALSE	FALSE	..	Lang	yes	1	..	no	..
..	13608	Pigmentiphaga kullae	830	R2A medium	..	null	null	FALSE	FALSE	..	Lang	yes	1	..	no	..
..	13627	Pseudomonas stutzeri	830	R2A medium	..	null	null	FALSE	FALSE	..	Lang	yes	1	..	no	..
..	13638	Azospira oryzae	830	R2A medium	..	FALSE	TRUE	FALSE	FALSE	..	Lang	yes	1	..	no	..
..	21139	Erwinia tracheiphila	830	R2A medium	..	null	null	FALSE	FALSE	..	Lang	yes	1	..	no	..
..	13439	Cupriavidus necator	830	R2A medium	..	TRUE	TRUE	FALSE	FALSE	..	Lang	yes	1	..	no	..
..	25134	Aquitalea magnusonii	830	R2A medium	..	null	null	FALSE	FALSE	..	Lang	yes	1	..	no	..
..	25164	Pusillimonas ginsengisoli	830	R2A medium	..	null	null	FALSE	FALSE	..	Lang	yes	1	..	no	..
..	16702	Novosphingobium tardaugens	830	R2A medium	..	null	null	FALSE	FALSE	..	Lang	yes	1	..	no	..
..	25107	Pseudomonas kuykendallii	830	R2A medium	..	null	null	FALSE	FALSE	..	Lang	yes	1	..	no	..
..	25106	Pseudomonas seleniipraecipitans	830	R2A medium	..	null	null	FALSE	FALSE	..	Lang	yes	1	..	no	..
..	13337	Pseudomonas putida	830	R2A medium	..	TRUE	TRUE	FALSE	FALSE	..	Lang	yes	1	..	no	..
..	14936	Pseudomonas poae	830	R2A medium	..	null	null	FALSE	FALSE	..	Lang	yes	1	..	no	..
..	14938	Pseudomonas cedrina subsp. fulgida	830	R2A medium	..	null	null	FALSE	FALSE	..	Lang	yes	1	..	no	..
..	14937	Pseudomonas trivialis	830	R2A medium	..	null	null	FALSE	FALSE	..	Lang	yes	1	..	no	..
..	14939	Pseudomonas congelans	830	R2A medium	..	null	null	FALSE	FALSE	..	Lang	yes	1	..	no	..
..	7300	Comamonas testosteroni	830	R2A medium	..	TRUE	TRUE	FALSE	FALSE	..	Lang	yes	1	..	no	..
..	15562	Wautersia numazuensis	830	R2A medium	..	null	null	FALSE	FALSE	..	Lang	yes	1	..	no	..
..	14987	Yersinia aleksiciae	830	R2A medium	..	null	null	FALSE	FALSE	..	Lang	yes	1	..	no	..
..	7228	Pseudomonas corrugata	830	R2A medium	..	null	null	FALSE	FALSE	..	Lang	yes	1	..	no	..
..	13227	Pseudomonas brassicacearum subsp. brassicacearum	830	R2A medium	..	null	null	FALSE	FALSE	..	Lang	yes	1	..	no	..
..	21015	Dyadobacter ginsengisoli	830	R2A medium	..	null	null	FALSE	FALSE	..	Lang	yes	1	..	no	..
..	14801	Delftia acidovorans	830	R2A medium	..	null	null	FALSE	FALSE	..	Lang	yes	1	..	no	..
..	5075	Budvicia aquatica	830	R2A medium	..	null	null	FALSE	FALSE	..	Lang	yes	1	..	no	..
..	13194	Pseudomonas thivervalensis	830	R2A medium	..	null	null	FALSE	FALSE	..	Lang	yes	1	..	no	..
..	6410	Bacillus benzoevorans	830	R2A medium	..	TRUE	TRUE	FALSE	FALSE	..	Lang	yes	1	..	no	..
..	6426	Pseudomonas sp.	830	R2A medium	..	TRUE	TRUE	FALSE	FALSE	..	Lang	yes	1	..	no	..
..	6384	Pseudomonas putida	830	R2A medium	..	TRUE	TRUE	FALSE	FALSE	..	Lang	yes	1	..	no	..
..	6390	Paenibacillus validus	830	R2A medium	..	TRUE	TRUE	FALSE	FALSE	..	Lang	yes	1	..	no	..
..	25547	Pseudomonas extremaustralis	830	R2A medium	..	null	null	FALSE	FALSE	..	Lang	yes	1	..	no	..
..	25289	Castellaniella daejeonensis	830	R2A medium	..	null	null	FALSE	FALSE	..	Lang	yes	1	..	no	..
..	1993	Ralstonia solanacearum	830	R2A medium	..	null	null	FALSE	FALSE	..	Lang	yes	1	..	no	..
..	25351	Pseudomonas tuomuerensis	830	R2A medium	..	null	null	FALSE	FALSE	..	Lang	yes	1	..	no	..
..	11968	Aquabacterium parvum	464a	REACTIVATION WITH LIQUID medium 464	..	TRUE	TRUE	FALSE	FALSE	..	Lang	yes	1	..	no	..
..	25798	Moritella viscosa	246	SEA WATER AGAR	..	TRUE	TRUE	FALSE	FALSE	..	Lang	yes	1	..	no	..
..	6904	Vibrio harveyi	246	SEA WATER AGAR	..	TRUE	TRUE	FALSE	FALSE	..	Lang	yes	1	..	no	..
..	25798	Moritella viscosa	1009	TCG medium	..	TRUE	TRUE	TRUE	TRUE	..	Lang	yes	1	..	no	..
..	46592	Providencia rettgeri	92	TRYPTICASE SOY Yeast extract medium	..	TRUE	TRUE	TRUE	TRUE	..	Lang	yes	1	..	no	..
..	46228	Proteus vulgaris	92	TRYPTICASE SOY Yeast extract medium	..	TRUE	TRUE	TRUE	TRUE	..	Lang	yes	1	..	no	..
..	46227	Proteus mirabilis	92	TRYPTICASE SOY Yeast extract medium	..	TRUE	TRUE	TRUE	TRUE	..	Lang	yes	1	..	no	..
..	46299	Citrobacter sp.	92	TRYPTICASE SOY Yeast extract medium	..	TRUE	TRUE	TRUE	TRUE	..	Lang	yes	1	..	no	..
..	46297	Citrobacter koseri	92	TRYPTICASE SOY Yeast extract medium	..	TRUE	TRUE	TRUE	TRUE	..	Lang	yes	1	..	no	..
..	46326	Pseudomonas stutzeri	92	TRYPTICASE SOY Yeast extract medium	..	TRUE	TRUE	TRUE	TRUE	..	Lang	yes	1	..	no	..
..	46316	Pseudomonas aeruginosa	92	TRYPTICASE SOY Yeast extract medium	..	TRUE	TRUE	TRUE	TRUE	..	Lang	yes	1	..	no	..
..	46317	Pseudomonas aeruginosa	92	TRYPTICASE SOY Yeast extract medium	..	TRUE	TRUE	TRUE	TRUE	..	Lang	yes	1	..	no	..
..	46342	Serratia marcescens	92	TRYPTICASE SOY Yeast extract medium	..	TRUE	TRUE	TRUE	TRUE	..	Lang	yes	1	..	no	..
..	7029	unclassified bacterium	9	VY/2 AGAR	..	TRUE	TRUE	TRUE	TRUE	..	Lang	yes	1	..	no	..
..	53560	Sorangium cellulosum	9	VY/2 AGAR	..	TRUE	TRUE	TRUE	TRUE	..	Lang	yes	1	..	no	..
..	53190	Sorangium cellulosum	9	VY/2 AGAR	..	TRUE	TRUE	TRUE	TRUE	..	Lang	yes	1	..	no	..
..	14627	Sorangium cellulosum	9	VY/2 AGAR	..	TRUE	TRUE	TRUE	TRUE	..	Lang	yes	1	..	no	..
..	71	Nannocystis exedens subsp. exedens	9a	VY/2, REDUCED medium	..	TRUE	TRUE	TRUE	TRUE	..	Lang	yes	1	..	no	..
..	25798	Moritella viscosa	123	MARINE AGAR	..	TRUE	TRUE	TRUE	TRUE	..	Lang	yes/media 123 and 514 are synonyms	1	..	no	..
..	12447	Novosphingobium subterraneum	1	NUTRIENT AGAR	..	TRUE	TRUE	TRUE	TRUE	..	Lang	yes/medium 1 should work, maybe less effective, for most organisms for which medium 464 is given. The best substitute for medium 464 is most possibly medium 830	1	..	no	..
..	24447	Xanthomonas campestris	65	GYM STREPTOMYCES medium	..	TRUE	TRUE	TRUE	TRUE	..	Lang	yes/medium 65 should be suitable to bacteria for which M. 1015 is given	1	..	no	..
..	22523	Comamonas zonglianii	830	R2A medium	..	null	null	FALSE	FALSE	..	Lang	yes/Medium 830 is such a great media that almost all organisms which do not have a salt requirement will grow, maybe with smaller colonies as the medium given.	1	..	no	..
..	14465	Eubacterium sp.	110	CHOPPED MEAT medium WITH CARBOHYDRATES	..	TRUE	TRUE	TRUE	TRUE	..	Spring	yes?	1	..	no	..
..	22353	Methanobacterium petrolearium	141.9	For DSM 15558 and DSM 16458	..	TRUE	TRUE	TRUE	TRUE	..	Spring	yes	1	..	no	..
..	1498	Methanoculleus marisnigri	141.9	For DSM 15558 and DSM 16458	..	TRUE	TRUE	TRUE	TRUE	..	Spring	yes	1	..	no	..
..	16458	Methanogenium frigidum	141.4	For strain DSM 1498, DSM 15558 and DSM 22353	..	TRUE	TRUE	TRUE	TRUE	..	Spring	yes	1	..	no	..
..	51	Clostridium beijerinckii	110	CHOPPED MEAT medium WITH CARBOHYDRATES	..	TRUE	TRUE	TRUE	TRUE	..	Spring	yes	1	..	no	..
..	25793	Caloramator mitchellensis	411	CLOSTRIDIUM ACETOBUTYLICUM medium	..	TRUE	TRUE	TRUE	TRUE	..	Spring	yes	1	..	no	..
..	23830	Caloribacterium cisternae	61	CLOSTRIDIUM THERMOHYDROSULFURICUM medium	..	TRUE	TRUE	TRUE	TRUE	..	Spring	yes	1	..	no	..
..	7060	Thermoanaerobacterium saccharolyticum	61	CLOSTRIDIUM THERMOHYDROSULFURICUM medium	..	TRUE	TRUE	TRUE	TRUE	..	Spring	yes	1	..	no	..
..	7097	Thermoanaerobacterium xylanolyticum	61	CLOSTRIDIUM THERMOHYDROSULFURICUM medium	..	TRUE	TRUE	TRUE	TRUE	..	Spring	yes	1	..	no	..
..	3389	Thermoanaerobacter brockii subsp. finnii	61	CLOSTRIDIUM THERMOHYDROSULFURICUM medium	..	TRUE	TRUE	TRUE	TRUE	..	Spring	yes	1	..	no	..
..	4928	Clostridium thermobutyricum	61	CLOSTRIDIUM THERMOHYDROSULFURICUM medium	..	TRUE	TRUE	TRUE	TRUE	..	Spring	yes	1	..	no	..
..	1457	Thermoanaerobacter brockii subsp. brockii	61	CLOSTRIDIUM THERMOHYDROSULFURICUM medium	..	TRUE	TRUE	TRUE	TRUE	..	Spring	yes	1	..	no	..
..	21630	Fervidobacterium riparium	61	CLOSTRIDIUM THERMOHYDROSULFURICUM medium	..	TRUE	TRUE	TRUE	TRUE	..	Spring	yes	1	..	no	..
..	2355	Thermoanaerobacter pseudethanolicus	61	CLOSTRIDIUM THERMOHYDROSULFURICUM medium	..	TRUE	TRUE	TRUE	TRUE	..	Spring	yes	1	..	no	..
..	2599	Thermoanaerobacter brockii subsp. brockii	61	CLOSTRIDIUM THERMOHYDROSULFURICUM medium	..	TRUE	TRUE	TRUE	TRUE	..	Spring	yes	1	..	no	..
..	5463	Caloramator fervidus	61	CLOSTRIDIUM THERMOHYDROSULFURICUM medium	..	TRUE	TRUE	TRUE	TRUE	..	Spring	yes	1	..	no	..
..	5306	Fervidobacterium nodosum	61	CLOSTRIDIUM THERMOHYDROSULFURICUM medium	..	TRUE	TRUE	TRUE	TRUE	..	Spring	yes	1	..	no	..
..	15750	Thermoanaerobacter thermohydrosulfuricus	61	CLOSTRIDIUM THERMOHYDROSULFURICUM medium	..	TRUE	TRUE	TRUE	TRUE	..	Spring	yes	1	..	no	..
..	13100	Caldicellulosiruptor owensensis	61	CLOSTRIDIUM THERMOHYDROSULFURICUM medium	..	TRUE	TRUE	TRUE	TRUE	..	Spring	yes	1	..	no	..
..	5824	Ruegeria atlantica	514	BACTO MARINE BROTH (DIFCO 2216)	..	TRUE	TRUE	TRUE	TRUE	..	Gronow	yes	1	..	no	..
..	5823	Ruegeria atlantica	514	BACTO MARINE BROTH (DIFCO 2216)	..	TRUE	TRUE	TRUE	TRUE	..	Gronow	yes	1	..	no	..
..	5887	Thalassobius gelatinovorus	514	BACTO MARINE BROTH (DIFCO 2216)	..	TRUE	TRUE	TRUE	TRUE	..	Gronow	yes	1	..	no	..
..	23658	Staphylococcus agnetis	215	BHI medium	..	TRUE	TRUE	TRUE	TRUE	..	Gronow	yes	1	..	no	..
..	23658	Staphylococcus agnetis	215b	BHI medium WITH ADDITIONAL GLUCOSE	..	TRUE	TRUE	TRUE	TRUE	..	Gronow	yes	1	..	no	..
..	23650	Bartonella japonica	420	BLOOD AGAR I	..	TRUE	TRUE	TRUE	TRUE	..	Gronow	yes	1	..	no	..
..	23658	Staphylococcus agnetis	438	BORDET-GENGOU-MEDIUM (DIFCO)	..	TRUE	TRUE	TRUE	TRUE	..	Gronow	yes	1	..	no	..
..	23658	Staphylococcus agnetis	220	CASO AGAR (Merck 105458)	..	TRUE	TRUE	TRUE	TRUE	..	Gronow	yes	1	..	no	..
..	587	Acinetobacter sp.	220	CASO AGAR (Merck 105458)	..	TRUE	TRUE	TRUE	TRUE	..	Gronow	yes	1	..	no	..
..	23658	Staphylococcus agnetis	429	COLUMBIA BLOOD AGAR	..	TRUE	TRUE	TRUE	TRUE	..	Gronow	yes	1	..	no	..
..	4691	Neisseria lactamica	429	COLUMBIA BLOOD AGAR	..	TRUE	TRUE	TRUE	TRUE	..	Gronow	yes	1	..	no	..
..	7301	Arcobacter butzleri	429	COLUMBIA BLOOD AGAR	..	TRUE	TRUE	TRUE	TRUE	..	Gronow	yes	1	..	no	..
..	23658	Staphylococcus agnetis	429a	COLUMBIA BLOOD AGAR WITH CHARCOAL	..	TRUE	TRUE	TRUE	TRUE	..	Gronow	yes	1	..	no	..
..	23650	Bartonella japonica	693	COLUMBIA BLOOD medium	..	TRUE	TRUE	TRUE	TRUE	..	Gronow	yes	1	..	no	..
..	23649	Bartonella silvatica	693	COLUMBIA BLOOD medium	..	TRUE	TRUE	TRUE	TRUE	..	Gronow	yes	1	..	no	..
..	25761	Acinetobacter sp.	693	COLUMBIA BLOOD medium	..	TRUE	TRUE	TRUE	TRUE	..	Gronow	yes	1	..	no	..
..	46612	Acinetobacter sp.	693	COLUMBIA BLOOD medium	..	TRUE	TRUE	TRUE	TRUE	..	Gronow	yes	1	..	no	..
..	22550	Burkholderia oxyphila	693	COLUMBIA BLOOD medium	..	TRUE	TRUE	FALSE	FALSE	..	Gronow	yes	1	..	no	..
..	11994	Moraxella catarrhalis	693	COLUMBIA BLOOD medium	..	TRUE	TRUE	TRUE	TRUE	..	Gronow	yes	1	..	no	..
..	14990	Streptococcus sinensis	693	COLUMBIA BLOOD medium	..	TRUE	TRUE	TRUE	TRUE	..	Gronow	yes	1	..	no	..
..	23867	Ochrobactrum pecoris	693	COLUMBIA BLOOD medium	..	TRUE	TRUE	TRUE	TRUE	..	Gronow	yes	1	..	no	..
..	23868	Ochrobactrum pecoris	693	COLUMBIA BLOOD medium	..	TRUE	TRUE	TRUE	TRUE	..	Gronow	yes	1	..	no	..
..	12804	Bordetella petrii	693	COLUMBIA BLOOD medium	..	TRUE	TRUE	TRUE	TRUE	..	Gronow	yes	1	..	no	..
..	23806	Achromobacter spanius	693	COLUMBIA BLOOD medium	..	TRUE	TRUE	FALSE	FALSE	..	Gronow	yes	1	..	no	..
..	23807	Achromobacter insolitus	693	COLUMBIA BLOOD medium	..	TRUE	TRUE	FALSE	FALSE	..	Gronow	yes	1	..	no	..
..	22355	Ochrobactrum haematophilum	693	COLUMBIA BLOOD medium	..	TRUE	TRUE	TRUE	TRUE	..	Gronow	yes	1	..	no	..
..	22354	Ochrobactrum pseudogrignonense	693	COLUMBIA BLOOD medium	..	TRUE	TRUE	TRUE	TRUE	..	Gronow	yes	1	..	no	..
..	22258	Actinobacillus arthritidis	693	COLUMBIA BLOOD medium	..	TRUE	TRUE	TRUE	TRUE	..	Gronow	yes	1	..	no	..
..	22256	Actinobacillus lignieresii	693	COLUMBIA BLOOD medium	..	TRUE	TRUE	TRUE	TRUE	..	Gronow	yes	1	..	no	..
..	22263	Actinobacillus seminis	693	COLUMBIA BLOOD medium	..	TRUE	TRUE	TRUE	TRUE	..	Gronow	yes	1	..	no	..
..	22262	Actinobacillus hominis	693	COLUMBIA BLOOD medium	..	TRUE	TRUE	TRUE	TRUE	..	Gronow	yes	1	..	no	..
..	30128	Achromobacter sp.	693	COLUMBIA BLOOD medium	..	TRUE	TRUE	FALSE	FALSE	..	Gronow	yes	1	..	no	..
..	10657	Staphylococcus pasteuri	693	COLUMBIA BLOOD medium	..	TRUE	TRUE	TRUE	TRUE	..	Gronow	yes	1	..	no	..
..	10685	Burkholderia pyrrocinia	693	COLUMBIA BLOOD medium	..	TRUE	TRUE	FALSE	FALSE	..	Gronow	yes	1	..	no	..
..	22229	Prevotella dentasini	693	COLUMBIA BLOOD medium	..	TRUE	TRUE	TRUE	TRUE	..	Gronow	yes	1	..	no	..
..	30031	Achromobacter sp.	693	COLUMBIA BLOOD medium	..	TRUE	TRUE	FALSE	FALSE	..	Gronow	yes	1	..	no	..
..	30030	Alcaligenes faecalis subsp. faecalis	693	COLUMBIA BLOOD medium	..	TRUE	TRUE	FALSE	FALSE	..	Gronow	yes	1	..	no	..
..	30033	Alcaligenes faecalis subsp. faecalis	693	COLUMBIA BLOOD medium	..	TRUE	TRUE	FALSE	FALSE	..	Gronow	yes	1	..	no	..
..	30007	Acinetobacter baumannii	693	COLUMBIA BLOOD medium	..	TRUE	TRUE	FALSE	FALSE	..	Gronow	yes	1	..	no	..
..	30008	Acinetobacter baumannii	693	COLUMBIA BLOOD medium	..	TRUE	TRUE	FALSE	FALSE	..	Gronow	yes	1	..	no	..
..	30009	Acinetobacter sp.	693	COLUMBIA BLOOD medium	..	TRUE	TRUE	FALSE	FALSE	..	Gronow	yes	1	..	no	..
..	30003	Achromobacter immobilis	693	COLUMBIA BLOOD medium	..	TRUE	TRUE	FALSE	FALSE	..	Gronow	yes	1	..	no	..
..	30012	Acinetobacter sp.	693	COLUMBIA BLOOD medium	..	TRUE	TRUE	FALSE	FALSE	..	Gronow	yes	1	..	no	..
..	30013	Acinetobacter sp.	693	COLUMBIA BLOOD medium	..	TRUE	TRUE	FALSE	FALSE	..	Gronow	yes	1	..	no	..
..	30010	Acinetobacter sp.	693	COLUMBIA BLOOD medium	..	TRUE	TRUE	FALSE	FALSE	..	Gronow	yes	1	..	no	..
..	30011	Acinetobacter baumannii	693	COLUMBIA BLOOD medium	..	TRUE	TRUE	FALSE	FALSE	..	Gronow	yes	1	..	no	..
..	30026	Achromobacter denitrificans	693	COLUMBIA BLOOD medium	..	TRUE	TRUE	FALSE	FALSE	..	Gronow	yes	1	..	no	..
..	7068	Staphylococcus muscae	693	COLUMBIA BLOOD medium	..	TRUE	TRUE	TRUE	TRUE	..	Gronow	yes	1	..	no	..
..	13661	Staphylococcus aureus subsp. aureus	693	COLUMBIA BLOOD medium	..	TRUE	TRUE	TRUE	TRUE	..	Gronow	yes	1	..	no	..
..	12775	Burkholderia cepacia	693	COLUMBIA BLOOD medium	..	TRUE	TRUE	TRUE	TRUE	..	Gronow	yes	1	..	no	..
..	13808	Streptococcus gallolyticus	693	COLUMBIA BLOOD medium	..	TRUE	TRUE	TRUE	TRUE	..	Gronow	yes	1	..	no	..
..	7167	Bacteroides sp.	693	COLUMBIA BLOOD medium	..	TRUE	TRUE	TRUE	TRUE	..	Gronow	yes	1	..	no	..
..	13785	Burkholderia sp.	693	COLUMBIA BLOOD medium	..	TRUE	TRUE	FALSE	FALSE	..	Gronow	yes	1	..	no	..
..	23088	Burkholderia sartisoli	693	COLUMBIA BLOOD medium	..	TRUE	TRUE	TRUE	TRUE	..	Gronow	yes	1	..	no	..
..	7128	Burkholderia plantarii	693	COLUMBIA BLOOD medium	..	TRUE	TRUE	TRUE	TRUE	..	Gronow	yes	1	..	no	..
..	13975	Alcaligenes faecalis subsp. parafaecalis	693	COLUMBIA BLOOD medium	..	TRUE	TRUE	FALSE	FALSE	..	Gronow	yes	1	..	no	..
..	3289	Bacteroides vulgatus	693	COLUMBIA BLOOD medium	..	TRUE	TRUE	TRUE	TRUE	..	Gronow	yes	1	..	no	..
..	2151	Bacteroides fragilis	693	COLUMBIA BLOOD medium	..	TRUE	TRUE	TRUE	TRUE	..	Gronow	yes	1	..	no	..
..	17680	Arcobacter cibarius	693	COLUMBIA BLOOD medium	..	TRUE	TRUE	TRUE	TRUE	..	Gronow	yes	1	..	no	..
..	17688	Neisseria weaveri	693	COLUMBIA BLOOD medium	..	TRUE	TRUE	TRUE	TRUE	..	Gronow	yes	1	..	no	..
..	17679	Bacteroides massiliensis	693	COLUMBIA BLOOD medium	..	TRUE	TRUE	TRUE	TRUE	..	Gronow	yes	1	..	no	..
..	9716	Campylobacter concisus	693	COLUMBIA BLOOD medium	..	TRUE	TRUE	TRUE	TRUE	..	Gronow	yes	1	..	no	..
..	17639	Staphylococcus simiae	693	COLUMBIA BLOOD medium	..	TRUE	TRUE	TRUE	TRUE	..	Gronow	yes	1	..	no	..
..	17638	Staphylococcus simiae	693	COLUMBIA BLOOD medium	..	TRUE	TRUE	TRUE	TRUE	..	Gronow	yes	1	..	no	..
..	17637	Staphylococcus simiae	693	COLUMBIA BLOOD medium	..	TRUE	TRUE	TRUE	TRUE	..	Gronow	yes	1	..	no	..
..	17633	Neisseria flavescens	693	COLUMBIA BLOOD medium	..	TRUE	TRUE	TRUE	TRUE	..	Gronow	yes	1	..	no	..
..	17611	Neisseria mucosa	693	COLUMBIA BLOOD medium	..	TRUE	TRUE	TRUE	TRUE	..	Gronow	yes	1	..	no	..
..	19988	Bacteroides graminisolvens	693	COLUMBIA BLOOD medium	..	TRUE	TRUE	TRUE	TRUE	..	Gronow	yes	1	..	no	..
..	9691	Helicobacter pylori	693	COLUMBIA BLOOD medium	..	TRUE	TRUE	TRUE	TRUE	..	Gronow	yes	1	..	no	..
..	11042	Acinetobacter sp.	693	COLUMBIA BLOOD medium	..	TRUE	TRUE	TRUE	TRUE	..	Gronow	yes	1	..	no	..
..	9684	Streptococcus suis	693	COLUMBIA BLOOD medium	..	TRUE	TRUE	TRUE	TRUE	..	Gronow	yes	1	..	no	..
..	17712	Neisseria elongata subsp. elongata	693	COLUMBIA BLOOD medium	..	TRUE	TRUE	TRUE	TRUE	..	Gronow	yes	1	..	no	..
..	17713	Neisseria sicca	693	COLUMBIA BLOOD medium	..	TRUE	TRUE	TRUE	TRUE	..	Gronow	yes	1	..	no	..
..	9512	Burkholderia glumae	693	COLUMBIA BLOOD medium	..	TRUE	TRUE	FALSE	FALSE	..	Gronow	yes	1	..	no	..
..	9510	Burkholderia plantarii	693	COLUMBIA BLOOD medium	..	TRUE	TRUE	FALSE	FALSE	..	Gronow	yes	1	..	no	..
..	9509	Burkholderia plantarii	693	COLUMBIA BLOOD medium	..	TRUE	TRUE	FALSE	FALSE	..	Gronow	yes	1	..	no	..
..	11386	Achromobacter piechaudii	693	COLUMBIA BLOOD medium	..	TRUE	TRUE	TRUE	TRUE	..	Gronow	yes	1	..	no	..
..	11374	Actinobacillus delphinicola	693	COLUMBIA BLOOD medium	..	TRUE	TRUE	TRUE	TRUE	..	Gronow	yes	1	..	no	..
..	17804	Burkholderia terrae	693	COLUMBIA BLOOD medium	..	TRUE	TRUE	TRUE	TRUE	..	Gronow	yes	1	..	no	..
..	2008	Veillonella parvula	693	COLUMBIA BLOOD medium	..	TRUE	TRUE	TRUE	TRUE	..	Gronow	yes	1	..	no	..
..	2007	Veillonella parvula	693	COLUMBIA BLOOD medium	..	TRUE	TRUE	FALSE	FALSE	..	Gronow	yes	1	..	no	..
..	8309	Suttonella indologenes	693	COLUMBIA BLOOD medium	..	TRUE	TRUE	TRUE	TRUE	..	Gronow	yes	1	..	no	..
..	8361	Burkholderia gladioli	693	COLUMBIA BLOOD medium	..	TRUE	TRUE	TRUE	TRUE	..	Gronow	yes	1	..	no	..
..	8339	Cardiobacterium hominis	693	COLUMBIA BLOOD medium	..	TRUE	TRUE	TRUE	TRUE	..	Gronow	yes	1	..	no	..
..	9449	Acinetobacter genomospecies 3	693	COLUMBIA BLOOD medium	..	TRUE	TRUE	TRUE	TRUE	..	Gronow	yes	1	..	no	..
..	17986	Ochrobactrum intermedium	693	COLUMBIA BLOOD medium	..	TRUE	TRUE	TRUE	TRUE	..	Gronow	yes	1	..	no	..
..	11332	Bordetella avium	693	COLUMBIA BLOOD medium	..	TRUE	TRUE	TRUE	TRUE	..	Gronow	yes	1	..	no	..
..	11333	Bordetella hinzii	693	COLUMBIA BLOOD medium	..	TRUE	TRUE	TRUE	TRUE	..	Gronow	yes	1	..	no	..
..	11334	Bordetella trematum	693	COLUMBIA BLOOD medium	..	TRUE	TRUE	TRUE	TRUE	..	Gronow	yes	1	..	no	..
..	11319	Burkholderia vietnamiensis	693	COLUMBIA BLOOD medium	..	TRUE	TRUE	TRUE	TRUE	..	Gronow	yes	1	..	no	..
..	11318	Burkholderia gladioli	693	COLUMBIA BLOOD medium	..	TRUE	TRUE	TRUE	TRUE	..	Gronow	yes	1	..	no	..
..	17971	Prevotella oryzae	693	COLUMBIA BLOOD medium	..	TRUE	TRUE	TRUE	TRUE	..	Gronow	yes	1	..	no	..
..	17970	Prevotella oryzae	693	COLUMBIA BLOOD medium	..	TRUE	TRUE	TRUE	TRUE	..	Gronow	yes	1	..	no	..
..	22901	Acinetobacter beijerinckii	693	COLUMBIA BLOOD medium	..	TRUE	TRUE	TRUE	TRUE	..	Gronow	yes	1	..	no	..
..	9307	Acinetobacter genomospecies 3	693	COLUMBIA BLOOD medium	..	TRUE	TRUE	TRUE	TRUE	..	Gronow	yes	1	..	no	..
..	9306	Acinetobacter genomospecies 3	693	COLUMBIA BLOOD medium	..	TRUE	TRUE	TRUE	TRUE	..	Gronow	yes	1	..	no	..
..	9309	Acinetobacter genomospecies 3	693	COLUMBIA BLOOD medium	..	TRUE	TRUE	TRUE	TRUE	..	Gronow	yes	1	..	no	..
..	9308	Acinetobacter genomospecies 3	693	COLUMBIA BLOOD medium	..	TRUE	TRUE	TRUE	TRUE	..	Gronow	yes	1	..	no	..
..	9313	Acinetobacter genomospecies 3	693	COLUMBIA BLOOD medium	..	TRUE	TRUE	TRUE	TRUE	..	Gronow	yes	1	..	no	..
..	9314	Acinetobacter genomospecies 3	693	COLUMBIA BLOOD medium	..	TRUE	TRUE	TRUE	TRUE	..	Gronow	yes	1	..	no	..
..	9315	Acinetobacter genomospecies 3	693	COLUMBIA BLOOD medium	..	TRUE	TRUE	TRUE	TRUE	..	Gronow	yes	1	..	no	..
..	9316	Acinetobacter genomospecies 3	693	COLUMBIA BLOOD medium	..	TRUE	TRUE	TRUE	TRUE	..	Gronow	yes	1	..	no	..
..	9310	Acinetobacter genomospecies 3	693	COLUMBIA BLOOD medium	..	TRUE	TRUE	TRUE	TRUE	..	Gronow	yes	1	..	no	..
..	9311	Acinetobacter genomospecies 3	693	COLUMBIA BLOOD medium	..	TRUE	TRUE	TRUE	TRUE	..	Gronow	yes	1	..	no	..
..	9312	Acinetobacter genomospecies 3	693	COLUMBIA BLOOD medium	..	TRUE	TRUE	TRUE	TRUE	..	Gronow	yes	1	..	no	..
..	9319	Acinetobacter genomospecies 3	693	COLUMBIA BLOOD medium	..	TRUE	TRUE	TRUE	TRUE	..	Gronow	yes	1	..	no	..
..	9318	Acinetobacter genomospecies 3	693	COLUMBIA BLOOD medium	..	TRUE	TRUE	TRUE	TRUE	..	Gronow	yes	1	..	no	..
..	9317	Acinetobacter genomospecies 3	693	COLUMBIA BLOOD medium	..	TRUE	TRUE	TRUE	TRUE	..	Gronow	yes	1	..	no	..
..	17221	Burkholderia terricola	693	COLUMBIA BLOOD medium	..	TRUE	TRUE	TRUE	TRUE	..	Gronow	yes	1	..	no	..
..	9320	Acinetobacter genomospecies 3	693	COLUMBIA BLOOD medium	..	TRUE	TRUE	TRUE	TRUE	..	Gronow	yes	1	..	no	..
..	9321	Acinetobacter genomospecies 3	693	COLUMBIA BLOOD medium	..	TRUE	TRUE	TRUE	TRUE	..	Gronow	yes	1	..	no	..
..	9337	Acinetobacter genomospecies 3	693	COLUMBIA BLOOD medium	..	TRUE	TRUE	TRUE	TRUE	..	Gronow	yes	1	..	no	..
..	9338	Acinetobacter genomospecies 3	693	COLUMBIA BLOOD medium	..	TRUE	TRUE	TRUE	TRUE	..	Gronow	yes	1	..	no	..
..	9343	Acinetobacter genomospecies 3	693	COLUMBIA BLOOD medium	..	TRUE	TRUE	TRUE	TRUE	..	Gronow	yes	1	..	no	..
..	9342	Acinetobacter genomospecies 3	693	COLUMBIA BLOOD medium	..	TRUE	TRUE	TRUE	TRUE	..	Gronow	yes	1	..	no	..
..	9341	Acinetobacter genomospecies 3	693	COLUMBIA BLOOD medium	..	TRUE	TRUE	TRUE	TRUE	..	Gronow	yes	1	..	no	..
..	9340	Acinetobacter genomospecies 3	693	COLUMBIA BLOOD medium	..	TRUE	TRUE	TRUE	TRUE	..	Gronow	yes	1	..	no	..
..	9339	Acinetobacter genomospecies 3	693	COLUMBIA BLOOD medium	..	TRUE	TRUE	TRUE	TRUE	..	Gronow	yes	1	..	no	..
..	11628	Pandoraea norimbergensis	693	COLUMBIA BLOOD medium	..	TRUE	TRUE	FALSE	FALSE	..	Gronow	yes	1	..	no	..
..	11677	Staphylococcus carnosus subsp. utilis	693	COLUMBIA BLOOD medium	..	TRUE	TRUE	TRUE	TRUE	..	Gronow	yes	1	..	no	..
..	11675	Staphylococcus condimenti	693	COLUMBIA BLOOD medium	..	TRUE	TRUE	TRUE	TRUE	..	Gronow	yes	1	..	no	..
..	11676	Staphylococcus carnosus subsp. utilis	693	COLUMBIA BLOOD medium	..	TRUE	TRUE	TRUE	TRUE	..	Gronow	yes	1	..	no	..
..	17211	Cardiobacterium valvarum	693	COLUMBIA BLOOD medium	..	TRUE	TRUE	TRUE	TRUE	..	Gronow	yes	1	..	no	..
..	17212	Burkholderia sordidicola	693	COLUMBIA BLOOD medium	..	TRUE	TRUE	TRUE	TRUE	..	Gronow	yes	1	..	no	..
..	11652	Acinetobacter sp.	693	COLUMBIA BLOOD medium	..	TRUE	TRUE	FALSE	FALSE	..	Gronow	yes	1	..	no	..
..	22803	Enterococcus termitis	693	COLUMBIA BLOOD medium	..	TRUE	TRUE	TRUE	TRUE	..	Gronow	yes	1	..	no	..
..	9242	Burkholderia sp.	693	COLUMBIA BLOOD medium	..	TRUE	TRUE	TRUE	TRUE	..	Gronow	yes	1	..	no	..
..	9241	Burkholderia cepacia	693	COLUMBIA BLOOD medium	..	TRUE	TRUE	TRUE	TRUE	..	Gronow	yes	1	..	no	..
..	9243	Burkholderia sp.	693	COLUMBIA BLOOD medium	..	TRUE	TRUE	TRUE	TRUE	..	Gronow	yes	1	..	no	..
..	17311	Burkholderia ubonensis	693	COLUMBIA BLOOD medium	..	TRUE	TRUE	TRUE	TRUE	..	Gronow	yes	1	..	no	..
..	22865	Prevotella timonensis	693	COLUMBIA BLOOD medium	..	TRUE	TRUE	TRUE	TRUE	..	Gronow	yes	1	..	no	..
..	22815	Jonquetella anthropi	693	COLUMBIA BLOOD medium	..	TRUE	TRUE	TRUE	TRUE	..	Gronow	yes	1	..	no	..
..	17487	Enterococcus aquimarinus	693	COLUMBIA BLOOD medium	..	TRUE	TRUE	TRUE	TRUE	..	Gronow	yes	1	..	no	..
..	17490	Ochrobactrum pseudintermedium	693	COLUMBIA BLOOD medium	..	TRUE	TRUE	TRUE	TRUE	..	Gronow	yes	1	..	no	..
..	17471	Ochrobactrum oryzae	693	COLUMBIA BLOOD medium	..	TRUE	TRUE	FALSE	FALSE	..	Gronow	yes	1	..	no	..
..	17474	Uruburuella suis	693	COLUMBIA BLOOD medium	..	TRUE	TRUE	TRUE	TRUE	..	Gronow	yes	1	..	no	..
..	17473	Massilia lutea	693	COLUMBIA BLOOD medium	..	TRUE	TRUE	FALSE	FALSE	..	Gronow	yes	1	..	no	..
..	17479	Actinobacillus rossii	693	COLUMBIA BLOOD medium	..	TRUE	TRUE	TRUE	TRUE	..	Gronow	yes	1	..	no	..
..	10342	Achromobacter piechaudii	693	COLUMBIA BLOOD medium	..	TRUE	TRUE	FALSE	FALSE	..	Gronow	yes	1	..	no	..
..	10303	Bordetella bronchiseptica	693	COLUMBIA BLOOD medium	..	TRUE	TRUE	TRUE	TRUE	..	Gronow	yes	1	..	no	..
..	17436	Burkholderia phytofirmans	693	COLUMBIA BLOOD medium	..	TRUE	TRUE	TRUE	TRUE	..	Gronow	yes	1	..	no	..
..	17421	Staphylococcus hyicus	693	COLUMBIA BLOOD medium	..	TRUE	TRUE	TRUE	TRUE	..	Gronow	yes	1	..	no	..
..	10153	Pasteurella aerogenes	693	COLUMBIA BLOOD medium	..	TRUE	TRUE	TRUE	TRUE	..	Gronow	yes	1	..	no	..
..	18670	Streptococcus pseudopneumoniae	693	COLUMBIA BLOOD medium	..	TRUE	TRUE	TRUE	TRUE	..	Gronow	yes	1	..	no	..
..	18669	Staphylococcus saprophyticus subsp. bovis	693	COLUMBIA BLOOD medium	..	TRUE	TRUE	TRUE	TRUE	..	Gronow	yes	1	..	no	..
..	10242	Helicobacter pylori	693	COLUMBIA BLOOD medium	..	TRUE	TRUE	TRUE	TRUE	..	Gronow	yes	1	..	no	..
..	10246	Staphylococcus lutrae	693	COLUMBIA BLOOD medium	..	TRUE	TRUE	TRUE	TRUE	..	Gronow	yes	1	..	no	..
..	10245	Staphylococcus lutrae	693	COLUMBIA BLOOD medium	..	TRUE	TRUE	TRUE	TRUE	..	Gronow	yes	1	..	no	..
..	11770	Enterococcus sp.	693	COLUMBIA BLOOD medium	..	TRUE	TRUE	TRUE	TRUE	..	Gronow	yes	1	..	no	..
..	11769	Enterococcus sp.	693	COLUMBIA BLOOD medium	..	TRUE	TRUE	TRUE	TRUE	..	Gronow	yes	1	..	no	..
..	6882	Ochrobactrum anthropi	693	COLUMBIA BLOOD medium	..	TRUE	TRUE	TRUE	TRUE	..	Gronow	yes	1	..	no	..
..	19114	Enterococcus caccae	693	COLUMBIA BLOOD medium	..	TRUE	TRUE	TRUE	TRUE	..	Gronow	yes	1	..	no	..
..	586	Acinetobacter sp.	693	COLUMBIA BLOOD medium	..	TRUE	TRUE	FALSE	FALSE	..	Gronow	yes	1	..	no	..
..	588	Acinetobacter sp.	693	COLUMBIA BLOOD medium	..	TRUE	TRUE	TRUE	TRUE	..	Gronow	yes	1	..	no	..
..	19149	Moraxella caprae	693	COLUMBIA BLOOD medium	..	TRUE	TRUE	TRUE	TRUE	..	Gronow	yes	1	..	no	..
..	19147	Alistipes onderdonkii	693	COLUMBIA BLOOD medium	..	TRUE	TRUE	TRUE	TRUE	..	Gronow	yes	1	..	no	..
..	1896	Bacteroides ovatus	693	COLUMBIA BLOOD medium	..	TRUE	TRUE	TRUE	TRUE	..	Gronow	yes	1	..	no	..
..	19150	Moraxella lincolnii	693	COLUMBIA BLOOD medium	..	TRUE	TRUE	TRUE	TRUE	..	Gronow	yes	1	..	no	..
..	19151	Neisseria dentiae	693	COLUMBIA BLOOD medium	..	TRUE	TRUE	TRUE	TRUE	..	Gronow	yes	1	..	no	..
..	19121	Alistipes shahii	693	COLUMBIA BLOOD medium	..	TRUE	TRUE	TRUE	TRUE	..	Gronow	yes	1	..	no	..
..	19175	Neisseria macacae	693	COLUMBIA BLOOD medium	..	TRUE	TRUE	TRUE	TRUE	..	Gronow	yes	1	..	no	..
..	16088	Burkholderia dolosa	693	COLUMBIA BLOOD medium	..	TRUE	TRUE	TRUE	TRUE	..	Gronow	yes	1	..	no	..
..	16087	Burkholderia ambifaria	693	COLUMBIA BLOOD medium	..	TRUE	TRUE	TRUE	TRUE	..	Gronow	yes	1	..	no	..
..	16086	Burkholderia anthina	693	COLUMBIA BLOOD medium	..	TRUE	TRUE	TRUE	TRUE	..	Gronow	yes	1	..	no	..
..	590	Acinetobacter guillouiae	693	COLUMBIA BLOOD medium	..	TRUE	TRUE	FALSE	FALSE	..	Gronow	yes	1	..	no	..
..	16031	Pasteurella multocida subsp. multocida	693	COLUMBIA BLOOD medium	..	TRUE	TRUE	TRUE	TRUE	..	Gronow	yes	1	..	no	..
..	16037	Acinetobacter ursingii	693	COLUMBIA BLOOD medium	..	TRUE	TRUE	FALSE	FALSE	..	Gronow	yes	1	..	no	..
..	16038	Acinetobacter schindleri	693	COLUMBIA BLOOD medium	..	TRUE	TRUE	FALSE	FALSE	..	Gronow	yes	1	..	no	..
..	6778	Streptococcus parasanguinis	693	COLUMBIA BLOOD medium	..	TRUE	TRUE	TRUE	TRUE	..	Gronow	yes	1	..	no	..
..	20564	Streptococcus ratti	693	COLUMBIA BLOOD medium	..	TRUE	TRUE	TRUE	TRUE	..	Gronow	yes	1	..	no	..
..	20562	Streptococcus criceti	693	COLUMBIA BLOOD medium	..	TRUE	TRUE	TRUE	TRUE	..	Gronow	yes	1	..	no	..
..	19024	Bacteroides caccae	693	COLUMBIA BLOOD medium	..	TRUE	TRUE	TRUE	TRUE	..	Gronow	yes	1	..	no	..
..	18307	Streptococcus orisuis	693	COLUMBIA BLOOD medium	..	TRUE	TRUE	TRUE	TRUE	..	Gronow	yes	1	..	no	..
..	19042	Staphylococcus aureus subsp. aureus	693	COLUMBIA BLOOD medium	..	TRUE	TRUE	TRUE	TRUE	..	Gronow	yes	1	..	no	..
..	19041	Staphylococcus aureus subsp. aureus	693	COLUMBIA BLOOD medium	..	TRUE	TRUE	TRUE	TRUE	..	Gronow	yes	1	..	no	..
..	19051	Staphylococcus aureus subsp. aureus	693	COLUMBIA BLOOD medium	..	TRUE	TRUE	TRUE	TRUE	..	Gronow	yes	1	..	no	..
..	19053	Campylobacter hyointestinalis subsp. hyointestinalis	693	COLUMBIA BLOOD medium	..	TRUE	TRUE	TRUE	TRUE	..	Gronow	yes	1	..	no	..
..	19050	Staphylococcus aureus subsp. aureus	693	COLUMBIA BLOOD medium	..	TRUE	TRUE	TRUE	TRUE	..	Gronow	yes	1	..	no	..
..	20596	Listeria grayi	693	COLUMBIA BLOOD medium	..	TRUE	TRUE	TRUE	TRUE	..	Gronow	yes	1	..	no	..
..	6719	Staphylococcus cohnii subsp. urealyticus	693	COLUMBIA BLOOD medium	..	TRUE	TRUE	TRUE	TRUE	..	Gronow	yes	1	..	no	..
..	20649	Listeria innocua	693	COLUMBIA BLOOD medium	..	TRUE	TRUE	TRUE	TRUE	..	Gronow	yes	1	..	no	..
..	20650	Listeria welshimeri	693	COLUMBIA BLOOD medium	..	TRUE	TRUE	TRUE	TRUE	..	Gronow	yes	1	..	no	..
..	20662	Streptococcus dysgalactiae subsp. dysgalactiae	693	COLUMBIA BLOOD medium	..	TRUE	TRUE	TRUE	TRUE	..	Gronow	yes	1	..	no	..
..	20683	Enterococcus cecorum	693	COLUMBIA BLOOD medium	..	TRUE	TRUE	TRUE	TRUE	..	Gronow	yes	1	..	no	..
..	20680	Enterococcus casseliflavus	693	COLUMBIA BLOOD medium	..	TRUE	TRUE	TRUE	TRUE	..	Gronow	yes	1	..	no	..
..	21767	Enterococcus thailandicus	693	COLUMBIA BLOOD medium	..	TRUE	TRUE	TRUE	TRUE	..	Gronow	yes	1	..	no	..
..	50180	Burkholderia cepacia	693	COLUMBIA BLOOD medium	..	TRUE	TRUE	FALSE	FALSE	..	Gronow	yes	1	..	no	..
..	4927	Bordetella pertussis	693	COLUMBIA BLOOD medium	..	TRUE	TRUE	TRUE	TRUE	..	Gronow	yes	1	..	no	..
..	50181	Burkholderia cepacia	693	COLUMBIA BLOOD medium	..	TRUE	TRUE	FALSE	FALSE	..	Gronow	yes	1	..	no	..
..	4925	Bordetella pertussis	693	COLUMBIA BLOOD medium	..	TRUE	TRUE	TRUE	TRUE	..	Gronow	yes	1	..	no	..
..	4926	Bordetella pertussis	693	COLUMBIA BLOOD medium	..	TRUE	TRUE	TRUE	TRUE	..	Gronow	yes	1	..	no	..
..	4923	Bordetella pertussis	693	COLUMBIA BLOOD medium	..	TRUE	TRUE	TRUE	TRUE	..	Gronow	yes	1	..	no	..
..	4924	Bordetella pertussis	693	COLUMBIA BLOOD medium	..	TRUE	TRUE	TRUE	TRUE	..	Gronow	yes	1	..	no	..
..	21774	Burkholderia oklahomensis	693	COLUMBIA BLOOD medium	..	TRUE	TRUE	TRUE	TRUE	..	Gronow	yes	1	..	no	..
..	1672	Megamonas hypermegale	693	COLUMBIA BLOOD medium	..	TRUE	TRUE	TRUE	TRUE	..	Gronow	yes	1	..	no	..
..	18224	Avibacterium endocarditidis	693	COLUMBIA BLOOD medium	..	TRUE	TRUE	TRUE	TRUE	..	Gronow	yes	1	..	no	..
..	4853	Staphylococcus saprophyticus subsp. saprophyticus	693	COLUMBIA BLOOD medium	..	TRUE	TRUE	TRUE	TRUE	..	Gronow	yes	1	..	no	..
..	4852	Staphylococcus saprophyticus subsp. saprophyticus	693	COLUMBIA BLOOD medium	..	TRUE	TRUE	TRUE	TRUE	..	Gronow	yes	1	..	no	..
..	4851	Staphylococcus epidermidis	693	COLUMBIA BLOOD medium	..	TRUE	TRUE	TRUE	TRUE	..	Gronow	yes	1	..	no	..
..	4840	Enterococcus mundtii	693	COLUMBIA BLOOD medium	..	TRUE	TRUE	TRUE	TRUE	..	Gronow	yes	1	..	no	..
..	18251	Burkholderia ferrariae	693	COLUMBIA BLOOD medium	..	TRUE	TRUE	FALSE	FALSE	..	Gronow	yes	1	..	no	..
..	18253	Oligella ureolytica	693	COLUMBIA BLOOD medium	..	TRUE	TRUE	TRUE	TRUE	..	Gronow	yes	1	..	no	..
..	18249	Suttonella ornithocola	693	COLUMBIA BLOOD medium	..	TRUE	TRUE	TRUE	TRUE	..	Gronow	yes	1	..	no	..
..	17151	Burkholderia graminis	693	COLUMBIA BLOOD medium	..	TRUE	TRUE	TRUE	TRUE	..	Gronow	yes	1	..	no	..
..	18277	Moraxella canis	693	COLUMBIA BLOOD medium	..	TRUE	TRUE	TRUE	TRUE	..	Gronow	yes	1	..	no	..
..	20600	Listeria monocytogenes	693	COLUMBIA BLOOD medium	..	TRUE	TRUE	TRUE	TRUE	..	Gronow	yes	1	..	no	..
..	20622	Streptococcus acidominimus	693	COLUMBIA BLOOD medium	..	TRUE	TRUE	TRUE	TRUE	..	Gronow	yes	1	..	no	..
..	20770	Streptococcus hyointestinalis	693	COLUMBIA BLOOD medium	..	TRUE	TRUE	TRUE	TRUE	..	Gronow	yes	1	..	no	..
..	6998	Moraxella osloensis	693	COLUMBIA BLOOD medium	..	TRUE	TRUE	TRUE	TRUE	..	Gronow	yes	1	..	no	..
..	6963	Acinetobacter johnsonii	693	COLUMBIA BLOOD medium	..	TRUE	TRUE	TRUE	TRUE	..	Gronow	yes	1	..	no	..
..	6964	Acinetobacter junii	693	COLUMBIA BLOOD medium	..	TRUE	TRUE	TRUE	TRUE	..	Gronow	yes	1	..	no	..
..	6976	Acinetobacter radioresistens	693	COLUMBIA BLOOD medium	..	TRUE	TRUE	TRUE	TRUE	..	Gronow	yes	1	..	no	..
..	4839	Enterococcus mundtii	693	COLUMBIA BLOOD medium	..	TRUE	TRUE	TRUE	TRUE	..	Gronow	yes	1	..	no	..
..	4806	Staphylococcus lugdunensis	693	COLUMBIA BLOOD medium	..	TRUE	TRUE	TRUE	TRUE	..	Gronow	yes	1	..	no	..
..	4807	Staphylococcus schleiferi subsp. schleiferi	693	COLUMBIA BLOOD medium	..	TRUE	TRUE	TRUE	TRUE	..	Gronow	yes	1	..	no	..
..	4808	Staphylococcus schleiferi subsp. schleiferi	693	COLUMBIA BLOOD medium	..	TRUE	TRUE	TRUE	TRUE	..	Gronow	yes	1	..	no	..
..	4809	Staphylococcus schleiferi subsp. schleiferi	693	COLUMBIA BLOOD medium	..	TRUE	TRUE	TRUE	TRUE	..	Gronow	yes	1	..	no	..
..	6962	Acinetobacter haemolyticus	693	COLUMBIA BLOOD medium	..	TRUE	TRUE	TRUE	TRUE	..	Gronow	yes	1	..	no	..
..	21840	Burkholderia silvatlantica	693	COLUMBIA BLOOD medium	..	TRUE	TRUE	TRUE	TRUE	..	Gronow	yes	1	..	no	..
..	21841	Burkholderia mimosarum	693	COLUMBIA BLOOD medium	..	TRUE	TRUE	TRUE	TRUE	..	Gronow	yes	1	..	no	..
..	1532	Acinetobacter junii	693	COLUMBIA BLOOD medium	..	TRUE	TRUE	FALSE	FALSE	..	Gronow	yes	1	..	no	..
..	20705	Bacteroides coagulans	693	COLUMBIA BLOOD medium	..	TRUE	TRUE	TRUE	TRUE	..	Gronow	yes	1	..	no	..
..	20701	Parabacteroides distasonis	693	COLUMBIA BLOOD medium	..	TRUE	TRUE	TRUE	TRUE	..	Gronow	yes	1	..	no	..
..	20702	Prevotella oralis	693	COLUMBIA BLOOD medium	..	TRUE	TRUE	TRUE	TRUE	..	Gronow	yes	1	..	no	..
..	18169	Bacteroides barnesiae	693	COLUMBIA BLOOD medium	..	TRUE	TRUE	TRUE	TRUE	..	Gronow	yes	1	..	no	..
..	18170	Bacteroides salanitronis	693	COLUMBIA BLOOD medium	..	TRUE	TRUE	TRUE	TRUE	..	Gronow	yes	1	..	no	..
..	18171	Bacteroides gallinarum	693	COLUMBIA BLOOD medium	..	TRUE	TRUE	TRUE	TRUE	..	Gronow	yes	1	..	no	..
..	18177	Barnesiella viscericola	693	COLUMBIA BLOOD medium	..	TRUE	TRUE	TRUE	TRUE	..	Gronow	yes	1	..	no	..
..	20742	Streptococcus sobrinus	693	COLUMBIA BLOOD medium	..	TRUE	TRUE	TRUE	TRUE	..	Gronow	yes	1	..	no	..
..	20739	Veillonella atypica	693	COLUMBIA BLOOD medium	..	TRUE	TRUE	FALSE	FALSE	..	Gronow	yes	1	..	no	..
..	20738	Veillonella caviae	693	COLUMBIA BLOOD medium	..	TRUE	TRUE	FALSE	FALSE	..	Gronow	yes	1	..	no	..
..	20737	Veillonella rodentium	693	COLUMBIA BLOOD medium	..	TRUE	TRUE	FALSE	FALSE	..	Gronow	yes	1	..	no	..
..	20736	Veillonella ratti	693	COLUMBIA BLOOD medium	..	TRUE	TRUE	FALSE	FALSE	..	Gronow	yes	1	..	no	..
..	20735	Veillonella dispar	693	COLUMBIA BLOOD medium	..	TRUE	TRUE	FALSE	FALSE	..	Gronow	yes	1	..	no	..
..	20734	Veillonella criceti	693	COLUMBIA BLOOD medium	..	TRUE	TRUE	FALSE	FALSE	..	Gronow	yes	1	..	no	..
..	20726	Enterococcus saccharolyticus	693	COLUMBIA BLOOD medium	..	TRUE	TRUE	TRUE	TRUE	..	Gronow	yes	1	..	no	..
..	20712	Odoribacter splanchnicus	693	COLUMBIA BLOOD medium	..	TRUE	TRUE	TRUE	TRUE	..	Gronow	yes	1	..	no	..
..	20710	Porphyromonas macacae	693	COLUMBIA BLOOD medium	..	TRUE	TRUE	TRUE	TRUE	..	Gronow	yes	1	..	no	..
..	20716	Streptococcus canis	693	COLUMBIA BLOOD medium	..	TRUE	TRUE	TRUE	TRUE	..	Gronow	yes	1	..	no	..
..	20707	Porphyromonas asaccharolytica	693	COLUMBIA BLOOD medium	..	TRUE	TRUE	TRUE	TRUE	..	Gronow	yes	1	..	no	..
..	20041	Staphylococcus sp.	693	COLUMBIA BLOOD medium	..	TRUE	TRUE	TRUE	TRUE	..	Gronow	yes	1	..	no	..
..	20040	Staphylococcus nepalensis	693	COLUMBIA BLOOD medium	..	TRUE	TRUE	TRUE	TRUE	..	Gronow	yes	1	..	no	..
..	15350	Streptococcus lutetiensis	693	COLUMBIA BLOOD medium	..	TRUE	TRUE	TRUE	TRUE	..	Gronow	yes	1	..	no	..
..	20046	Staphylococcus lentus	693	COLUMBIA BLOOD medium	..	TRUE	TRUE	TRUE	TRUE	..	Gronow	yes	1	..	no	..
..	20047	Staphylococcus fleurettii	693	COLUMBIA BLOOD medium	..	TRUE	TRUE	TRUE	TRUE	..	Gronow	yes	1	..	no	..
..	20042	Staphylococcus epidermidis	693	COLUMBIA BLOOD medium	..	TRUE	TRUE	TRUE	TRUE	..	Gronow	yes	1	..	no	..
..	20043	Staphylococcus sp.	693	COLUMBIA BLOOD medium	..	TRUE	TRUE	TRUE	TRUE	..	Gronow	yes	1	..	no	..
..	15349	Streptococcus gallinaceus	693	COLUMBIA BLOOD medium	..	TRUE	TRUE	TRUE	TRUE	..	Gronow	yes	1	..	no	..
..	20037	Staphylococcus simulans	693	COLUMBIA BLOOD medium	..	TRUE	TRUE	TRUE	TRUE	..	Gronow	yes	1	..	no	..
..	20036	Staphylococcus warneri	693	COLUMBIA BLOOD medium	..	TRUE	TRUE	TRUE	TRUE	..	Gronow	yes	1	..	no	..
..	16469	Riemerella columbina	693	COLUMBIA BLOOD medium	..	TRUE	TRUE	TRUE	TRUE	..	Gronow	yes	1	..	no	..
..	18075	Moraxella ovis	693	COLUMBIA BLOOD medium	..	TRUE	TRUE	TRUE	TRUE	..	Gronow	yes	1	..	no	..
..	2479	Selenomonas sputigena	693	COLUMBIA BLOOD medium	..	TRUE	TRUE	TRUE	TRUE	..	Gronow	yes	1	..	no	..
..	18052	Moraxella lacunata	693	COLUMBIA BLOOD medium	..	TRUE	TRUE	TRUE	TRUE	..	Gronow	yes	1	..	no	..
..	18027	Moraxella equi	693	COLUMBIA BLOOD medium	..	TRUE	TRUE	TRUE	TRUE	..	Gronow	yes	1	..	no	..
..	18000	Neisseria canis	693	COLUMBIA BLOOD medium	..	TRUE	TRUE	TRUE	TRUE	..	Gronow	yes	1	..	no	..
..	1399	Veillonella atypica	693	COLUMBIA BLOOD medium	..	TRUE	TRUE	FALSE	FALSE	..	Gronow	yes	1	..	no	..
..	18009	Neisseria perflava	693	COLUMBIA BLOOD medium	..	TRUE	TRUE	TRUE	TRUE	..	Gronow	yes	1	..	no	..
..	5782	Alcaligenes sp.	693	COLUMBIA BLOOD medium	..	TRUE	TRUE	FALSE	FALSE	..	Gronow	yes	1	..	no	..
..	50341	Burkholderia caryophylli	693	COLUMBIA BLOOD medium	..	TRUE	TRUE	FALSE	FALSE	..	Gronow	yes	1	..	no	..
..	2403	Acinetobacter lwoffii	693	COLUMBIA BLOOD medium	..	TRUE	TRUE	FALSE	FALSE	..	Gronow	yes	1	..	no	..
..	2402	Achromobacter xylosoxidans subsp. xylosoxidans	693	COLUMBIA BLOOD medium	..	TRUE	TRUE	FALSE	FALSE	..	Gronow	yes	1	..	no	..
..	16313	Acinetobacter seohaensis	693	COLUMBIA BLOOD medium	..	TRUE	TRUE	TRUE	TRUE	..	Gronow	yes	1	..	no	..
..	16312	Acinetobacter marinus	693	COLUMBIA BLOOD medium	..	TRUE	TRUE	TRUE	TRUE	..	Gronow	yes	1	..	no	..
..	5635	Streptococcus downei	693	COLUMBIA BLOOD medium	..	TRUE	TRUE	TRUE	TRUE	..	Gronow	yes	1	..	no	..
..	16380	Nicoletella semolina	693	COLUMBIA BLOOD medium	..	TRUE	TRUE	TRUE	TRUE	..	Gronow	yes	1	..	no	..
..	1296	Clostridium difficile	693	COLUMBIA BLOOD medium	..	TRUE	TRUE	TRUE	TRUE	..	Gronow	yes	1	..	no	..
..	15295	Ochrobactrum gallinifaecis	693	COLUMBIA BLOOD medium	..	TRUE	TRUE	FALSE	FALSE	..	Gronow	yes	1	..	no	..
..	12056	Clostridium difficile	693	COLUMBIA BLOOD medium	..	TRUE	TRUE	TRUE	TRUE	..	Gronow	yes	1	..	no	..
..	12057	Clostridium difficile	693	COLUMBIA BLOOD medium	..	TRUE	TRUE	TRUE	TRUE	..	Gronow	yes	1	..	no	..
..	8739	Arcobacter butzleri	693	COLUMBIA BLOOD medium	..	TRUE	TRUE	TRUE	TRUE	..	Gronow	yes	1	..	no	..
..	15150	Staphylococcus nepalensis	693	COLUMBIA BLOOD medium	..	TRUE	TRUE	TRUE	TRUE	..	Gronow	yes	1	..	no	..
..	15151	Staphylococcus nepalensis	693	COLUMBIA BLOOD medium	..	TRUE	TRUE	TRUE	TRUE	..	Gronow	yes	1	..	no	..
..	20232	Staphylococcus aureus subsp. aureus	693	COLUMBIA BLOOD medium	..	TRUE	TRUE	FALSE	FALSE	..	Gronow	yes	1	..	no	..
..	15130	Neisseria gonorrhoeae	693	COLUMBIA BLOOD medium	..	TRUE	TRUE	TRUE	TRUE	..	Gronow	yes	1	..	no	..
..	717	Alcaligenes sp.	693	COLUMBIA BLOOD medium	..	TRUE	TRUE	FALSE	FALSE	..	Gronow	yes	1	..	no	..
..	16630	Leptotrichia amnionii	693	COLUMBIA BLOOD medium	..	TRUE	TRUE	TRUE	TRUE	..	Gronow	yes	1	..	no	..
..	16631	Leptotrichia amnionii	693	COLUMBIA BLOOD medium	..	TRUE	TRUE	TRUE	TRUE	..	Gronow	yes	1	..	no	..
..	16617	Acinetobacter parvus	693	COLUMBIA BLOOD medium	..	TRUE	TRUE	TRUE	TRUE	..	Gronow	yes	1	..	no	..
..	16618	Kerstersia gyiorum	693	COLUMBIA BLOOD medium	..	TRUE	TRUE	TRUE	TRUE	..	Gronow	yes	1	..	no	..
..	2779	Centipeda periodontii	693	COLUMBIA BLOOD medium	..	TRUE	TRUE	TRUE	TRUE	..	Gronow	yes	1	..	no	..
..	19778	Ochrobactrum cytisi	693	COLUMBIA BLOOD medium	..	TRUE	TRUE	FALSE	FALSE	..	Gronow	yes	1	..	no	..
..	20227	Staphylococcus sp.	693	COLUMBIA BLOOD medium	..	TRUE	TRUE	TRUE	TRUE	..	Gronow	yes	1	..	no	..
..	19774	Actinobacillus suis	693	COLUMBIA BLOOD medium	..	TRUE	TRUE	TRUE	TRUE	..	Gronow	yes	1	..	no	..
..	19770	Actinobacillus lignieresii	693	COLUMBIA BLOOD medium	..	TRUE	TRUE	TRUE	TRUE	..	Gronow	yes	1	..	no	..
..	16694	Afipia felis	693	COLUMBIA BLOOD medium	..	TRUE	TRUE	FALSE	FALSE	..	Gronow	yes	1	..	no	..
..	19762	Pseudochrobactrum kiredjianiae	693	COLUMBIA BLOOD medium	..	TRUE	TRUE	TRUE	TRUE	..	Gronow	yes	1	..	no	..
..	19731	Paraprevotella clara	693	COLUMBIA BLOOD medium	..	TRUE	TRUE	TRUE	TRUE	..	Gronow	yes	1	..	no	..
..	5537	Alcaligenes sp.	693	COLUMBIA BLOOD medium	..	TRUE	TRUE	FALSE	FALSE	..	Gronow	yes	1	..	no	..
..	5568	Actinobacillus ureae	693	COLUMBIA BLOOD medium	..	TRUE	TRUE	TRUE	TRUE	..	Gronow	yes	1	..	no	..
..	5571	Bordetella pertussis	693	COLUMBIA BLOOD medium	..	TRUE	TRUE	TRUE	TRUE	..	Gronow	yes	1	..	no	..
..	1139	Acinetobacter calcoaceticus	693	COLUMBIA BLOOD medium	..	TRUE	TRUE	FALSE	FALSE	..	Gronow	yes	1	..	no	..
..	20372	Staphylococcus aureus subsp. aureus	693	COLUMBIA BLOOD medium	..	TRUE	TRUE	FALSE	FALSE	..	Gronow	yes	1	..	no	..
..	9931	Staphylococcus vitulinus	693	COLUMBIA BLOOD medium	..	TRUE	TRUE	TRUE	TRUE	..	Gronow	yes	1	..	no	..
..	16535	Pandoraea apista	693	COLUMBIA BLOOD medium	..	TRUE	TRUE	TRUE	TRUE	..	Gronow	yes	1	..	no	..
..	16536	Pandoraea pnomenusa	693	COLUMBIA BLOOD medium	..	TRUE	TRUE	TRUE	TRUE	..	Gronow	yes	1	..	no	..
..	19681	Paraprevotella xylaniphila	693	COLUMBIA BLOOD medium	..	TRUE	TRUE	TRUE	TRUE	..	Gronow	yes	1	..	no	..
..	2625	Alcaligenes sp.	693	COLUMBIA BLOOD medium	..	TRUE	TRUE	FALSE	FALSE	..	Gronow	yes	1	..	no	..
..	16553	Burkholderia cenocepacia	693	COLUMBIA BLOOD medium	..	TRUE	TRUE	FALSE	FALSE	..	Gronow	yes	1	..	no	..
..	16583	Pandoraea pulmonicola	693	COLUMBIA BLOOD medium	..	TRUE	TRUE	TRUE	TRUE	..	Gronow	yes	1	..	no	..
..	16586	Burkholderia stabilis	693	COLUMBIA BLOOD medium	..	TRUE	TRUE	TRUE	TRUE	..	Gronow	yes	1	..	no	..
..	19654	Acinetobacter calcoaceticus	693	COLUMBIA BLOOD medium	..	TRUE	TRUE	FALSE	FALSE	..	Gronow	yes	1	..	no	..
..	20324	Staphylococcus simulans	693	COLUMBIA BLOOD medium	..	TRUE	TRUE	TRUE	TRUE	..	Gronow	yes	1	..	no	..
..	653	Achromobacter ruhlandii	693	COLUMBIA BLOOD medium	..	TRUE	TRUE	FALSE	FALSE	..	Gronow	yes	1	..	no	..
..	20316	Staphylococcus warneri	693	COLUMBIA BLOOD medium	..	TRUE	TRUE	TRUE	TRUE	..	Gronow	yes	1	..	no	..
..	12222	Streptococcus thoraltensis	693	COLUMBIA BLOOD medium	..	TRUE	TRUE	TRUE	TRUE	..	Gronow	yes	1	..	no	..
..	12220	Streptococcus hyovaginalis	693	COLUMBIA BLOOD medium	..	TRUE	TRUE	TRUE	TRUE	..	Gronow	yes	1	..	no	..
..	1057	Staphylococcus sp.	693	COLUMBIA BLOOD medium	..	TRUE	TRUE	TRUE	TRUE	..	Gronow	yes	1	..	no	..
..	26072	Achromobacter xylosoxidans subsp. xylosoxidans	693	COLUMBIA BLOOD medium	..	TRUE	TRUE	FALSE	FALSE	..	Gronow	yes	1	..	no	..
..	26051	Achromobacter xylosoxidans subsp. xylosoxidans	693	COLUMBIA BLOOD medium	..	TRUE	TRUE	FALSE	FALSE	..	Gronow	yes	1	..	no	..
..	26050	Achromobacter xylosoxidans subsp. xylosoxidans	693	COLUMBIA BLOOD medium	..	TRUE	TRUE	FALSE	FALSE	..	Gronow	yes	1	..	no	..
..	5364	Campylobacter sputorum	693	COLUMBIA BLOOD medium	..	TRUE	TRUE	TRUE	TRUE	..	Gronow	yes	1	..	no	..
..	21091	Pandoraea sputorum	693	COLUMBIA BLOOD medium	..	TRUE	TRUE	TRUE	TRUE	..	Gronow	yes	1	..	no	..
..	21142	Moraxella bovoculi	693	COLUMBIA BLOOD medium	..	TRUE	TRUE	TRUE	TRUE	..	Gronow	yes	1	..	no	..
..	21147	Pyramidobacter piscolens	693	COLUMBIA BLOOD medium	..	TRUE	TRUE	TRUE	TRUE	..	Gronow	yes	1	..	no	..
..	13644	Alcaligenes faecalis	693	COLUMBIA BLOOD medium	..	TRUE	TRUE	FALSE	FALSE	..	Gronow	yes	1	..	no	..
..	26161	Achromobacter xylosoxidans subsp. xylosoxidans	693	COLUMBIA BLOOD medium	..	TRUE	TRUE	TRUE	TRUE	..	Gronow	yes	1	..	no	..
..	7531	Oligella urethralis	693	COLUMBIA BLOOD medium	..	TRUE	TRUE	TRUE	TRUE	..	Gronow	yes	1	..	no	..
..	16831	Streptococcus gallolyticus subsp. gallolyticus	693	COLUMBIA BLOOD medium	..	TRUE	TRUE	TRUE	TRUE	..	Gronow	yes	1	..	no	..
..	7491	Helicobacter fennelliae	693	COLUMBIA BLOOD medium	..	TRUE	TRUE	TRUE	TRUE	..	Gronow	yes	1	..	no	..
..	14528	Actinobacillus genomospecies 2	693	COLUMBIA BLOOD medium	..	TRUE	TRUE	TRUE	TRUE	..	Gronow	yes	1	..	no	..
..	15627	Streptococcus australis	693	COLUMBIA BLOOD medium	..	TRUE	TRUE	TRUE	TRUE	..	Gronow	yes	1	..	no	..
..	21207	Enterococcus canintestini	693	COLUMBIA BLOOD medium	..	TRUE	TRUE	TRUE	TRUE	..	Gronow	yes	1	..	no	..
..	15635	Streptococcus phocae	693	COLUMBIA BLOOD medium	..	TRUE	TRUE	TRUE	TRUE	..	Gronow	yes	1	..	no	..
..	15615	Staphylococcus vitulinus	693	COLUMBIA BLOOD medium	..	TRUE	TRUE	TRUE	TRUE	..	Gronow	yes	1	..	no	..
..	13525	Bartonella schoenbuchensis	693	COLUMBIA BLOOD medium	..	TRUE	TRUE	TRUE	TRUE	..	Gronow	yes	1	..	no	..
..	15663	Porphyromonas gulae	693	COLUMBIA BLOOD medium	..	TRUE	TRUE	TRUE	TRUE	..	Gronow	yes	1	..	no	..
..	15676	Staphylococcus aureus subsp. aureus	693	COLUMBIA BLOOD medium	..	TRUE	TRUE	TRUE	TRUE	..	Gronow	yes	1	..	no	..
..	14617	Staphylococcus succinus subsp. succinus	693	COLUMBIA BLOOD medium	..	TRUE	TRUE	TRUE	TRUE	..	Gronow	yes	1	..	no	..
..	5281	Pasteurella multocida	693	COLUMBIA BLOOD medium	..	TRUE	TRUE	TRUE	TRUE	..	Gronow	yes	1	..	no	..
..	5282	Pasteurella multocida	693	COLUMBIA BLOOD medium	..	TRUE	TRUE	TRUE	TRUE	..	Gronow	yes	1	..	no	..
..	5283	Mannheimia haemolytica	693	COLUMBIA BLOOD medium	..	TRUE	TRUE	TRUE	TRUE	..	Gronow	yes	1	..	no	..
..	7324	Acinetobacter sp.	693	COLUMBIA BLOOD medium	..	TRUE	TRUE	FALSE	FALSE	..	Gronow	yes	1	..	no	..
..	13341	Ochrobactrum tritici	693	COLUMBIA BLOOD medium	..	TRUE	TRUE	FALSE	FALSE	..	Gronow	yes	1	..	no	..
..	13340	Ochrobactrum tritici	693	COLUMBIA BLOOD medium	..	TRUE	TRUE	FALSE	FALSE	..	Gronow	yes	1	..	no	..
..	13339	Ochrobactrum grignonense	693	COLUMBIA BLOOD medium	..	TRUE	TRUE	FALSE	FALSE	..	Gronow	yes	1	..	no	..
..	13338	Ochrobactrum grignonense	693	COLUMBIA BLOOD medium	..	TRUE	TRUE	FALSE	FALSE	..	Gronow	yes	1	..	no	..
..	6247	Staphylococcus aureus subsp. aureus	693	COLUMBIA BLOOD medium	..	TRUE	TRUE	TRUE	TRUE	..	Gronow	yes	1	..	no	..
..	15535	Volucribacter amazonae	693	COLUMBIA BLOOD medium	..	TRUE	TRUE	TRUE	TRUE	..	Gronow	yes	1	..	no	..
..	13415	Bordetella parapertussis	693	COLUMBIA BLOOD medium	..	TRUE	TRUE	TRUE	TRUE	..	Gronow	yes	1	..	no	..
..	13414	Bordetella bronchiseptica	693	COLUMBIA BLOOD medium	..	TRUE	TRUE	TRUE	TRUE	..	Gronow	yes	1	..	no	..
..	26320	Massilia consociata	693	COLUMBIA BLOOD medium	..	TRUE	TRUE	TRUE	TRUE	..	Gronow	yes	1	..	no	..
..	15511	Erysipelothrix inopinata	693	COLUMBIA BLOOD medium	..	TRUE	TRUE	TRUE	TRUE	..	Gronow	yes	1	..	no	..
..	14959	Acinetobacter baylyi	693	COLUMBIA BLOOD medium	..	TRUE	TRUE	TRUE	TRUE	..	Gronow	yes	1	..	no	..
..	14966	Acinetobacter tjernbergiae	693	COLUMBIA BLOOD medium	..	TRUE	TRUE	TRUE	TRUE	..	Gronow	yes	1	..	no	..
..	14967	Acinetobacter gerneri	693	COLUMBIA BLOOD medium	..	TRUE	TRUE	TRUE	TRUE	..	Gronow	yes	1	..	no	..
..	14964	Acinetobacter bouvetii	693	COLUMBIA BLOOD medium	..	TRUE	TRUE	TRUE	TRUE	..	Gronow	yes	1	..	no	..
..	14965	Acinetobacter sp.	693	COLUMBIA BLOOD medium	..	TRUE	TRUE	TRUE	TRUE	..	Gronow	yes	1	..	no	..
..	14962	Acinetobacter towneri	693	COLUMBIA BLOOD medium	..	TRUE	TRUE	TRUE	TRUE	..	Gronow	yes	1	..	no	..
..	14963	Acinetobacter baylyi	693	COLUMBIA BLOOD medium	..	TRUE	TRUE	TRUE	TRUE	..	Gronow	yes	1	..	no	..
..	14960	Acinetobacter sp.	693	COLUMBIA BLOOD medium	..	TRUE	TRUE	TRUE	TRUE	..	Gronow	yes	1	..	no	..
..	14961	Acinetobacter baylyi	693	COLUMBIA BLOOD medium	..	TRUE	TRUE	TRUE	TRUE	..	Gronow	yes	1	..	no	..
..	14968	Acinetobacter junii	693	COLUMBIA BLOOD medium	..	TRUE	TRUE	TRUE	TRUE	..	Gronow	yes	1	..	no	..
..	14969	Acinetobacter towneri	693	COLUMBIA BLOOD medium	..	TRUE	TRUE	TRUE	TRUE	..	Gronow	yes	1	..	no	..
..	14971	Acinetobacter tjernbergiae	693	COLUMBIA BLOOD medium	..	TRUE	TRUE	TRUE	TRUE	..	Gronow	yes	1	..	no	..
..	14970	Acinetobacter tandoii	693	COLUMBIA BLOOD medium	..	TRUE	TRUE	TRUE	TRUE	..	Gronow	yes	1	..	no	..
..	13276	Burkholderia thailandensis	693	COLUMBIA BLOOD medium	..	TRUE	TRUE	TRUE	TRUE	..	Gronow	yes	1	..	no	..
..	7288	Burkholderia cepacia	693	COLUMBIA BLOOD medium	..	TRUE	TRUE	FALSE	FALSE	..	Gronow	yes	1	..	no	..
..	13243	Burkholderia multivorans	693	COLUMBIA BLOOD medium	..	TRUE	TRUE	FALSE	FALSE	..	Gronow	yes	1	..	no	..
..	6179	Staphylococcus xylosus	693	COLUMBIA BLOOD medium	..	TRUE	TRUE	TRUE	TRUE	..	Gronow	yes	1	..	no	..
..	6176	Streptococcus dysgalactiae subsp. equisimilis	693	COLUMBIA BLOOD medium	..	TRUE	TRUE	TRUE	TRUE	..	Gronow	yes	1	..	no	..
..	6174	Alcaligenes faecalis subsp. faecalis	693	COLUMBIA BLOOD medium	..	TRUE	TRUE	FALSE	FALSE	..	Gronow	yes	1	..	no	..
..	21004	Bacteroides paurosaccharolyticus	693	COLUMBIA BLOOD medium	..	TRUE	TRUE	TRUE	TRUE	..	Gronow	yes	1	..	no	..
..	16930	Ochrobactrum lupini	693	COLUMBIA BLOOD medium	..	TRUE	TRUE	FALSE	FALSE	..	Gronow	yes	1	..	no	..
..	5056	Erysipelothrix rhusiopathiae	693	COLUMBIA BLOOD medium	..	TRUE	TRUE	TRUE	TRUE	..	Gronow	yes	1	..	no	..
..	5057	Erysipelothrix rhusiopathiae	693	COLUMBIA BLOOD medium	..	TRUE	TRUE	TRUE	TRUE	..	Gronow	yes	1	..	no	..
..	5058	Erysipelothrix rhusiopathiae	693	COLUMBIA BLOOD medium	..	TRUE	TRUE	TRUE	TRUE	..	Gronow	yes	1	..	no	..
..	5055	Erysipelothrix rhusiopathiae	693	COLUMBIA BLOOD medium	..	TRUE	TRUE	TRUE	TRUE	..	Gronow	yes	1	..	no	..
..	15464	Neisseria meningitidis	693	COLUMBIA BLOOD medium	..	TRUE	TRUE	TRUE	TRUE	..	Gronow	yes	1	..	no	..
..	15465	Neisseria meningitidis	693	COLUMBIA BLOOD medium	..	TRUE	TRUE	TRUE	TRUE	..	Gronow	yes	1	..	no	..
..	15470	Dialister invisus	693	COLUMBIA BLOOD medium	..	TRUE	TRUE	TRUE	TRUE	..	Gronow	yes	1	..	no	..
..	15452	Listeria welshimeri	693	COLUMBIA BLOOD medium	..	TRUE	TRUE	TRUE	TRUE	..	Gronow	yes	1	..	no	..
..	25435	Acinetobacter bereziniae	693	COLUMBIA BLOOD medium	..	TRUE	TRUE	TRUE	TRUE	..	Gronow	yes	1	..	no	..
..	6360	Moraxella nonliquefaciens	693	COLUMBIA BLOOD medium	..	TRUE	TRUE	TRUE	TRUE	..	Gronow	yes	1	..	no	..
..	25618	Acinetobacter pittii	693	COLUMBIA BLOOD medium	..	TRUE	TRUE	TRUE	TRUE	..	Gronow	yes	1	..	no	..
..	25619	Pseudochrobactrum asaccharolyticum	693	COLUMBIA BLOOD medium	..	TRUE	TRUE	TRUE	TRUE	..	Gronow	yes	1	..	no	..
..	25620	Pseudochrobactrum saccharolyticum	693	COLUMBIA BLOOD medium	..	TRUE	TRUE	TRUE	TRUE	..	Gronow	yes	1	..	no	..
..	6329	Moraxella bovis	693	COLUMBIA BLOOD medium	..	TRUE	TRUE	TRUE	TRUE	..	Gronow	yes	1	..	no	..
..	6670	Staphylococcus lugdunensis	693	COLUMBIA BLOOD medium	..	TRUE	TRUE	TRUE	TRUE	..	Gronow	yes	1	..	no	..
..	6671	Staphylococcus sciuri subsp. sciuri	693	COLUMBIA BLOOD medium	..	TRUE	TRUE	TRUE	TRUE	..	Gronow	yes	1	..	no	..
..	6628	Staphylococcus schleiferi subsp. coagulans	693	COLUMBIA BLOOD medium	..	TRUE	TRUE	TRUE	TRUE	..	Gronow	yes	1	..	no	..
..	6632	Streptococcus parauberis	693	COLUMBIA BLOOD medium	..	TRUE	TRUE	TRUE	TRUE	..	Gronow	yes	1	..	no	..
..	6631	Streptococcus parauberis	693	COLUMBIA BLOOD medium	..	TRUE	TRUE	TRUE	TRUE	..	Gronow	yes	1	..	no	..
..	6597	Bacteroides uniformis	693	COLUMBIA BLOOD medium	..	TRUE	TRUE	TRUE	TRUE	..	Gronow	yes	1	..	no	..
..	14396	Ochrobactrum anthropi	693	COLUMBIA BLOOD medium	..	TRUE	TRUE	FALSE	FALSE	..	Gronow	yes	1	..	no	..
..	25325	Pandoraea thiooxydans	693	COLUMBIA BLOOD medium	..	TRUE	TRUE	TRUE	TRUE	..	Gronow	yes	1	..	no	..
..	15879	Streptococcus gallolyticus subsp. macedonicus	693	COLUMBIA BLOOD medium	..	TRUE	TRUE	TRUE	TRUE	..	Gronow	yes	1	..	no	..
..	9669	Bacteroides fragilis	693	COLUMBIA BLOOD medium	..	FALSE	TRUE	TRUE	FALSE	..	Gronow	yes	1	..	no	..
..	9672	Bacteroides uniformis	693	COLUMBIA BLOOD medium	..	FALSE	TRUE	TRUE	FALSE	..	Gronow	yes	1	..	no	..
..	9671	Bacteroides fragilis	693	COLUMBIA BLOOD medium	..	FALSE	TRUE	TRUE	FALSE	..	Gronow	yes	1	..	no	..
..	9670	Bacteroides fragilis	693	COLUMBIA BLOOD medium	..	FALSE	TRUE	TRUE	FALSE	..	Gronow	yes	1	..	no	..
..	9668	Bacteroides fragilis	693	COLUMBIA BLOOD medium	..	FALSE	TRUE	TRUE	FALSE	..	Gronow	yes	1	..	no	..
..	23658	Staphylococcus agnetis	240	CORYNEBACTERIUM medium WITH BLOOD	..	TRUE	TRUE	TRUE	TRUE	..	Gronow	yes	1	..	no	..
..	23658	Staphylococcus agnetis	381	LB (Luria-Bertani) medium	..	TRUE	TRUE	FALSE	FALSE	..	Gronow	yes	1	..	no	..
..	23658	Staphylococcus agnetis	1	NUTRIENT AGAR	..	TRUE	TRUE	FALSE	FALSE	..	Gronow	yes	1	..	no	..
..	3270	Staphylococcus epidermidis	1	NUTRIENT AGAR	..	TRUE	TRUE	FALSE	FALSE	..	Gronow	yes	1	..	no	..
..	20652	Staphylococcus aureus subsp. aureus	1	NUTRIENT AGAR	..	TRUE	TRUE	FALSE	FALSE	..	Gronow	yes	1	..	no	..
..	20673	Staphylococcus arlettae	1	NUTRIENT AGAR	..	TRUE	TRUE	FALSE	FALSE	..	Gronow	yes	1	..	no	..
..	20675	Staphylococcus equorum subsp. equorum	1	NUTRIENT AGAR	..	TRUE	TRUE	FALSE	FALSE	..	Gronow	yes	1	..	no	..
..	20039	Staphylococcus sp.	1	NUTRIENT AGAR	..	TRUE	TRUE	FALSE	FALSE	..	Gronow	yes	1	..	no	..
..	20038	Staphylococcus saprophyticus subsp. saprophyticus	1	NUTRIENT AGAR	..	TRUE	TRUE	FALSE	FALSE	..	Gronow	yes	1	..	no	..
..	20061	Streptococcus sp.	1	NUTRIENT AGAR	..	TRUE	TRUE	FALSE	FALSE	..	Gronow	yes	1	..	no	..
..	20063	Enterococcus avium	1	NUTRIENT AGAR	..	TRUE	TRUE	FALSE	FALSE	..	Gronow	yes	1	..	no	..
..	20062	Streptococcus equinus	1	NUTRIENT AGAR	..	TRUE	TRUE	FALSE	FALSE	..	Gronow	yes	1	..	no	..
..	20065	Streptococcus bovis	1	NUTRIENT AGAR	..	TRUE	TRUE	FALSE	FALSE	..	Gronow	yes	1	..	no	..
..	20066	Streptococcus oralis	1	NUTRIENT AGAR	..	TRUE	TRUE	FALSE	FALSE	..	Gronow	yes	1	..	no	..
..	20150	Ochrobactrum anthropi	1	NUTRIENT AGAR	..	TRUE	TRUE	FALSE	FALSE	..	Gronow	yes	1	..	no	..
..	20262	Staphylococcus cohnii subsp. cohnii	1	NUTRIENT AGAR	..	TRUE	TRUE	FALSE	FALSE	..	Gronow	yes	1	..	no	..
..	20264	Staphylococcus haemolyticus	1	NUTRIENT AGAR	..	TRUE	TRUE	FALSE	FALSE	..	Gronow	yes	1	..	no	..
..	20267	Staphylococcus xylosus	1	NUTRIENT AGAR	..	TRUE	TRUE	FALSE	FALSE	..	Gronow	yes	1	..	no	..
..	20261	Staphylococcus cohnii subsp. cohnii	1	NUTRIENT AGAR	..	TRUE	TRUE	FALSE	FALSE	..	Gronow	yes	1	..	no	..
..	20228	Staphylococcus haemolyticus	1	NUTRIENT AGAR	..	TRUE	TRUE	FALSE	FALSE	..	Gronow	yes	1	..	no	..
..	20330	Staphylococcus hominis subsp. hominis	1	NUTRIENT AGAR	..	TRUE	TRUE	FALSE	FALSE	..	Gronow	yes	1	..	no	..
..	20329	Staphylococcus hominis subsp. hominis	1	NUTRIENT AGAR	..	TRUE	TRUE	FALSE	FALSE	..	Gronow	yes	1	..	no	..
..	20327	Staphylococcus capitis subsp. capitis	1	NUTRIENT AGAR	..	TRUE	TRUE	FALSE	FALSE	..	Gronow	yes	1	..	no	..
..	46612	Acinetobacter sp.	92	TRYPTICASE SOY Yeast extract medium	..	TRUE	TRUE	TRUE	TRUE	..	Gronow	yes	1	..	no	..
..	30006	Acinetobacter calcoaceticus	92	TRYPTICASE SOY Yeast extract medium	..	TRUE	TRUE	TRUE	TRUE	..	Gronow	yes	1	..	no	..
..	599	Clostridium sardiniense	420	BLOOD AGAR I	..	TRUE	TRUE	TRUE	TRUE	..	Spring	yes, if anaerobic	1	..	no	..
..	46278	Clostridium sporogenes	429	COLUMBIA BLOOD AGAR	..	TRUE	TRUE	TRUE	TRUE	..	Spring	yes, if anaerobic	1	..	no	..
..	46279	Clostridium sporogenes	429	COLUMBIA BLOOD AGAR	..	TRUE	TRUE	TRUE	TRUE	..	Spring	yes, if anaerobic	1	..	no	..
..	2577	Ochrobactrum anthropi	514	BACTO MARINE BROTH (DIFCO 2216)	..	TRUE	TRUE	TRUE	TRUE	..	Gronow	no/should not pass salt filter!	0	..	no	..
..	23658	Staphylococcus agnetis	217	BHI/2 medium	..	TRUE	TRUE	TRUE	TRUE	..	Gronow	no/probably too thin	0	..	no	..
..	23075	Legionella santicrucis	1	NUTRIENT AGAR	..	TRUE	TRUE	TRUE	TRUE	..	Gronow	no/Legionellae grow only on M 585!	0	..	no	..
..	23076	Legionella steigerwaltii	1	NUTRIENT AGAR	..	TRUE	TRUE	TRUE	TRUE	..	Gronow	no/Legionellae grow only on M 585!	0	..	no	..
..	23087	Legionella shakespearei	1	NUTRIENT AGAR	..	TRUE	TRUE	TRUE	TRUE	..	Gronow	no/Legionellae grow only on M 585!	0	..	no	..
..	23429	Reyranella massiliensis	1	NUTRIENT AGAR	..	TRUE	TRUE	TRUE	TRUE	..	Gronow	no/Legionellae grow only on M 585!	0	..	no	..
..	23428	Reyranella massiliensis	1	NUTRIENT AGAR	..	TRUE	TRUE	TRUE	TRUE	..	Gronow	no/Legionellae grow only on M 585!	0	..	no	..
..	23430	Reyranella massiliensis	1	NUTRIENT AGAR	..	TRUE	TRUE	TRUE	TRUE	..	Gronow	no/Legionellae grow only on M 585!	0	..	no	..
..	24991	Legionella pneumophila	1	NUTRIENT AGAR	..	TRUE	TRUE	TRUE	TRUE	..	Gronow	no/Legionellae grow only on M 585!	0	..	no	..
..	24993	Legionella pneumophila	1	NUTRIENT AGAR	..	TRUE	TRUE	TRUE	TRUE	..	Gronow	no/Legionellae grow only on M 585!	0	..	no	..
..	24999	Legionella pneumophila	1	NUTRIENT AGAR	..	TRUE	TRUE	TRUE	TRUE	..	Gronow	no/Legionellae grow only on M 585!	0	..	no	..
..	24804	Legionella massiliensis	1	NUTRIENT AGAR	..	TRUE	TRUE	TRUE	TRUE	..	Gronow	no/Legionellae grow only on M 585!	0	..	no	..
..	24805	Legionella tunisiensis	1	NUTRIENT AGAR	..	TRUE	TRUE	TRUE	TRUE	..	Gronow	no/Legionellae grow only on M 585!	0	..	no	..
..	17645	Legionella feeleii	1	NUTRIENT AGAR	..	TRUE	TRUE	TRUE	TRUE	..	Gronow	no/Legionellae grow only on M 585!	0	..	no	..
..	17644	Legionella erythra	1	NUTRIENT AGAR	..	TRUE	TRUE	TRUE	TRUE	..	Gronow	no/Legionellae grow only on M 585!	0	..	no	..
..	17627	Legionella anisa	1	NUTRIENT AGAR	..	TRUE	TRUE	TRUE	TRUE	..	Gronow	no/Legionellae grow only on M 585!	0	..	no	..
..	19889	Legionella fallonii	1	NUTRIENT AGAR	..	TRUE	TRUE	TRUE	TRUE	..	Gronow	no/Legionellae grow only on M 585!	0	..	no	..
..	19888	Legionella adelaidensis	1	NUTRIENT AGAR	..	TRUE	TRUE	TRUE	TRUE	..	Gronow	no/Legionellae grow only on M 585!	0	..	no	..
..	17625	Fluoribacter dumoffii	1	NUTRIENT AGAR	..	TRUE	TRUE	TRUE	TRUE	..	Gronow	no/Legionellae grow only on M 585!	0	..	no	..
..	19890	Legionella drozanskii	1	NUTRIENT AGAR	..	TRUE	TRUE	TRUE	TRUE	..	Gronow	no/Legionellae grow only on M 585!	0	..	no	..
..	10572	Legionella longbeachae	1	NUTRIENT AGAR	..	TRUE	TRUE	TRUE	TRUE	..	Gronow	no/Legionellae grow only on M 585!	0	..	no	..
..	22853	Legionella busanensis	1	NUTRIENT AGAR	..	TRUE	TRUE	TRUE	TRUE	..	Gronow	no/Legionellae grow only on M 585!	0	..	no	..
..	11884	Legionella rubrilucens	1	NUTRIENT AGAR	..	TRUE	TRUE	TRUE	TRUE	..	Gronow	no/Legionellae grow only on M 585!	0	..	no	..
..	19152	Legionella beliardensis	1	NUTRIENT AGAR	..	TRUE	TRUE	TRUE	TRUE	..	Gronow	no/Legionellae grow only on M 585!	0	..	no	..
..	18493	Legionella impletisoli	1	NUTRIENT AGAR	..	TRUE	TRUE	TRUE	TRUE	..	Gronow	no/Legionellae grow only on M 585!	0	..	no	..
..	18492	Legionella yabuuchiae	1	NUTRIENT AGAR	..	TRUE	TRUE	TRUE	TRUE	..	Gronow	no/Legionellae grow only on M 585!	0	..	no	..
..	21907	Legionella worsleiensis	1	NUTRIENT AGAR	..	TRUE	TRUE	TRUE	TRUE	..	Gronow	no/Legionellae grow only on M 585!	0	..	no	..
..	21908	Legionella waltersii	1	NUTRIENT AGAR	..	TRUE	TRUE	TRUE	TRUE	..	Gronow	no/Legionellae grow only on M 585!	0	..	no	..
..	19324	Legionella spiritensis	1	NUTRIENT AGAR	..	TRUE	TRUE	TRUE	TRUE	..	Gronow	no/Legionellae grow only on M 585!	0	..	no	..
..	19216	Legionella parisiensis	1	NUTRIENT AGAR	..	TRUE	TRUE	TRUE	TRUE	..	Gronow	no/Legionellae grow only on M 585!	0	..	no	..
..	19215	Legionella jamestowniensis	1	NUTRIENT AGAR	..	TRUE	TRUE	TRUE	TRUE	..	Gronow	no/Legionellae grow only on M 585!	0	..	no	..
..	19214	Legionella hackeliae	1	NUTRIENT AGAR	..	TRUE	TRUE	TRUE	TRUE	..	Gronow	no/Legionellae grow only on M 585!	0	..	no	..
..	19213	Legionella cherrii	1	NUTRIENT AGAR	..	TRUE	TRUE	TRUE	TRUE	..	Gronow	no/Legionellae grow only on M 585!	0	..	no	..
..	19212	Legionella jordanis	1	NUTRIENT AGAR	..	TRUE	TRUE	TRUE	TRUE	..	Gronow	no/Legionellae grow only on M 585!	0	..	no	..
..	19234	Legionella moravica	1	NUTRIENT AGAR	..	TRUE	TRUE	TRUE	TRUE	..	Gronow	no/Legionellae grow only on M 585!	0	..	no	..
..	19233	Legionella cincinnatiensis	1	NUTRIENT AGAR	..	TRUE	TRUE	TRUE	TRUE	..	Gronow	no/Legionellae grow only on M 585!	0	..	no	..
..	19232	Legionella birminghamensis	1	NUTRIENT AGAR	..	TRUE	TRUE	TRUE	TRUE	..	Gronow	no/Legionellae grow only on M 585!	0	..	no	..
..	19231	Legionella sainthelensi	1	NUTRIENT AGAR	..	TRUE	TRUE	TRUE	TRUE	..	Gronow	no/Legionellae grow only on M 585!	0	..	no	..
..	19236	Legionella brunensis	1	NUTRIENT AGAR	..	TRUE	TRUE	TRUE	TRUE	..	Gronow	no/Legionellae grow only on M 585!	0	..	no	..
..	19235	Legionella israelensis	1	NUTRIENT AGAR	..	TRUE	TRUE	TRUE	TRUE	..	Gronow	no/Legionellae grow only on M 585!	0	..	no	..
..	21897	Legionella taurinensis	1	NUTRIENT AGAR	..	TRUE	TRUE	TRUE	TRUE	..	Gronow	no/Legionellae grow only on M 585!	0	..	no	..
..	21896	Legionella wadsworthii	1	NUTRIENT AGAR	..	TRUE	TRUE	TRUE	TRUE	..	Gronow	no/Legionellae grow only on M 585!	0	..	no	..
..	19246	Legionella tucsonensis	1	NUTRIENT AGAR	..	TRUE	TRUE	TRUE	TRUE	..	Gronow	no/Legionellae grow only on M 585!	0	..	no	..
..	21805	Legionella nautarum	1	NUTRIENT AGAR	..	TRUE	TRUE	TRUE	TRUE	..	Gronow	no/Legionellae grow only on M 585!	0	..	no	..
..	19556	Legionella lansingensis	1	NUTRIENT AGAR	..	TRUE	TRUE	TRUE	TRUE	..	Gronow	no/Legionellae grow only on M 585!	0	..	no	..
..	19488	Legionella dresdenensis	1	NUTRIENT AGAR	..	TRUE	TRUE	TRUE	TRUE	..	Gronow	no/Legionellae grow only on M 585!	0	..	no	..
..	16641	Fluoribacter gormanii	1	NUTRIENT AGAR	..	TRUE	TRUE	TRUE	TRUE	..	Gronow	no/Legionellae grow only on M 585!	0	..	no	..
..	16642	Tatlockia maceachernii	1	NUTRIENT AGAR	..	TRUE	TRUE	TRUE	TRUE	..	Gronow	no/Legionellae grow only on M 585!	0	..	no	..
..	16640	Tatlockia micdadei	1	NUTRIENT AGAR	..	TRUE	TRUE	TRUE	TRUE	..	Gronow	no/Legionellae grow only on M 585!	0	..	no	..
..	16523	Fluoribacter bozemanae	1	NUTRIENT AGAR	..	TRUE	TRUE	TRUE	TRUE	..	Gronow	no/Legionellae grow only on M 585!	0	..	no	..
..	25038	Legionella pneumophila subsp. pneumophila	1	NUTRIENT AGAR	..	TRUE	TRUE	TRUE	TRUE	..	Gronow	no/Legionellae grow only on M 585!	0	..	no	..
..	25021	Legionella pneumophila	1	NUTRIENT AGAR	..	TRUE	TRUE	TRUE	TRUE	..	Gronow	no/Legionellae grow only on M 585!	0	..	no	..
..	25020	Legionella pneumophila	1	NUTRIENT AGAR	..	TRUE	TRUE	TRUE	TRUE	..	Gronow	no/Legionellae grow only on M 585!	0	..	no	..
..	25019	Legionella pneumophila	1	NUTRIENT AGAR	..	TRUE	TRUE	TRUE	TRUE	..	Gronow	no/Legionellae grow only on M 585!	0	..	no	..
..	25000	Legionella pneumophila	1	NUTRIENT AGAR	..	TRUE	TRUE	TRUE	TRUE	..	Gronow	no/Legionellae grow only on M 585!	0	..	no	..
..	25001	Legionella pneumophila	1	NUTRIENT AGAR	..	TRUE	TRUE	TRUE	TRUE	..	Gronow	no/Legionellae grow only on M 585!	0	..	no	..
..	25070	Legionella pneumophila subsp. pneumophila	1	NUTRIENT AGAR	..	TRUE	TRUE	TRUE	TRUE	..	Gronow	no/Legionellae grow only on M 585!	0	..	no	..
..	25071	Legionella pneumophila subsp. pneumophila	1	NUTRIENT AGAR	..	TRUE	TRUE	TRUE	TRUE	..	Gronow	no/Legionellae grow only on M 585!	0	..	no	..
..	25061	Legionella pneumophila subsp. pneumophila	1	NUTRIENT AGAR	..	TRUE	TRUE	TRUE	TRUE	..	Gronow	no/Legionellae grow only on M 585!	0	..	no	..
..	25062	Legionella pneumophila subsp. pneumophila	1	NUTRIENT AGAR	..	TRUE	TRUE	TRUE	TRUE	..	Gronow	no/Legionellae grow only on M 585!	0	..	no	..
..	25063	Legionella pneumophila subsp. pneumophila	1	NUTRIENT AGAR	..	TRUE	TRUE	TRUE	TRUE	..	Gronow	no/Legionellae grow only on M 585!	0	..	no	..
..	25049	Legionella cardiaca	1	NUTRIENT AGAR	..	TRUE	TRUE	TRUE	TRUE	..	Gronow	no/Legionellae grow only on M 585!	0	..	no	..
..	25040	Legionella pneumophila subsp. pneumophila	1	NUTRIENT AGAR	..	TRUE	TRUE	TRUE	TRUE	..	Gronow	no/Legionellae grow only on M 585!	0	..	no	..
..	7513	Legionella pneumophila subsp. pneumophila	1	NUTRIENT AGAR	..	TRUE	TRUE	TRUE	TRUE	..	Gronow	no/Legionellae grow only on M 585!	0	..	no	..
..	7514	Legionella pneumophila subsp. fraseri	1	NUTRIENT AGAR	..	TRUE	TRUE	TRUE	TRUE	..	Gronow	no/Legionellae grow only on M 585!	0	..	no	..
..	7515	Legionella pneumophila subsp. pascullei	1	NUTRIENT AGAR	..	TRUE	TRUE	TRUE	TRUE	..	Gronow	no/Legionellae grow only on M 585!	0	..	no	..
..	21215	Legionella oakridgensis	1	NUTRIENT AGAR	..	TRUE	TRUE	TRUE	TRUE	..	Gronow	no/Legionellae grow only on M 585!	0	..	no	..
..	21218	Legionella gresilensis	1	NUTRIENT AGAR	..	TRUE	TRUE	TRUE	TRUE	..	Gronow	no/Legionellae grow only on M 585!	0	..	no	..
..	21216	Legionella quinlivanii	1	NUTRIENT AGAR	..	TRUE	TRUE	TRUE	TRUE	..	Gronow	no/Legionellae grow only on M 585!	0	..	no	..
..	21217	Legionella geestiana	1	NUTRIENT AGAR	..	TRUE	TRUE	TRUE	TRUE	..	Gronow	no/Legionellae grow only on M 585!	0	..	no	..
..	25121	Legionella pneumophila subsp. fraseri	1	NUTRIENT AGAR	..	TRUE	TRUE	TRUE	TRUE	..	Gronow	no/Legionellae grow only on M 585!	0	..	no	..
..	21233	Legionella gratiana	1	NUTRIENT AGAR	..	TRUE	TRUE	TRUE	TRUE	..	Gronow	no/Legionellae grow only on M 585!	0	..	no	..
..	21234	Legionella londiniensis	1	NUTRIENT AGAR	..	TRUE	TRUE	TRUE	TRUE	..	Gronow	no/Legionellae grow only on M 585!	0	..	no	..
..	25199	Legionella pneumophila	1	NUTRIENT AGAR	..	TRUE	TRUE	TRUE	TRUE	..	Gronow	no/Legionellae grow only on M 585!	0	..	no	..
..	25182	Legionella pneumophila subsp. pneumophila	1	NUTRIENT AGAR	..	TRUE	TRUE	TRUE	TRUE	..	Gronow	no/Legionellae grow only on M 585!	0	..	no	..
..	25183	Legionella pneumophila	1	NUTRIENT AGAR	..	TRUE	TRUE	TRUE	TRUE	..	Gronow	no/Legionellae grow only on M 585!	0	..	no	..
..	25184	Legionella pneumophila subsp. pneumophila	1	NUTRIENT AGAR	..	TRUE	TRUE	TRUE	TRUE	..	Gronow	no/Legionellae grow only on M 585!	0	..	no	..
..	25119	Legionella pneumophila subsp. pneumophila	1	NUTRIENT AGAR	..	TRUE	TRUE	TRUE	TRUE	..	Gronow	no/Legionellae grow only on M 585!	0	..	no	..
..	25225	Legionella pneumophila subsp. pneumophila	1	NUTRIENT AGAR	..	TRUE	TRUE	TRUE	TRUE	..	Gronow	no/Legionellae grow only on M 585!	0	..	no	..
..	25226	Legionella pneumophila subsp. pneumophila	1	NUTRIENT AGAR	..	TRUE	TRUE	TRUE	TRUE	..	Gronow	no/Legionellae grow only on M 585!	0	..	no	..
..	25224	Legionella pneumophila subsp. pneumophila	1	NUTRIENT AGAR	..	TRUE	TRUE	TRUE	TRUE	..	Gronow	no/Legionellae grow only on M 585!	0	..	no	..
..	25200	Legionella pneumophila	1	NUTRIENT AGAR	..	TRUE	TRUE	TRUE	TRUE	..	Gronow	no/Legionellae grow only on M 585!	0	..	no	..
..	25213	Legionella pneumophila	1	NUTRIENT AGAR	..	TRUE	TRUE	TRUE	TRUE	..	Gronow	no/Legionellae grow only on M 585!	0	..	no	..
..	25214	Legionella pneumophila	1	NUTRIENT AGAR	..	TRUE	TRUE	TRUE	TRUE	..	Gronow	no/Legionellae grow only on M 585!	0	..	no	..
..	25284	Tatlockia micdadei	1	NUTRIENT AGAR	..	TRUE	TRUE	TRUE	TRUE	..	Gronow	no/Legionellae grow only on M 585!	0	..	no	..
..	25283	Tatlockia micdadei	1	NUTRIENT AGAR	..	TRUE	TRUE	TRUE	TRUE	..	Gronow	no/Legionellae grow only on M 585!	0	..	no	..
..	25295	Fluoribacter bozemanae	1	NUTRIENT AGAR	..	TRUE	TRUE	TRUE	TRUE	..	Gronow	no/Legionellae grow only on M 585!	0	..	no	..
..	25296	Fluoribacter gormanii	1	NUTRIENT AGAR	..	TRUE	TRUE	TRUE	TRUE	..	Gronow	no/Legionellae grow only on M 585!	0	..	no	..
..	25322	Legionella sainthelensi	1	NUTRIENT AGAR	..	TRUE	TRUE	TRUE	TRUE	..	Gronow	no/Legionellae grow only on M 585!	0	..	no	..
..	25323	Legionella hackeliae	1	NUTRIENT AGAR	..	TRUE	TRUE	TRUE	TRUE	..	Gronow	no/Legionellae grow only on M 585!	0	..	no	..
..	25316	Legionella feeleii	1	NUTRIENT AGAR	..	TRUE	TRUE	TRUE	TRUE	..	Gronow	no/Legionellae grow only on M 585!	0	..	no	..
..	25315	Legionella longbeachae	1	NUTRIENT AGAR	..	TRUE	TRUE	TRUE	TRUE	..	Gronow	no/Legionellae grow only on M 585!	0	..	no	..
..	25314	Fluoribacter dumoffii	1	NUTRIENT AGAR	..	TRUE	TRUE	TRUE	TRUE	..	Gronow	no/Legionellae grow only on M 585!	0	..	no	..
..	23658	Staphylococcus agnetis	58	BIFIDOBACTERIUM medium	..	TRUE	TRUE	TRUE	TRUE	..	Gronow	no/anaerobic medium but aerobic strain	0	..	no	..
..	23658	Staphylococcus agnetis	78	CHOPPED MEAT medium	..	TRUE	TRUE	TRUE	TRUE	..	Gronow	no/anaerobic medium but aerobic strain	0	..	no	..
..	23658	Staphylococcus agnetis	110	CHOPPED MEAT medium WITH CARBOHYDRATES	..	TRUE	TRUE	TRUE	TRUE	..	Gronow	no/anaerobic medium but aerobic strain	0	..	no	..
..	23658	Staphylococcus agnetis	136	VEILLONELLA medium	..	TRUE	TRUE	FALSE	FALSE	..	Gronow	no/anaerobic medium but aerobic strain	0	..	no	..
..	17498	Afipia massiliensis	1	NUTRIENT AGAR	..	TRUE	TRUE	TRUE	TRUE	..	Gronow	no/aerobic medium but anaerobic strain!	0	..	no	..
..	17499	Afipia birgiae	1	NUTRIENT AGAR	..	TRUE	TRUE	TRUE	TRUE	..	Gronow	no/aerobic medium but anaerobic strain!	0	..	no	..
..	7327	Afipia broomeae	1	NUTRIENT AGAR	..	TRUE	TRUE	TRUE	TRUE	..	Gronow	no/aerobic medium but anaerobic strain!	0	..	no	..
..	7326	Afipia felis	1	NUTRIENT AGAR	..	TRUE	TRUE	TRUE	TRUE	..	Gronow	no/aerobic medium but anaerobic strain!	0	..	no	..
..	7315	Afipia clevelandensis	1	NUTRIENT AGAR	..	TRUE	TRUE	TRUE	TRUE	..	Gronow	no/aerobic medium but anaerobic strain!	0	..	no	..
..	30150	Rhizobium radiobacter	693	COLUMBIA BLOOD medium	..	TRUE	TRUE	FALSE	FALSE	..	Gronow	no	0	..	no	..
..	30199	Rhizobium radiobacter	693	COLUMBIA BLOOD medium	..	TRUE	TRUE	FALSE	FALSE	..	Gronow	no	0	..	no	..
..	30147	Rhizobium radiobacter	693	COLUMBIA BLOOD medium	..	TRUE	TRUE	FALSE	FALSE	..	Gronow	no	0	..	no	..
..	30148	Rhizobium rhizogenes	693	COLUMBIA BLOOD medium	..	TRUE	TRUE	FALSE	FALSE	..	Gronow	no	0	..	no	..
..	30149	Rhizobium rubi	693	COLUMBIA BLOOD medium	..	TRUE	TRUE	FALSE	FALSE	..	Gronow	no	0	..	no	..
..	6772	Rhizobium rubi	693	COLUMBIA BLOOD medium	..	TRUE	TRUE	FALSE	FALSE	..	Gronow	no	0	..	no	..
..	18291	Rhizobium cellulosilyticum	693	COLUMBIA BLOOD medium	..	TRUE	TRUE	FALSE	FALSE	..	Gronow	no	0	..	no	..
..	17097	Mesorhizobium thiogangeticum	693	COLUMBIA BLOOD medium	..	TRUE	TRUE	FALSE	FALSE	..	Gronow	no	0	..	no	..
..	21102	Rhizobium tibeticum	693	COLUMBIA BLOOD medium	..	TRUE	TRUE	FALSE	FALSE	..	Gronow	no	0	..	no	..
..	26385	Rhizobium borbori	693	COLUMBIA BLOOD medium	..	TRUE	TRUE	FALSE	FALSE	..	Gronow	no	0	..	no	..
..	26427	Rhizobium herbae	693	COLUMBIA BLOOD medium	..	TRUE	TRUE	FALSE	FALSE	..	Gronow	no	0	..	no	..
..	26483	Rhizobium pseudoryzae	693	COLUMBIA BLOOD medium	..	TRUE	TRUE	FALSE	FALSE	..	Gronow	no	0	..	no	..
..	30207	Rhizobium radiobacter	693	COLUMBIA BLOOD medium	..	TRUE	TRUE	FALSE	FALSE	..	Gronow	no	0	..	no	..
..	30208	Rhizobium radiobacter	693	COLUMBIA BLOOD medium	..	TRUE	TRUE	FALSE	FALSE	..	Gronow	no	0	..	no	..
..	30205	Rhizobium radiobacter	693	COLUMBIA BLOOD medium	..	TRUE	TRUE	FALSE	FALSE	..	Gronow	no	0	..	no	..
..	30206	Rhizobium radiobacter	693	COLUMBIA BLOOD medium	..	TRUE	TRUE	FALSE	FALSE	..	Gronow	no	0	..	no	..
..	30204	Rhizobium radiobacter	693	COLUMBIA BLOOD medium	..	TRUE	TRUE	FALSE	FALSE	..	Gronow	no	0	..	no	..
..	6583	Rhizobium vitis	693	COLUMBIA BLOOD medium	..	TRUE	TRUE	FALSE	FALSE	..	Gronow	no	0	..	no	..
..	25378	Rhizobium vignae	693	COLUMBIA BLOOD medium	..	TRUE	TRUE	FALSE	FALSE	..	Gronow	no	0	..	no	..
..	22504	Prevotella fusca	92	TRYPTICASE SOY Yeast extract medium	..	TRUE	TRUE	TRUE	TRUE	..	Gronow	no	0	..	no	..
..	23625	Arcobacter mytili	92	TRYPTICASE SOY Yeast extract medium	..	TRUE	TRUE	TRUE	TRUE	..	Gronow	no	0	..	no	..
..	22535	Bacteroides oleiciplenus	92	TRYPTICASE SOY Yeast extract medium	..	TRUE	TRUE	TRUE	TRUE	..	Gronow	no	0	..	no	..
..	23500	Bartonella rattaustraliani	92	TRYPTICASE SOY Yeast extract medium	..	TRUE	TRUE	TRUE	TRUE	..	Gronow	no	0	..	no	..
..	22474	Odoribacter laneus	92	TRYPTICASE SOY Yeast extract medium	..	TRUE	TRUE	TRUE	TRUE	..	Gronow	no	0	..	no	..
..	22436	Actinobacillus equuli subsp. haemolyticus	92	TRYPTICASE SOY Yeast extract medium	..	TRUE	TRUE	TRUE	TRUE	..	Gronow	no	0	..	no	..
..	22433	Actinobacillus suis	92	TRYPTICASE SOY Yeast extract medium	..	TRUE	TRUE	TRUE	TRUE	..	Gronow	no	0	..	no	..
..	23498	Bartonella queenslandensis	92	TRYPTICASE SOY Yeast extract medium	..	TRUE	TRUE	TRUE	TRUE	..	Gronow	no	0	..	no	..
..	23499	Bartonella coopersplainsensis	92	TRYPTICASE SOY Yeast extract medium	..	TRUE	TRUE	TRUE	TRUE	..	Gronow	no	0	..	no	..
..	23850	Histophilus somni	92	TRYPTICASE SOY Yeast extract medium	..	TRUE	TRUE	TRUE	TRUE	..	Gronow	no	0	..	no	..
..	24491	Porphyromonas endodontalis	92	TRYPTICASE SOY Yeast extract medium	..	TRUE	TRUE	TRUE	TRUE	..	Gronow	no	0	..	no	..
..	22257	Actinobacillus succinogenes	92	TRYPTICASE SOY Yeast extract medium	..	TRUE	TRUE	TRUE	TRUE	..	Gronow	no	0	..	no	..
..	24327	Campylobacter jejuni	92	TRYPTICASE SOY Yeast extract medium	..	TRUE	TRUE	TRUE	TRUE	..	Gronow	no	0	..	no	..
..	24325	Campylobacter jejuni	92	TRYPTICASE SOY Yeast extract medium	..	TRUE	TRUE	TRUE	TRUE	..	Gronow	no	0	..	no	..
..	24326	Campylobacter jejuni	92	TRYPTICASE SOY Yeast extract medium	..	TRUE	TRUE	TRUE	TRUE	..	Gronow	no	0	..	no	..
..	24324	Campylobacter jejuni	92	TRYPTICASE SOY Yeast extract medium	..	TRUE	TRUE	TRUE	TRUE	..	Gronow	no	0	..	no	..
..	24321	Campylobacter jejuni	92	TRYPTICASE SOY Yeast extract medium	..	TRUE	TRUE	TRUE	TRUE	..	Gronow	no	0	..	no	..
..	24320	Campylobacter jejuni	92	TRYPTICASE SOY Yeast extract medium	..	TRUE	TRUE	TRUE	TRUE	..	Gronow	no	0	..	no	..
..	24318	Campylobacter jejuni	92	TRYPTICASE SOY Yeast extract medium	..	TRUE	TRUE	TRUE	TRUE	..	Gronow	no	0	..	no	..
..	24319	Campylobacter jejuni	92	TRYPTICASE SOY Yeast extract medium	..	TRUE	TRUE	TRUE	TRUE	..	Gronow	no	0	..	no	..
..	24310	Campylobacter jejuni	92	TRYPTICASE SOY Yeast extract medium	..	TRUE	TRUE	TRUE	TRUE	..	Gronow	no	0	..	no	..
..	24311	Campylobacter jejuni	92	TRYPTICASE SOY Yeast extract medium	..	TRUE	TRUE	TRUE	TRUE	..	Gronow	no	0	..	no	..
..	22206	Actinobacillus muris	92	TRYPTICASE SOY Yeast extract medium	..	TRUE	TRUE	TRUE	TRUE	..	Gronow	no	0	..	no	..
..	22205	Actinobacillus scotiae	92	TRYPTICASE SOY Yeast extract medium	..	TRUE	TRUE	TRUE	TRUE	..	Gronow	no	0	..	no	..
..	23101	Bibersteinia trehalosi	92	TRYPTICASE SOY Yeast extract medium	..	TRUE	TRUE	TRUE	TRUE	..	Gronow	no	0	..	no	..
..	23162	Campylobacter cuniculorum	92	TRYPTICASE SOY Yeast extract medium	..	TRUE	TRUE	TRUE	TRUE	..	Gronow	no	0	..	no	..
..	22070	Leptotrichia trevisanii	92	TRYPTICASE SOY Yeast extract medium	..	TRUE	TRUE	TRUE	TRUE	..	Gronow	no	0	..	no	..
..	23058	Porphyromonas bennonis	92	TRYPTICASE SOY Yeast extract medium	..	TRUE	TRUE	TRUE	TRUE	..	Gronow	no	0	..	no	..
..	23059	Mobiluncus curtisii subsp. curtisii	92	TRYPTICASE SOY Yeast extract medium	..	TRUE	TRUE	TRUE	TRUE	..	Gronow	no	0	..	no	..
..	23057	Dichelobacter nodosus	92	TRYPTICASE SOY Yeast extract medium	..	TRUE	TRUE	TRUE	TRUE	..	Gronow	no	0	..	no	..
..	23441	Leptotrichia hongkongensis	92	TRYPTICASE SOY Yeast extract medium	..	TRUE	TRUE	TRUE	TRUE	..	Gronow	no	0	..	no	..
..	23370	Porphyromonas levii	92	TRYPTICASE SOY Yeast extract medium	..	TRUE	TRUE	TRUE	TRUE	..	Gronow	no	0	..	no	..
..	23371	Parabacteroides gordonii	92	TRYPTICASE SOY Yeast extract medium	..	TRUE	TRUE	TRUE	TRUE	..	Gronow	no	0	..	no	..
..	24967	Parabacteroides chartae	92	TRYPTICASE SOY Yeast extract medium	..	TRUE	TRUE	TRUE	TRUE	..	Gronow	no	0	..	no	..
..	19868	Fusobacterium varium	92	TRYPTICASE SOY Yeast extract medium	..	TRUE	TRUE	TRUE	TRUE	..	Gronow	no	0	..	no	..
..	19857	Veillonella magna	92	TRYPTICASE SOY Yeast extract medium	..	TRUE	TRUE	TRUE	TRUE	..	Gronow	no	0	..	no	..
..	19848	Fusobacterium simiae	92	TRYPTICASE SOY Yeast extract medium	..	TRUE	TRUE	TRUE	TRUE	..	Gronow	no	0	..	no	..
..	19847	Fusobacterium ulcerans	92	TRYPTICASE SOY Yeast extract medium	..	TRUE	TRUE	TRUE	TRUE	..	Gronow	no	0	..	no	..
..	19944	Megamonas rupellensis	92	TRYPTICASE SOY Yeast extract medium	..	TRUE	TRUE	TRUE	TRUE	..	Gronow	no	0	..	no	..
..	11375	Campylobacter lari subsp. lari	92	TRYPTICASE SOY Yeast extract medium	..	TRUE	TRUE	TRUE	TRUE	..	Gronow	no	0	..	no	..
..	11371	Prevotella bryantii	92	TRYPTICASE SOY Yeast extract medium	..	TRUE	TRUE	TRUE	TRUE	..	Gronow	no	0	..	no	..
..	18960	Veillonella rogosae	92	TRYPTICASE SOY Yeast extract medium	..	TRUE	TRUE	TRUE	TRUE	..	Gronow	no	0	..	no	..
..	2079	Bacteroides thetaiotaomicron	92	TRYPTICASE SOY Yeast extract medium	..	TRUE	TRUE	TRUE	TRUE	..	Gronow	no	0	..	no	..
..	22902	Capnocytophaga leadbetteri	92	TRYPTICASE SOY Yeast extract medium	..	TRUE	TRUE	TRUE	TRUE	..	Gronow	no	0	..	no	..
..	17242	Alistipes finegoldii	92	TRYPTICASE SOY Yeast extract medium	..	TRUE	TRUE	TRUE	TRUE	..	Gronow	no	0	..	no	..
..	17226	Megasphaera micronuciformis	92	TRYPTICASE SOY Yeast extract medium	..	TRUE	TRUE	TRUE	TRUE	..	Gronow	no	0	..	no	..
..	18765	Bacteroides salyersiae	92	TRYPTICASE SOY Yeast extract medium	..	TRUE	TRUE	TRUE	TRUE	..	Gronow	no	0	..	no	..
..	22948	Campylobacter canadensis	92	TRYPTICASE SOY Yeast extract medium	..	TRUE	TRUE	TRUE	TRUE	..	Gronow	no	0	..	no	..
..	23919	Murdochiella asaccharolytica	92	TRYPTICASE SOY Yeast extract medium	..	TRUE	TRUE	TRUE	TRUE	..	Gronow	no	0	..	no	..
..	18836	Bacteroides xylanisolvens	92	TRYPTICASE SOY Yeast extract medium	..	TRUE	TRUE	TRUE	TRUE	..	Gronow	no	0	..	no	..
..	23941	Cetobacterium somerae	92	TRYPTICASE SOY Yeast extract medium	..	TRUE	TRUE	TRUE	TRUE	..	Gronow	no	0	..	no	..
..	22879	Helicobacter marmotae	92	TRYPTICASE SOY Yeast extract medium	..	TRUE	TRUE	TRUE	TRUE	..	Gronow	no	0	..	no	..
..	22836	Dysgonomonas mossii	92	TRYPTICASE SOY Yeast extract medium	..	TRUE	TRUE	TRUE	TRUE	..	Gronow	no	0	..	no	..
..	22849	Capnocytophaga genospecies AHN8471	92	TRYPTICASE SOY Yeast extract medium	..	TRUE	TRUE	TRUE	TRUE	..	Gronow	no	0	..	no	..
..	22811	Dysgonomonas gadei	92	TRYPTICASE SOY Yeast extract medium	..	TRUE	TRUE	TRUE	TRUE	..	Gronow	no	0	..	no	..
..	18810	Prevotella corporis	92	TRYPTICASE SOY Yeast extract medium	..	TRUE	TRUE	TRUE	TRUE	..	Gronow	no	0	..	no	..
..	17476	Fusobacterium equinum	92	TRYPTICASE SOY Yeast extract medium	..	TRUE	TRUE	TRUE	TRUE	..	Gronow	no	0	..	no	..
..	4689	Campylobacter coli	92	TRYPTICASE SOY Yeast extract medium	..	TRUE	TRUE	TRUE	TRUE	..	Gronow	no	0	..	no	..
..	4688	Campylobacter jejuni subsp. jejuni	92	TRYPTICASE SOY Yeast extract medium	..	TRUE	TRUE	TRUE	TRUE	..	Gronow	no	0	..	no	..
..	19009	Veillonella denticariosi	92	TRYPTICASE SOY Yeast extract medium	..	TRUE	TRUE	TRUE	TRUE	..	Gronow	no	0	..	no	..
..	19010	Veillonella denticariosi	92	TRYPTICASE SOY Yeast extract medium	..	TRUE	TRUE	TRUE	TRUE	..	Gronow	no	0	..	no	..
..	19291	Bacteroides propionicifaciens	92	TRYPTICASE SOY Yeast extract medium	..	TRUE	TRUE	TRUE	TRUE	..	Gronow	no	0	..	no	..
..	20709	Porphyromonas gingivalis	92	TRYPTICASE SOY Yeast extract medium	..	TRUE	TRUE	TRUE	TRUE	..	Gronow	no	0	..	no	..
..	1447	Bacteroides vulgatus	92	TRYPTICASE SOY Yeast extract medium	..	TRUE	TRUE	TRUE	TRUE	..	Gronow	no	0	..	no	..
..	19555	Bacteroides stercoris	92	TRYPTICASE SOY Yeast extract medium	..	TRUE	TRUE	TRUE	TRUE	..	Gronow	no	0	..	no	..
..	19559	Prevotella veroralis	92	TRYPTICASE SOY Yeast extract medium	..	TRUE	TRUE	TRUE	TRUE	..	Gronow	no	0	..	no	..
..	21570	Bartonella koehlerae	92	TRYPTICASE SOY Yeast extract medium	..	TRUE	TRUE	TRUE	TRUE	..	Gronow	no	0	..	no	..
..	21569	Bartonella capreoli	92	TRYPTICASE SOY Yeast extract medium	..	TRUE	TRUE	TRUE	TRUE	..	Gronow	no	0	..	no	..
..	19545	Fusobacterium periodonticum	92	TRYPTICASE SOY Yeast extract medium	..	TRUE	TRUE	TRUE	TRUE	..	Gronow	no	0	..	no	..
..	19527	Selenomonas dianae	92	TRYPTICASE SOY Yeast extract medium	..	TRUE	TRUE	TRUE	TRUE	..	Gronow	no	0	..	no	..
..	19528	Campylobacter gracilis	92	TRYPTICASE SOY Yeast extract medium	..	TRUE	TRUE	TRUE	TRUE	..	Gronow	no	0	..	no	..
..	19578	Selenomonas noxia	92	TRYPTICASE SOY Yeast extract medium	..	TRUE	TRUE	TRUE	TRUE	..	Gronow	no	0	..	no	..
..	19508	Fusobacterium nucleatum subsp. fusiforme	92	TRYPTICASE SOY Yeast extract medium	..	TRUE	TRUE	TRUE	TRUE	..	Gronow	no	0	..	no	..
..	19507	Fusobacterium nucleatum subsp. vincentii	92	TRYPTICASE SOY Yeast extract medium	..	TRUE	TRUE	TRUE	TRUE	..	Gronow	no	0	..	no	..
..	1396	Bacteroides fragilis	92	TRYPTICASE SOY Yeast extract medium	..	TRUE	TRUE	TRUE	TRUE	..	Gronow	no	0	..	no	..
..	19495	Parabacteroides merdae	92	TRYPTICASE SOY Yeast extract medium	..	TRUE	TRUE	TRUE	TRUE	..	Gronow	no	0	..	no	..
..	21671	Campylobacter hominis	92	TRYPTICASE SOY Yeast extract medium	..	TRUE	TRUE	TRUE	TRUE	..	Gronow	no	0	..	no	..
..	21682	Campylobacter mucosalis	92	TRYPTICASE SOY Yeast extract medium	..	TRUE	TRUE	TRUE	TRUE	..	Gronow	no	0	..	no	..
..	19458	Campylobacter showae	92	TRYPTICASE SOY Yeast extract medium	..	TRUE	TRUE	TRUE	TRUE	..	Gronow	no	0	..	no	..
..	19448	Parabacteroides goldsteinii	92	TRYPTICASE SOY Yeast extract medium	..	TRUE	TRUE	TRUE	TRUE	..	Gronow	no	0	..	no	..
..	12112	Streptobacillus moniliformis	92	TRYPTICASE SOY Yeast extract medium	..	TRUE	TRUE	TRUE	TRUE	..	Gronow	no	0	..	no	..
..	19756	Leptotrichia goodfellowii	92	TRYPTICASE SOY Yeast extract medium	..	TRUE	TRUE	TRUE	TRUE	..	Gronow	no	0	..	no	..
..	19719	Selenomonas artemidis	92	TRYPTICASE SOY Yeast extract medium	..	TRUE	TRUE	TRUE	TRUE	..	Gronow	no	0	..	no	..
..	21431	Bartonella chomelii	92	TRYPTICASE SOY Yeast extract medium	..	TRUE	TRUE	TRUE	TRUE	..	Gronow	no	0	..	no	..
..	21432	Bartonella alsatica	92	TRYPTICASE SOY Yeast extract medium	..	TRUE	TRUE	TRUE	TRUE	..	Gronow	no	0	..	no	..
..	21464	Bartonella bovis	92	TRYPTICASE SOY Yeast extract medium	..	TRUE	TRUE	TRUE	TRUE	..	Gronow	no	0	..	no	..
..	21469	Prevotella micans	92	TRYPTICASE SOY Yeast extract medium	..	TRUE	TRUE	TRUE	TRUE	..	Gronow	no	0	..	no	..
..	19679	Fusobacterium nucleatum subsp. animalis	92	TRYPTICASE SOY Yeast extract medium	..	TRUE	TRUE	TRUE	TRUE	..	Gronow	no	0	..	no	..
..	19673	Bacteroides pyogenes	92	TRYPTICASE SOY Yeast extract medium	..	TRUE	TRUE	TRUE	TRUE	..	Gronow	no	0	..	no	..
..	19678	Fusobacterium necrophorum subsp. funduliforme	92	TRYPTICASE SOY Yeast extract medium	..	TRUE	TRUE	TRUE	TRUE	..	Gronow	no	0	..	no	..
..	21441	Bartonella quintana	92	TRYPTICASE SOY Yeast extract medium	..	TRUE	TRUE	TRUE	TRUE	..	Gronow	no	0	..	no	..
..	5361	Campylobacter fetus subsp. fetus	92	TRYPTICASE SOY Yeast extract medium	..	TRUE	TRUE	TRUE	TRUE	..	Gronow	no	0	..	no	..
..	5365	Campylobacter upsaliensis	92	TRYPTICASE SOY Yeast extract medium	..	TRUE	TRUE	TRUE	TRUE	..	Gronow	no	0	..	no	..
..	5359	Helicobacter cinaedi	92	TRYPTICASE SOY Yeast extract medium	..	TRUE	TRUE	TRUE	TRUE	..	Gronow	no	0	..	no	..
..	21040	Parasutterella excrementihominis	92	TRYPTICASE SOY Yeast extract medium	..	TRUE	TRUE	TRUE	TRUE	..	Gronow	no	0	..	no	..
..	7492	Helicobacter pylori	92	TRYPTICASE SOY Yeast extract medium	..	TRUE	TRUE	TRUE	TRUE	..	Gronow	no	0	..	no	..
..	24171	Campylobacter jejuni	92	TRYPTICASE SOY Yeast extract medium	..	TRUE	TRUE	TRUE	TRUE	..	Gronow	no	0	..	no	..
..	24170	Campylobacter coli	92	TRYPTICASE SOY Yeast extract medium	..	TRUE	TRUE	TRUE	TRUE	..	Gronow	no	0	..	no	..
..	24172	Campylobacter jejuni	92	TRYPTICASE SOY Yeast extract medium	..	TRUE	TRUE	TRUE	TRUE	..	Gronow	no	0	..	no	..
..	24180	Campylobacter jejuni	92	TRYPTICASE SOY Yeast extract medium	..	TRUE	TRUE	TRUE	TRUE	..	Gronow	no	0	..	no	..
..	24183	Campylobacter jejuni	92	TRYPTICASE SOY Yeast extract medium	..	TRUE	TRUE	TRUE	TRUE	..	Gronow	no	0	..	no	..
..	24182	Campylobacter jejuni	92	TRYPTICASE SOY Yeast extract medium	..	TRUE	TRUE	TRUE	TRUE	..	Gronow	no	0	..	no	..
..	24181	Campylobacter coli	92	TRYPTICASE SOY Yeast extract medium	..	TRUE	TRUE	TRUE	TRUE	..	Gronow	no	0	..	no	..
..	24189	Campylobacter jejuni	92	TRYPTICASE SOY Yeast extract medium	..	TRUE	TRUE	TRUE	TRUE	..	Gronow	no	0	..	no	..
..	24155	Campylobacter coli	92	TRYPTICASE SOY Yeast extract medium	..	TRUE	TRUE	TRUE	TRUE	..	Gronow	no	0	..	no	..
..	24156	Campylobacter coli	92	TRYPTICASE SOY Yeast extract medium	..	TRUE	TRUE	TRUE	TRUE	..	Gronow	no	0	..	no	..
..	24158	Campylobacter jejuni	92	TRYPTICASE SOY Yeast extract medium	..	TRUE	TRUE	TRUE	TRUE	..	Gronow	no	0	..	no	..
..	24159	Campylobacter jejuni	92	TRYPTICASE SOY Yeast extract medium	..	TRUE	TRUE	TRUE	TRUE	..	Gronow	no	0	..	no	..
..	24161	Campylobacter jejuni	92	TRYPTICASE SOY Yeast extract medium	..	TRUE	TRUE	TRUE	TRUE	..	Gronow	no	0	..	no	..
..	24160	Campylobacter coli	92	TRYPTICASE SOY Yeast extract medium	..	TRUE	TRUE	TRUE	TRUE	..	Gronow	no	0	..	no	..
..	24169	Campylobacter jejuni	92	TRYPTICASE SOY Yeast extract medium	..	TRUE	TRUE	TRUE	TRUE	..	Gronow	no	0	..	no	..
..	24168	Campylobacter jejuni	92	TRYPTICASE SOY Yeast extract medium	..	TRUE	TRUE	TRUE	TRUE	..	Gronow	no	0	..	no	..
..	24192	Campylobacter jejuni	92	TRYPTICASE SOY Yeast extract medium	..	TRUE	TRUE	TRUE	TRUE	..	Gronow	no	0	..	no	..
..	24198	Campylobacter jejuni	92	TRYPTICASE SOY Yeast extract medium	..	TRUE	TRUE	TRUE	TRUE	..	Gronow	no	0	..	no	..
..	24199	Campylobacter coli	92	TRYPTICASE SOY Yeast extract medium	..	TRUE	TRUE	TRUE	TRUE	..	Gronow	no	0	..	no	..
..	24190	Campylobacter coli	92	TRYPTICASE SOY Yeast extract medium	..	TRUE	TRUE	TRUE	TRUE	..	Gronow	no	0	..	no	..
..	24191	Campylobacter jejuni	92	TRYPTICASE SOY Yeast extract medium	..	TRUE	TRUE	TRUE	TRUE	..	Gronow	no	0	..	no	..
..	24132	Campylobacter coli	92	TRYPTICASE SOY Yeast extract medium	..	TRUE	TRUE	TRUE	TRUE	..	Gronow	no	0	..	no	..
..	24133	Campylobacter jejuni	92	TRYPTICASE SOY Yeast extract medium	..	TRUE	TRUE	TRUE	TRUE	..	Gronow	no	0	..	no	..
..	24130	Campylobacter jejuni	92	TRYPTICASE SOY Yeast extract medium	..	TRUE	TRUE	TRUE	TRUE	..	Gronow	no	0	..	no	..
..	24131	Campylobacter jejuni	92	TRYPTICASE SOY Yeast extract medium	..	TRUE	TRUE	TRUE	TRUE	..	Gronow	no	0	..	no	..
..	24148	Campylobacter jejuni	92	TRYPTICASE SOY Yeast extract medium	..	TRUE	TRUE	TRUE	TRUE	..	Gronow	no	0	..	no	..
..	24147	Campylobacter jejuni	92	TRYPTICASE SOY Yeast extract medium	..	TRUE	TRUE	TRUE	TRUE	..	Gronow	no	0	..	no	..
..	24115	Campylobacter jejuni	92	TRYPTICASE SOY Yeast extract medium	..	TRUE	TRUE	TRUE	TRUE	..	Gronow	no	0	..	no	..
..	24114	Campylobacter jejuni	92	TRYPTICASE SOY Yeast extract medium	..	TRUE	TRUE	TRUE	TRUE	..	Gronow	no	0	..	no	..
..	24117	Campylobacter jejuni	92	TRYPTICASE SOY Yeast extract medium	..	TRUE	TRUE	TRUE	TRUE	..	Gronow	no	0	..	no	..
..	24116	Campylobacter jejuni	92	TRYPTICASE SOY Yeast extract medium	..	TRUE	TRUE	TRUE	TRUE	..	Gronow	no	0	..	no	..
..	24126	Campylobacter jejuni	92	TRYPTICASE SOY Yeast extract medium	..	TRUE	TRUE	TRUE	TRUE	..	Gronow	no	0	..	no	..
..	24128	Campylobacter coli	92	TRYPTICASE SOY Yeast extract medium	..	TRUE	TRUE	TRUE	TRUE	..	Gronow	no	0	..	no	..
..	24127	Campylobacter jejuni	92	TRYPTICASE SOY Yeast extract medium	..	TRUE	TRUE	TRUE	TRUE	..	Gronow	no	0	..	no	..
..	24129	Campylobacter jejuni	92	TRYPTICASE SOY Yeast extract medium	..	TRUE	TRUE	TRUE	TRUE	..	Gronow	no	0	..	no	..
..	7302	Arcobacter skirrowii	92	TRYPTICASE SOY Yeast extract medium	..	TRUE	TRUE	TRUE	TRUE	..	Gronow	no	0	..	no	..
..	24272	Campylobacter jejuni subsp. jejuni	92	TRYPTICASE SOY Yeast extract medium	..	TRUE	TRUE	TRUE	TRUE	..	Gronow	no	0	..	no	..
..	24274	Campylobacter jejuni	92	TRYPTICASE SOY Yeast extract medium	..	TRUE	TRUE	TRUE	TRUE	..	Gronow	no	0	..	no	..
..	24273	Campylobacter jejuni	92	TRYPTICASE SOY Yeast extract medium	..	TRUE	TRUE	TRUE	TRUE	..	Gronow	no	0	..	no	..
..	24275	Campylobacter jejuni	92	TRYPTICASE SOY Yeast extract medium	..	TRUE	TRUE	TRUE	TRUE	..	Gronow	no	0	..	no	..
..	24292	Campylobacter jejuni	92	TRYPTICASE SOY Yeast extract medium	..	TRUE	TRUE	TRUE	TRUE	..	Gronow	no	0	..	no	..
..	24291	Campylobacter jejuni	92	TRYPTICASE SOY Yeast extract medium	..	TRUE	TRUE	TRUE	TRUE	..	Gronow	no	0	..	no	..
..	24294	Campylobacter jejuni	92	TRYPTICASE SOY Yeast extract medium	..	TRUE	TRUE	TRUE	TRUE	..	Gronow	no	0	..	no	..
..	24293	Campylobacter jejuni	92	TRYPTICASE SOY Yeast extract medium	..	TRUE	TRUE	TRUE	TRUE	..	Gronow	no	0	..	no	..
..	7299	Arcobacter nitrofigilis	92	TRYPTICASE SOY Yeast extract medium	..	TRUE	TRUE	TRUE	TRUE	..	Gronow	no	0	..	no	..
..	24208	Campylobacter jejuni	92	TRYPTICASE SOY Yeast extract medium	..	TRUE	TRUE	TRUE	TRUE	..	Gronow	no	0	..	no	..
..	24209	Campylobacter jejuni	92	TRYPTICASE SOY Yeast extract medium	..	TRUE	TRUE	TRUE	TRUE	..	Gronow	no	0	..	no	..
..	24200	Campylobacter jejuni	92	TRYPTICASE SOY Yeast extract medium	..	TRUE	TRUE	TRUE	TRUE	..	Gronow	no	0	..	no	..
..	24201	Campylobacter jejuni	92	TRYPTICASE SOY Yeast extract medium	..	TRUE	TRUE	TRUE	TRUE	..	Gronow	no	0	..	no	..
..	24204	Pasteurella skyensis	92	TRYPTICASE SOY Yeast extract medium	..	TRUE	TRUE	TRUE	TRUE	..	Gronow	no	0	..	no	..
..	7289	Arcobacter cryaerophilus	92	TRYPTICASE SOY Yeast extract medium	..	TRUE	TRUE	TRUE	TRUE	..	Gronow	no	0	..	no	..
..	24205	Campylobacter jejuni	92	TRYPTICASE SOY Yeast extract medium	..	TRUE	TRUE	TRUE	TRUE	..	Gronow	no	0	..	no	..
..	24206	Campylobacter coli	92	TRYPTICASE SOY Yeast extract medium	..	TRUE	TRUE	TRUE	TRUE	..	Gronow	no	0	..	no	..
..	24207	Campylobacter jejuni	92	TRYPTICASE SOY Yeast extract medium	..	TRUE	TRUE	TRUE	TRUE	..	Gronow	no	0	..	no	..
..	24219	Campylobacter jejuni	92	TRYPTICASE SOY Yeast extract medium	..	TRUE	TRUE	TRUE	TRUE	..	Gronow	no	0	..	no	..
..	24217	Campylobacter jejuni	92	TRYPTICASE SOY Yeast extract medium	..	TRUE	TRUE	TRUE	TRUE	..	Gronow	no	0	..	no	..
..	24218	Campylobacter coli	92	TRYPTICASE SOY Yeast extract medium	..	TRUE	TRUE	TRUE	TRUE	..	Gronow	no	0	..	no	..
..	24211	Campylobacter jejuni	92	TRYPTICASE SOY Yeast extract medium	..	TRUE	TRUE	TRUE	TRUE	..	Gronow	no	0	..	no	..
..	24212	Campylobacter jejuni	92	TRYPTICASE SOY Yeast extract medium	..	TRUE	TRUE	TRUE	TRUE	..	Gronow	no	0	..	no	..
..	24210	Campylobacter coli	92	TRYPTICASE SOY Yeast extract medium	..	TRUE	TRUE	TRUE	TRUE	..	Gronow	no	0	..	no	..
..	24226	Campylobacter coli	92	TRYPTICASE SOY Yeast extract medium	..	TRUE	TRUE	TRUE	TRUE	..	Gronow	no	0	..	no	..
..	24227	Campylobacter jejuni	92	TRYPTICASE SOY Yeast extract medium	..	TRUE	TRUE	TRUE	TRUE	..	Gronow	no	0	..	no	..
..	24228	Campylobacter jejuni	92	TRYPTICASE SOY Yeast extract medium	..	TRUE	TRUE	TRUE	TRUE	..	Gronow	no	0	..	no	..
..	24224	Campylobacter jejuni	92	TRYPTICASE SOY Yeast extract medium	..	TRUE	TRUE	TRUE	TRUE	..	Gronow	no	0	..	no	..
..	24225	Campylobacter jejuni	92	TRYPTICASE SOY Yeast extract medium	..	TRUE	TRUE	TRUE	TRUE	..	Gronow	no	0	..	no	..
..	24220	Campylobacter jejuni	92	TRYPTICASE SOY Yeast extract medium	..	TRUE	TRUE	TRUE	TRUE	..	Gronow	no	0	..	no	..
..	24236	Campylobacter jejuni	92	TRYPTICASE SOY Yeast extract medium	..	TRUE	TRUE	TRUE	TRUE	..	Gronow	no	0	..	no	..
..	24235	Campylobacter jejuni	92	TRYPTICASE SOY Yeast extract medium	..	TRUE	TRUE	TRUE	TRUE	..	Gronow	no	0	..	no	..
..	24234	Campylobacter jejuni	92	TRYPTICASE SOY Yeast extract medium	..	TRUE	TRUE	TRUE	TRUE	..	Gronow	no	0	..	no	..
..	24237	Campylobacter jejuni	92	TRYPTICASE SOY Yeast extract medium	..	TRUE	TRUE	TRUE	TRUE	..	Gronow	no	0	..	no	..
..	24245	Campylobacter jejuni	92	TRYPTICASE SOY Yeast extract medium	..	TRUE	TRUE	TRUE	TRUE	..	Gronow	no	0	..	no	..
..	24247	Campylobacter jejuni	92	TRYPTICASE SOY Yeast extract medium	..	TRUE	TRUE	TRUE	TRUE	..	Gronow	no	0	..	no	..
..	24246	Campylobacter jejuni	92	TRYPTICASE SOY Yeast extract medium	..	TRUE	TRUE	TRUE	TRUE	..	Gronow	no	0	..	no	..
..	24248	Campylobacter jejuni	92	TRYPTICASE SOY Yeast extract medium	..	TRUE	TRUE	TRUE	TRUE	..	Gronow	no	0	..	no	..
..	24259	Campylobacter jejuni	92	TRYPTICASE SOY Yeast extract medium	..	TRUE	TRUE	TRUE	TRUE	..	Gronow	no	0	..	no	..
..	24256	Campylobacter jejuni subsp. jejuni	92	TRYPTICASE SOY Yeast extract medium	..	TRUE	TRUE	TRUE	TRUE	..	Gronow	no	0	..	no	..
..	24255	Campylobacter jejuni	92	TRYPTICASE SOY Yeast extract medium	..	TRUE	TRUE	TRUE	TRUE	..	Gronow	no	0	..	no	..
..	24254	Campylobacter jejuni	92	TRYPTICASE SOY Yeast extract medium	..	TRUE	TRUE	TRUE	TRUE	..	Gronow	no	0	..	no	..
..	24267	Campylobacter jejuni	92	TRYPTICASE SOY Yeast extract medium	..	TRUE	TRUE	TRUE	TRUE	..	Gronow	no	0	..	no	..
..	24266	Campylobacter jejuni	92	TRYPTICASE SOY Yeast extract medium	..	TRUE	TRUE	TRUE	TRUE	..	Gronow	no	0	..	no	..
..	24269	Campylobacter jejuni	92	TRYPTICASE SOY Yeast extract medium	..	TRUE	TRUE	TRUE	TRUE	..	Gronow	no	0	..	no	..
..	24268	Campylobacter jejuni	92	TRYPTICASE SOY Yeast extract medium	..	TRUE	TRUE	TRUE	TRUE	..	Gronow	no	0	..	no	..
..	24262	Campylobacter jejuni	92	TRYPTICASE SOY Yeast extract medium	..	TRUE	TRUE	TRUE	TRUE	..	Gronow	no	0	..	no	..
..	24265	Campylobacter jejuni	92	TRYPTICASE SOY Yeast extract medium	..	TRUE	TRUE	TRUE	TRUE	..	Gronow	no	0	..	no	..
..	24260	Campylobacter jejuni	92	TRYPTICASE SOY Yeast extract medium	..	TRUE	TRUE	TRUE	TRUE	..	Gronow	no	0	..	no	..
..	24261	Campylobacter jejuni	92	TRYPTICASE SOY Yeast extract medium	..	TRUE	TRUE	TRUE	TRUE	..	Gronow	no	0	..	no	..
..	21032	Barnesiella intestinihominis	92	TRYPTICASE SOY Yeast extract medium	..	TRUE	TRUE	TRUE	TRUE	..	Gronow	no	0	..	no	..
..	26423	Actinobacillus anseriformium	92	TRYPTICASE SOY Yeast extract medium	..	TRUE	TRUE	TRUE	TRUE	..	Gronow	no	0	..	no	..
..	24306	Campylobacter jejuni	92	TRYPTICASE SOY Yeast extract medium	..	TRUE	TRUE	TRUE	TRUE	..	Gronow	no	0	..	no	..
..	24305	Campylobacter coli	92	TRYPTICASE SOY Yeast extract medium	..	TRUE	TRUE	TRUE	TRUE	..	Gronow	no	0	..	no	..
..	24304	Campylobacter jejuni	92	TRYPTICASE SOY Yeast extract medium	..	TRUE	TRUE	TRUE	TRUE	..	Gronow	no	0	..	no	..
..	24309	Campylobacter coli	92	TRYPTICASE SOY Yeast extract medium	..	TRUE	TRUE	TRUE	TRUE	..	Gronow	no	0	..	no	..
..	24308	Campylobacter jejuni	92	TRYPTICASE SOY Yeast extract medium	..	TRUE	TRUE	TRUE	TRUE	..	Gronow	no	0	..	no	..
..	24307	Campylobacter jejuni	92	TRYPTICASE SOY Yeast extract medium	..	TRUE	TRUE	TRUE	TRUE	..	Gronow	no	0	..	no	..
..	14838	Bacteroides cellulosilyticus	92	TRYPTICASE SOY Yeast extract medium	..	TRUE	TRUE	TRUE	TRUE	..	Gronow	no	0	..	no	..
..	25469	Arcobacter trophiarum	92	TRYPTICASE SOY Yeast extract medium	..	TRUE	TRUE	TRUE	TRUE	..	Gronow	no	0	..	no	..
..	15896	Bacteroides acidifaciens	92	TRYPTICASE SOY Yeast extract medium	..	TRUE	TRUE	TRUE	TRUE	..	Gronow	no	0	..	no	..
..	23658	Staphylococcus agnetis	11	MRS medium	..	TRUE	TRUE	TRUE	TRUE	..	Gronow	?/pH could be too low	0.5	..	no	..
..	11917	Rhizobium hainanense	1	NUTRIENT AGAR	..	TRUE	TRUE	TRUE	TRUE	..	Gronow	?/many Rhizobia grow on Medium 98 but not on M 1; but all that grow on M1 grow on M 98!	0.5	..	no	..
..	30135	Ensifer meliloti	1	NUTRIENT AGAR	..	TRUE	TRUE	TRUE	TRUE	..	Gronow	?/many Rhizobia grow on Medium 98 but not on M 1; but all that grow on M1 grow on M 98!	0.5	..	no	..
..	30136	Ensifer meliloti	1	NUTRIENT AGAR	..	TRUE	TRUE	TRUE	TRUE	..	Gronow	?/many Rhizobia grow on Medium 98 but not on M 1; but all that grow on M1 grow on M 98!	0.5	..	no	..
..	30133	Rhizobium leguminosarum	1	NUTRIENT AGAR	..	TRUE	TRUE	TRUE	TRUE	..	Gronow	?/many Rhizobia grow on Medium 98 but not on M 1; but all that grow on M1 grow on M 98!	0.5	..	no	..
..	30134	Rhizobium lupini	1	NUTRIENT AGAR	..	TRUE	TRUE	TRUE	TRUE	..	Gronow	?/many Rhizobia grow on Medium 98 but not on M 1; but all that grow on M1 grow on M 98!	0.5	..	no	..
..	30132	Rhizobium pisi	1	NUTRIENT AGAR	..	TRUE	TRUE	TRUE	TRUE	..	Gronow	?/many Rhizobia grow on Medium 98 but not on M 1; but all that grow on M1 grow on M 98!	0.5	..	no	..
..	30139	Rhizobium leguminosarum	1	NUTRIENT AGAR	..	TRUE	TRUE	TRUE	TRUE	..	Gronow	?/many Rhizobia grow on Medium 98 but not on M 1; but all that grow on M1 grow on M 98!	0.5	..	no	..
..	30137	Rhizobium phaseoli	1	NUTRIENT AGAR	..	TRUE	TRUE	TRUE	TRUE	..	Gronow	?/many Rhizobia grow on Medium 98 but not on M 1; but all that grow on M1 grow on M 98!	0.5	..	no	..
..	30138	Rhizobium leguminosarum	1	NUTRIENT AGAR	..	TRUE	TRUE	TRUE	TRUE	..	Gronow	?/many Rhizobia grow on Medium 98 but not on M 1; but all that grow on M1 grow on M 98!	0.5	..	no	..
..	30140	Rhizobium lupini	1	NUTRIENT AGAR	..	TRUE	TRUE	TRUE	TRUE	..	Gronow	?/many Rhizobia grow on Medium 98 but not on M 1; but all that grow on M1 grow on M 98!	0.5	..	no	..
..	30141	Rhizobium leguminosarum	1	NUTRIENT AGAR	..	TRUE	TRUE	TRUE	TRUE	..	Gronow	?/many Rhizobia grow on Medium 98 but not on M 1; but all that grow on M1 grow on M 98!	0.5	..	no	..
..	30143	Rhizobium leguminosarum	1	NUTRIENT AGAR	..	TRUE	TRUE	TRUE	TRUE	..	Gronow	?/many Rhizobia grow on Medium 98 but not on M 1; but all that grow on M1 grow on M 98!	0.5	..	no	..
..	2108	Rhizobium leguminosarum	1	NUTRIENT AGAR	..	TRUE	TRUE	TRUE	TRUE	..	Gronow	?/many Rhizobia grow on Medium 98 but not on M 1; but all that grow on M1 grow on M 98!	0.5	..	no	..
..	11418	Rhizobium tropici	1	NUTRIENT AGAR	..	TRUE	TRUE	TRUE	TRUE	..	Gronow	?/many Rhizobia grow on Medium 98 but not on M 1; but all that grow on M1 grow on M 98!	0.5	..	no	..
..	11417	Mesorhizobium tianshanense	1	NUTRIENT AGAR	..	TRUE	TRUE	TRUE	TRUE	..	Gronow	?/many Rhizobia grow on Medium 98 but not on M 1; but all that grow on M1 grow on M 98!	0.5	..	no	..
..	11419	Rhizobium sp.	1	NUTRIENT AGAR	..	TRUE	TRUE	TRUE	TRUE	..	Gronow	?/many Rhizobia grow on Medium 98 but not on M 1; but all that grow on M1 grow on M 98!	0.5	..	no	..
..	11282	Ensifer terangae	1	NUTRIENT AGAR	..	TRUE	TRUE	TRUE	TRUE	..	Gronow	?/many Rhizobia grow on Medium 98 but not on M 1; but all that grow on M1 grow on M 98!	0.5	..	no	..
..	11272	Rhizobium sp.	1	NUTRIENT AGAR	..	TRUE	TRUE	TRUE	TRUE	..	Gronow	?/many Rhizobia grow on Medium 98 but not on M 1; but all that grow on M1 grow on M 98!	0.5	..	no	..
..	11273	Ensifer saheli	1	NUTRIENT AGAR	..	TRUE	TRUE	TRUE	TRUE	..	Gronow	?/many Rhizobia grow on Medium 98 but not on M 1; but all that grow on M1 grow on M 98!	0.5	..	no	..
..	17287	Mesorhizobium chacoense	1	NUTRIENT AGAR	..	TRUE	TRUE	TRUE	TRUE	..	Gronow	?/many Rhizobia grow on Medium 98 but not on M 1; but all that grow on M1 grow on M 98!	0.5	..	no	..
..	11555	Mesorhizobium mediterraneum	1	NUTRIENT AGAR	..	TRUE	TRUE	TRUE	TRUE	..	Gronow	?/many Rhizobia grow on Medium 98 but not on M 1; but all that grow on M1 grow on M 98!	0.5	..	no	..
..	11541	Rhizobium etli	1	NUTRIENT AGAR	..	TRUE	TRUE	TRUE	TRUE	..	Gronow	?/many Rhizobia grow on Medium 98 but not on M 1; but all that grow on M1 grow on M 98!	0.5	..	no	..
..	11542	Rhizobium galegae	1	NUTRIENT AGAR	..	TRUE	TRUE	TRUE	TRUE	..	Gronow	?/many Rhizobia grow on Medium 98 but not on M 1; but all that grow on M1 grow on M 98!	0.5	..	no	..
..	10169	Rhizobium sp.	1	NUTRIENT AGAR	..	TRUE	TRUE	TRUE	TRUE	..	Gronow	?/many Rhizobia grow on Medium 98 but not on M 1; but all that grow on M1 grow on M 98!	0.5	..	no	..
..	22668	Rhizobium pusense	1	NUTRIENT AGAR	..	TRUE	TRUE	TRUE	TRUE	..	Gronow	?/many Rhizobia grow on Medium 98 but not on M 1; but all that grow on M1 grow on M 98!	0.5	..	no	..
..	2914	Rhizobium sp.	1	NUTRIENT AGAR	..	TRUE	TRUE	TRUE	TRUE	..	Gronow	?/many Rhizobia grow on Medium 98 but not on M 1; but all that grow on M1 grow on M 98!	0.5	..	no	..
..	1725	Rhizobium sp.	1	NUTRIENT AGAR	..	TRUE	TRUE	TRUE	TRUE	..	Gronow	?/many Rhizobia grow on Medium 98 but not on M 1; but all that grow on M1 grow on M 98!	0.5	..	no	..
..	19332	Rhizobium fabae	1	NUTRIENT AGAR	..	TRUE	TRUE	TRUE	TRUE	..	Gronow	?/many Rhizobia grow on Medium 98 but not on M 1; but all that grow on M1 grow on M 98!	0.5	..	no	..
..	5924	Ensifer fredii	1	NUTRIENT AGAR	..	TRUE	TRUE	TRUE	TRUE	..	Gronow	?/many Rhizobia grow on Medium 98 but not on M 1; but all that grow on M1 grow on M 98!	0.5	..	no	..
..	5851	Ensifer fredii	1	NUTRIENT AGAR	..	TRUE	TRUE	TRUE	TRUE	..	Gronow	?/many Rhizobia grow on Medium 98 but not on M 1; but all that grow on M1 grow on M 98!	0.5	..	no	..
..	5852	Ensifer fredii	1	NUTRIENT AGAR	..	TRUE	TRUE	TRUE	TRUE	..	Gronow	?/many Rhizobia grow on Medium 98 but not on M 1; but all that grow on M1 grow on M 98!	0.5	..	no	..
..	2729	Rhizobium sp.	1	NUTRIENT AGAR	..	TRUE	TRUE	TRUE	TRUE	..	Gronow	?/many Rhizobia grow on Medium 98 but not on M 1; but all that grow on M1 grow on M 98!	0.5	..	no	..
..	1111	Rhizobium aggregatum	1	NUTRIENT AGAR	..	TRUE	TRUE	TRUE	TRUE	..	Gronow	?/many Rhizobia grow on Medium 98 but not on M 1; but all that grow on M1 grow on M 98!	0.5	..	no	..
..	2628	Mesorhizobium loti	1	NUTRIENT AGAR	..	TRUE	TRUE	TRUE	TRUE	..	Gronow	?/many Rhizobia grow on Medium 98 but not on M 1; but all that grow on M1 grow on M 98!	0.5	..	no	..
..	2627	Mesorhizobium loti	1	NUTRIENT AGAR	..	TRUE	TRUE	TRUE	TRUE	..	Gronow	?/many Rhizobia grow on Medium 98 but not on M 1; but all that grow on M1 grow on M 98!	0.5	..	no	..
..	2626	Mesorhizobium loti	1	NUTRIENT AGAR	..	TRUE	TRUE	TRUE	TRUE	..	Gronow	?/many Rhizobia grow on Medium 98 but not on M 1; but all that grow on M1 grow on M 98!	0.5	..	no	..
..	6052	Rhizobium sp.	1	NUTRIENT AGAR	..	TRUE	TRUE	TRUE	TRUE	..	Gronow	?/many Rhizobia grow on Medium 98 but not on M 1; but all that grow on M1 grow on M 98!	0.5	..	no	..
..	6051	Rhizobium sp.	1	NUTRIENT AGAR	..	TRUE	TRUE	TRUE	TRUE	..	Gronow	?/many Rhizobia grow on Medium 98 but not on M 1; but all that grow on M1 grow on M 98!	0.5	..	no	..
..	6050	Rhizobium sp.	1	NUTRIENT AGAR	..	TRUE	TRUE	TRUE	TRUE	..	Gronow	?/many Rhizobia grow on Medium 98 but not on M 1; but all that grow on M1 grow on M 98!	0.5	..	no	..
..	6039	Rhizobium leguminosarum	1	NUTRIENT AGAR	..	TRUE	TRUE	TRUE	TRUE	..	Gronow	?/many Rhizobia grow on Medium 98 but not on M 1; but all that grow on M1 grow on M 98!	0.5	..	no	..
..	6043	Rhizobium leguminosarum	1	NUTRIENT AGAR	..	TRUE	TRUE	TRUE	TRUE	..	Gronow	?/many Rhizobia grow on Medium 98 but not on M 1; but all that grow on M1 grow on M 98!	0.5	..	no	..
..	6042	Rhizobium leguminosarum	1	NUTRIENT AGAR	..	TRUE	TRUE	TRUE	TRUE	..	Gronow	?/many Rhizobia grow on Medium 98 but not on M 1; but all that grow on M1 grow on M 98!	0.5	..	no	..
..	6045	Rhizobium leguminosarum	1	NUTRIENT AGAR	..	TRUE	TRUE	TRUE	TRUE	..	Gronow	?/many Rhizobia grow on Medium 98 but not on M 1; but all that grow on M1 grow on M 98!	0.5	..	no	..
..	6044	Rhizobium leguminosarum	1	NUTRIENT AGAR	..	TRUE	TRUE	TRUE	TRUE	..	Gronow	?/many Rhizobia grow on Medium 98 but not on M 1; but all that grow on M1 grow on M 98!	0.5	..	no	..
..	6047	Ensifer meliloti	1	NUTRIENT AGAR	..	TRUE	TRUE	TRUE	TRUE	..	Gronow	?/many Rhizobia grow on Medium 98 but not on M 1; but all that grow on M1 grow on M 98!	0.5	..	no	..
..	6046	Mesorhizobium loti	1	NUTRIENT AGAR	..	TRUE	TRUE	TRUE	TRUE	..	Gronow	?/many Rhizobia grow on Medium 98 but not on M 1; but all that grow on M1 grow on M 98!	0.5	..	no	..
..	6049	Rhizobium sp.	1	NUTRIENT AGAR	..	TRUE	TRUE	TRUE	TRUE	..	Gronow	?/many Rhizobia grow on Medium 98 but not on M 1; but all that grow on M1 grow on M 98!	0.5	..	no	..
..	6048	Ensifer meliloti	1	NUTRIENT AGAR	..	TRUE	TRUE	TRUE	TRUE	..	Gronow	?/many Rhizobia grow on Medium 98 but not on M 1; but all that grow on M1 grow on M 98!	0.5	..	no	..
..	6041	Rhizobium leguminosarum	1	NUTRIENT AGAR	..	TRUE	TRUE	TRUE	TRUE	..	Gronow	?/many Rhizobia grow on Medium 98 but not on M 1; but all that grow on M1 grow on M 98!	0.5	..	no	..
..	6040	Rhizobium leguminosarum	1	NUTRIENT AGAR	..	TRUE	TRUE	TRUE	TRUE	..	Gronow	?/many Rhizobia grow on Medium 98 but not on M 1; but all that grow on M1 grow on M 98!	0.5	..	no	..
..	6038	Rhizobium phaseoli	1	NUTRIENT AGAR	..	TRUE	TRUE	TRUE	TRUE	..	Gronow	?/many Rhizobia grow on Medium 98 but not on M 1; but all that grow on M1 grow on M 98!	0.5	..	no	..
..	5235	Mesorhizobium loti	1	NUTRIENT AGAR	..	TRUE	TRUE	TRUE	TRUE	..	Gronow	?/many Rhizobia grow on Medium 98 but not on M 1; but all that grow on M1 grow on M 98!	0.5	..	no	..
..	5236	Mesorhizobium loti	1	NUTRIENT AGAR	..	TRUE	TRUE	TRUE	TRUE	..	Gronow	?/many Rhizobia grow on Medium 98 but not on M 1; but all that grow on M1 grow on M 98!	0.5	..	no	..
..	14623	Rhizobium sullae	1	NUTRIENT AGAR	..	TRUE	TRUE	TRUE	TRUE	..	Gronow	?/many Rhizobia grow on Medium 98 but not on M 1; but all that grow on M1 grow on M 98!	0.5	..	no	..
..	14624	Rhizobium sullae	1	NUTRIENT AGAR	..	TRUE	TRUE	TRUE	TRUE	..	Gronow	?/many Rhizobia grow on Medium 98 but not on M 1; but all that grow on M1 grow on M 98!	0.5	..	no	..
..	13376	Ensifer arboris	1	NUTRIENT AGAR	..	TRUE	TRUE	TRUE	TRUE	..	Gronow	?/many Rhizobia grow on Medium 98 but not on M 1; but all that grow on M1 grow on M 98!	0.5	..	no	..
..	13377	Ensifer arboris	1	NUTRIENT AGAR	..	TRUE	TRUE	TRUE	TRUE	..	Gronow	?/many Rhizobia grow on Medium 98 but not on M 1; but all that grow on M1 grow on M 98!	0.5	..	no	..
..	13373	Ensifer kostiensis	1	NUTRIENT AGAR	..	TRUE	TRUE	TRUE	TRUE	..	Gronow	?/many Rhizobia grow on Medium 98 but not on M 1; but all that grow on M1 grow on M 98!	0.5	..	no	..
..	13372	Ensifer kostiensis	1	NUTRIENT AGAR	..	TRUE	TRUE	TRUE	TRUE	..	Gronow	?/many Rhizobia grow on Medium 98 but not on M 1; but all that grow on M1 grow on M 98!	0.5	..	no	..
..	13375	Ensifer arboris	1	NUTRIENT AGAR	..	TRUE	TRUE	TRUE	TRUE	..	Gronow	?/many Rhizobia grow on Medium 98 but not on M 1; but all that grow on M1 grow on M 98!	0.5	..	no	..
..	13374	Ensifer kostiensis	1	NUTRIENT AGAR	..	TRUE	TRUE	TRUE	TRUE	..	Gronow	?/many Rhizobia grow on Medium 98 but not on M 1; but all that grow on M1 grow on M 98!	0.5	..	no	..
..	26376	Rhizobium rosettiformans	1	NUTRIENT AGAR	..	TRUE	TRUE	TRUE	TRUE	..	Gronow	?/many Rhizobia grow on Medium 98 but not on M 1; but all that grow on M1 grow on M 98!	0.5	..	no	..
..	26426	Ensifer sojae	1	NUTRIENT AGAR	..	TRUE	TRUE	TRUE	TRUE	..	Gronow	?/many Rhizobia grow on Medium 98 but not on M 1; but all that grow on M1 grow on M 98!	0.5	..	no	..
..	26438	Rhizobium skierniewicense	1	NUTRIENT AGAR	..	TRUE	TRUE	TRUE	TRUE	..	Gronow	?/many Rhizobia grow on Medium 98 but not on M 1; but all that grow on M1 grow on M 98!	0.5	..	no	..
..	26437	Rhizobium vallis	1	NUTRIENT AGAR	..	TRUE	TRUE	TRUE	TRUE	..	Gronow	?/many Rhizobia grow on Medium 98 but not on M 1; but all that grow on M1 grow on M 98!	0.5	..	no	..
..	6599	Rhizobium sp.	1	NUTRIENT AGAR	..	TRUE	TRUE	TRUE	TRUE	..	Gronow	?/many Rhizobia grow on Medium 98 but not on M 1; but all that grow on M1 grow on M 98!	0.5	..	no	..
..	1978	Mesorhizobium ciceri	1	NUTRIENT AGAR	..	TRUE	TRUE	TRUE	TRUE	..	Gronow	?/many Rhizobia grow on Medium 98 but not on M 1; but all that grow on M1 grow on M 98!	0.5	..	no	..
..	1979	Rhizobium phaseoli	1	NUTRIENT AGAR	..	TRUE	TRUE	TRUE	TRUE	..	Gronow	?/many Rhizobia grow on Medium 98 but not on M 1; but all that grow on M1 grow on M 98!	0.5	..	no	..
..	1983	Rhizobium lupini	1	NUTRIENT AGAR	..	TRUE	TRUE	TRUE	TRUE	..	Gronow	?/many Rhizobia grow on Medium 98 but not on M 1; but all that grow on M1 grow on M 98!	0.5	..	no	..
..	1980	Rhizobium leguminosarum	1	NUTRIENT AGAR	..	TRUE	TRUE	TRUE	TRUE	..	Gronow	?/many Rhizobia grow on Medium 98 but not on M 1; but all that grow on M1 grow on M 98!	0.5	..	no	..
..	1981	Ensifer meliloti	1	NUTRIENT AGAR	..	TRUE	TRUE	TRUE	TRUE	..	Gronow	?/many Rhizobia grow on Medium 98 but not on M 1; but all that grow on M1 grow on M 98!	0.5	..	no	..
..	6573	Mesorhizobium huakuii	1	NUTRIENT AGAR	..	TRUE	TRUE	TRUE	TRUE	..	Gronow	?/many Rhizobia grow on Medium 98 but not on M 1; but all that grow on M1 grow on M 98!	0.5	..	no	..
..	25379	Rhizobium tubonense	1	NUTRIENT AGAR	..	TRUE	TRUE	TRUE	TRUE	..	Gronow	?/many Rhizobia grow on Medium 98 but not on M 1; but all that grow on M1 grow on M 98!	0.5	..	no	..
..	804	Methanosarcina barkeri	110	CHOPPED MEAT medium WITH CARBOHYDRATES	..	FALSE	TRUE	FALSE	FALSE	..	#N/A			..	no	..
..	41425	Streptomyces cuspidosporus	693	COLUMBIA BLOOD medium	..	TRUE	TRUE	TRUE	TRUE	..	#N/A			..	no	..
..	44657	Nocardiopsis alkaliphila	693	COLUMBIA BLOOD medium	..	TRUE	TRUE	TRUE	TRUE	..	#N/A			..	no	..
..	44096	Amycolatopsis methanolica	693	COLUMBIA BLOOD medium	..	TRUE	TRUE	TRUE	TRUE	..	#N/A			..	no	..
..	44253	Pseudonocardia yunnanensis	693	COLUMBIA BLOOD medium	..	TRUE	TRUE	FALSE	FALSE	..	#N/A			..	no	..
..	44252	Nocardia asteroides	693	COLUMBIA BLOOD medium	..	TRUE	TRUE	FALSE	FALSE	..	#N/A			..	no	..
..	311	Rhodococcus erythropolis	693	COLUMBIA BLOOD medium	..	TRUE	TRUE	TRUE	TRUE	..	#N/A			..	no	..
..	4222	Bacillus cereus	693	COLUMBIA BLOOD medium	..	TRUE	TRUE	FALSE	FALSE	..	#N/A			..	no	..
..	21653	Acinetobacter genomospecies 3	693	COLUMBIA BLOOD medium	..	TRUE	TRUE	TRUE	TRUE	..	#N/A			..	no	..
..	45663	Mycobacterium shinjukuense	693	COLUMBIA BLOOD medium	..	TRUE	TRUE	FALSE	FALSE	..	#N/A			..	no	..
..	18315	Parabacteroides johnsonii	693	COLUMBIA BLOOD medium	..	null	TRUE	TRUE	FALSE	..	#N/A			..	no	..
..	19276	Chelativorans oligotrophicus	693	COLUMBIA BLOOD medium	..	TRUE	TRUE	FALSE	FALSE	..	#N/A			..	no	..
..	14932	Butyrivibrio proteoclasticus	693	COLUMBIA BLOOD medium	..	null	TRUE	TRUE	FALSE	..	#N/A			..	no	..
..	44657	Nocardiopsis alkaliphila	65	GYM STREPTOMYCES medium	..	TRUE	TRUE	TRUE	TRUE	..	#N/A			..	no	..
..	43541	Mycobacterium terrae	65	GYM STREPTOMYCES medium	..	TRUE	TRUE	TRUE	TRUE	..	#N/A			..	no	..
..	2956	Methanobacterium uliginosum	814	METHANOBACTERIUM SUBTERRANEUM MEDIUM	..	TRUE	TRUE	FALSE	FALSE	..	#N/A			..	no	..
..	863	Methanobacterium bryantii	814	METHANOBACTERIUM SUBTERRANEUM MEDIUM	..	TRUE	TRUE	FALSE	FALSE	..	#N/A			..	no	..
..	2611	Methanobacterium ivanovii	814	METHANOBACTERIUM SUBTERRANEUM MEDIUM	..	TRUE	TRUE	FALSE	FALSE	..	#N/A			..	no	..
..	24492	#N/A	1007	MINERAL MEDIUM	..	TRUE	TRUE	FALSE	FALSE	..	#N/A			..	no	..
..	24493	#N/A	1007	MINERAL MEDIUM	..	TRUE	TRUE	FALSE	FALSE	..	#N/A			..	no	..
..	24480	#N/A	1007	MINERAL MEDIUM	..	TRUE	TRUE	FALSE	FALSE	..	#N/A			..	no	..
..	24481	#N/A	1007	MINERAL MEDIUM	..	TRUE	TRUE	FALSE	FALSE	..	#N/A			..	no	..
..	24479	#N/A	1007	MINERAL MEDIUM	..	TRUE	TRUE	FALSE	FALSE	..	#N/A			..	no	..
..	24478	#N/A	1007	MINERAL MEDIUM	..	TRUE	TRUE	FALSE	FALSE	..	#N/A			..	no	..
..	24527	#N/A	1007	MINERAL MEDIUM	..	TRUE	TRUE	FALSE	FALSE	..	#N/A			..	no	..
..	1115	Planctomyces limnophilus	736	RICH medium	..	TRUE	TRUE	FALSE	FALSE	..	#N/A			..	no	..
..	23160	Helicobacter pullorum	92	TRYPTICASE SOY Yeast extract medium	..	TRUE	TRUE	TRUE	TRUE	..	#N/A			..	no	..
..	26472	Roseivivax sediminis	92	TRYPTICASE SOY Yeast extract medium	..	TRUE	FALSE	FALSE	FALSE	..	#N/A			..	no	..
..	2062	Cytophaga sp.	514	BACTO MARINE BROTH (DIFCO 2216)	..	TRUE	TRUE	FALSE	FALSE	..	Verbarg			..	no	..
..	3658	Persicobacter diffluens	514	BACTO MARINE BROTH (DIFCO 2216)	..	TRUE	TRUE	FALSE	FALSE	..	Verbarg			..	no	..
..	3659	Flammeovirga aprica	514	BACTO MARINE BROTH (DIFCO 2216)	..	TRUE	TRUE	FALSE	FALSE	..	Verbarg			..	no	..
..	6795	Flexithrix dorotheae	514	BACTO MARINE BROTH (DIFCO 2216)	..	TRUE	TRUE	FALSE	FALSE	..	Verbarg			..	no	..
..	6794	Flexibacter litoralis	514	BACTO MARINE BROTH (DIFCO 2216)	..	TRUE	TRUE	FALSE	FALSE	..	Verbarg			..	no	..
..	4126	Marivirga tractuosa	514	BACTO MARINE BROTH (DIFCO 2216)	..	TRUE	TRUE	FALSE	FALSE	..	Verbarg			..	no	..
..	4134	Marinoscillum furvescens	514	BACTO MARINE BROTH (DIFCO 2216)	..	TRUE	TRUE	FALSE	FALSE	..	Verbarg			..	no	..
..	4133	Microscilla sp.	514	BACTO MARINE BROTH (DIFCO 2216)	..	TRUE	TRUE	FALSE	FALSE	..	Verbarg			..	no	..
..	15528	Meganema perideroedes	693	COLUMBIA BLOOD medium	..	TRUE	TRUE	FALSE	FALSE	..	Verbarg			..	no	..
..	7119	Herpetosiphon geysericola	1	NUTRIENT AGAR	..	TRUE	TRUE	FALSE	FALSE	..	Verbarg			..	no	..
..	3695	Chitinophaga arvensicola	1	NUTRIENT AGAR	..	TRUE	TRUE	FALSE	FALSE	..	Verbarg			..	no	..
..	3656	Cytophaga sp.	1	NUTRIENT AGAR	..	TRUE	TRUE	FALSE	FALSE	..	Verbarg			..	no	..
..	3657	Cytophaga sp.	1	NUTRIENT AGAR	..	TRUE	TRUE	FALSE	FALSE	..	Verbarg			..	no	..
..	3098	Flexibacter sp.	1	NUTRIENT AGAR	..	TRUE	TRUE	FALSE	FALSE	..	Verbarg			..	no	..
..	589	Herpetosiphon sp.	1	NUTRIENT AGAR	..	TRUE	TRUE	FALSE	FALSE	..	Verbarg			..	no	..
..	6793	Flexibacter flexilis	1	NUTRIENT AGAR	..	TRUE	TRUE	FALSE	FALSE	..	Verbarg			..	no	..
..	6792	Flexibacter aurantiacus	1	NUTRIENT AGAR	..	TRUE	TRUE	FALSE	FALSE	..	Verbarg			..	no	..
..	784	Chitinophaga sancti	1	NUTRIENT AGAR	..	TRUE	TRUE	FALSE	FALSE	..	Verbarg			..	no	..
..	785	Herpetosiphon aurantiacus	1	NUTRIENT AGAR	..	TRUE	TRUE	FALSE	FALSE	..	Verbarg			..	no	..
..	2589	Chitinophaga pinensis	1	NUTRIENT AGAR	..	TRUE	TRUE	FALSE	FALSE	..	Verbarg			..	no	..
..	2588	Chitinophaga pinensis	1	NUTRIENT AGAR	..	TRUE	TRUE	FALSE	FALSE	..	Verbarg			..	no	..
..	6205	Herpetosiphon aurantiacus	1	NUTRIENT AGAR	..	TRUE	TRUE	FALSE	FALSE	..	Verbarg			..	no	..
..	6206	Herpetosiphon aurantiacus	1	NUTRIENT AGAR	..	TRUE	TRUE	FALSE	FALSE	..	Verbarg			..	no	..
..	6207	Herpetosiphon sp.	1	NUTRIENT AGAR	..	TRUE	TRUE	FALSE	FALSE	..	Verbarg			..	no	..
..	2157	Leucothrix mucor	426	ORGANIC medium 79	..	TRUE	FALSE	FALSE	FALSE	..	Verbarg			..	no	..
..	621	Leucothrix mucor	426	ORGANIC medium 79	..	TRUE	FALSE	FALSE	FALSE	..	Verbarg			..	no	..
..	2844	Saprospira grandis	92	TRYPTICASE SOY Yeast extract medium	..	TRUE	FALSE	FALSE	FALSE	..	Verbarg			..	no	..
..	15673	Methylocella tundrae	1007.3	DSM 16984, DSM 24478, 24479, 24480, 24481, 24492, 24493 and 24527	..	TRUE	TRUE	FALSE	FALSE	..	Tindall			..	no	..
..	19947	Roseospira visakhapatnamensis	1069.2	For DSM 18713 and 18859	..	TRUE	TRUE	TRUE	TRUE	..	Tindall			..	no	..
..	18985	Roseospira goensis	1069.2	For DSM 18713 and 18859	..	TRUE	TRUE	TRUE	TRUE	..	Tindall			..	no	..
..	18064	Rhodovulum imhoffii	1069.2	For DSM 18713 and 18859	..	TRUE	TRUE	TRUE	TRUE	..	Tindall			..	no	..
..	22872	Halomonas titanicae	514b.4	For strains DSM 5351, DSM 23229, DSM 22730, DSM 22404, DSM 22403, DSM 22402	..	TRUE	TRUE	FALSE	FALSE	..	Tindall			..	no	..
..	6768	Chromohalobacter israelensis	514b.4	For strains DSM 5351, DSM 23229, DSM 22730, DSM 22404, DSM 22403, DSM 22402	..	TRUE	TRUE	FALSE	FALSE	..	Tindall			..	no	..
..	6767	Chromohalobacter salexigens	514b.4	For strains DSM 5351, DSM 23229, DSM 22730, DSM 22404, DSM 22403, DSM 22402	..	TRUE	TRUE	FALSE	FALSE	..	Tindall			..	no	..
..	6769	Chromohalobacter canadensis	514b.4	For strains DSM 5351, DSM 23229, DSM 22730, DSM 22404, DSM 22403, DSM 22402	..	TRUE	TRUE	FALSE	FALSE	..	Tindall			..	no	..
..	5928	Halomonas salina	514b.4	For strains DSM 5351, DSM 23229, DSM 22730, DSM 22404, DSM 22403, DSM 22402	..	TRUE	TRUE	FALSE	FALSE	..	Tindall			..	no	..
..	5352	Salinicoccus hispanicus	514b.4	For strains DSM 5351, DSM 23229, DSM 22730, DSM 22404, DSM 22403, DSM 22402	..	TRUE	TRUE	FALSE	FALSE	..	Tindall			..	no	..
..	7218	Chromohalobacter beijerinckii	514b.4	For strains DSM 5351, DSM 23229, DSM 22730, DSM 22404, DSM 22403, DSM 22402	..	TRUE	TRUE	FALSE	FALSE	..	Tindall			..	no	..
..	22403	Halomonas qijiaojingensis	593	10% MH medium	..	TRUE	TRUE	FALSE	FALSE	..	Tindall			..	no	..
..	23229	Kushneria sinocarnis	593	10% MH medium	..	TRUE	TRUE	FALSE	FALSE	..	Tindall			..	no	..
..	10237	Nitrobacter winogradskyi	756b	10% MIXOTROPHIC NITROBACTER medium	..	TRUE	TRUE	TRUE	TRUE	..	Tindall			..	no	..
..	12821	Aquaspirillum bipunctata	7	ANCYLOBACTER - SPIROSOMA medium	..	TRUE	TRUE	FALSE	FALSE	..	Tindall			..	no	..
..	12822	Aquaspirillum bipunctata	7	ANCYLOBACTER - SPIROSOMA medium	..	TRUE	TRUE	FALSE	FALSE	..	Tindall			..	no	..
..	12825	Giesbergeria voronezhensis	7	ANCYLOBACTER - SPIROSOMA medium	..	TRUE	TRUE	FALSE	FALSE	..	Tindall			..	no	..
..	12826	Simplicispira metamorpha	7	ANCYLOBACTER - SPIROSOMA medium	..	TRUE	TRUE	FALSE	FALSE	..	Tindall			..	no	..
..	12823	Aquaspirillum denitrificans	7	ANCYLOBACTER - SPIROSOMA medium	..	TRUE	TRUE	FALSE	FALSE	..	Tindall			..	no	..
..	12824	Aquaspirillum elegans	7	ANCYLOBACTER - SPIROSOMA medium	..	TRUE	TRUE	FALSE	FALSE	..	Tindall			..	no	..
..	12827	Giesbergeria kuznetsovii	7	ANCYLOBACTER - SPIROSOMA medium	..	TRUE	TRUE	FALSE	FALSE	..	Tindall			..	no	..
..	12828	Giesbergeria voronezhensis	7	ANCYLOBACTER - SPIROSOMA medium	..	TRUE	TRUE	FALSE	FALSE	..	Tindall			..	no	..
..	11558	Curvibacter delicatus	7	ANCYLOBACTER - SPIROSOMA medium	..	TRUE	TRUE	FALSE	FALSE	..	Tindall			..	no	..
..	11588	Simplicispira psychrophila	7	ANCYLOBACTER - SPIROSOMA medium	..	TRUE	TRUE	FALSE	FALSE	..	Tindall			..	no	..
..	1839	Insolitispirillum peregrinum subsp. peregrinum	7	ANCYLOBACTER - SPIROSOMA medium	..	TRUE	TRUE	FALSE	FALSE	..	Tindall			..	no	..
..	736	Microvirgula aerodenitrificans	7	ANCYLOBACTER - SPIROSOMA medium	..	TRUE	TRUE	FALSE	FALSE	..	Tindall			..	no	..
..	733	Herbaspirillum autotrophicum	7	ANCYLOBACTER - SPIROSOMA medium	..	TRUE	TRUE	FALSE	FALSE	..	Tindall			..	no	..
..	732	Herbaspirillum autotrophicum	7	ANCYLOBACTER - SPIROSOMA medium	..	TRUE	TRUE	FALSE	FALSE	..	Tindall			..	no	..
..	68	Aquaspirillum serpens	888	AQUASPIRILLUM medium	..	TRUE	TRUE	FALSE	FALSE	..	Tindall			..	no	..
..	65	Paracoccus pantotrophus	352	AZOSPIRILLUM AMAZONENSE MEDIUM	..	TRUE	TRUE	FALSE	FALSE	..	Tindall			..	no	..
..	65	Paracoccus pantotrophus	221	AZOSPIRILLUM medium	..	TRUE	TRUE	FALSE	FALSE	..	Tindall			..	no	..
..	30161	Halomonas aquamarina	514	BACTO MARINE BROTH (DIFCO 2216)	..	TRUE	TRUE	TRUE	TRUE	..	Tindall			..	no	..
..	6810	Microbulbifer elongatus	514	BACTO MARINE BROTH (DIFCO 2216)	..	TRUE	TRUE	FALSE	FALSE	..	Tindall			..	no	..
..	6820	Pseudoalteromonas carrageenovora	514	BACTO MARINE BROTH (DIFCO 2216)	..	TRUE	TRUE	FALSE	FALSE	..	Tindall			..	no	..
..	6798	Halomonas sp.	514	BACTO MARINE BROTH (DIFCO 2216)	..	TRUE	TRUE	TRUE	TRUE	..	Tindall			..	no	..
..	4742	Halomonas pacifica	514	BACTO MARINE BROTH (DIFCO 2216)	..	TRUE	TRUE	TRUE	TRUE	..	Tindall			..	no	..
..	4741	Cobetia marina	514	BACTO MARINE BROTH (DIFCO 2216)	..	TRUE	TRUE	TRUE	TRUE	..	Tindall			..	no	..
..	4743	Halomonas venusta	514	BACTO MARINE BROTH (DIFCO 2216)	..	TRUE	TRUE	TRUE	TRUE	..	Tindall			..	no	..
..	4739	Halomonas aquamarina	514	BACTO MARINE BROTH (DIFCO 2216)	..	TRUE	TRUE	TRUE	TRUE	..	Tindall			..	no	..
..	5891	Agrobacterium agile	514	BACTO MARINE BROTH (DIFCO 2216)	..	TRUE	TRUE	TRUE	TRUE	..	Tindall			..	no	..
..	5890	Ahrensia kielensis	514	BACTO MARINE BROTH (DIFCO 2216)	..	TRUE	TRUE	TRUE	TRUE	..	Tindall			..	no	..
..	5888	Pseudorhodobacter ferrugineus	514	BACTO MARINE BROTH (DIFCO 2216)	..	TRUE	TRUE	TRUE	TRUE	..	Tindall			..	no	..
..	5886	Stappia stellulata	514	BACTO MARINE BROTH (DIFCO 2216)	..	TRUE	TRUE	TRUE	TRUE	..	Tindall			..	no	..
..	5889	Agrobacterium luteum	514	BACTO MARINE BROTH (DIFCO 2216)	..	TRUE	TRUE	TRUE	TRUE	..	Tindall			..	no	..
..	745	Cyclobacterium marinum	514	BACTO MARINE BROTH (DIFCO 2216)	..	TRUE	TRUE	TRUE	TRUE	..	Tindall			..	no	..
..	50416	Cobetia marina	514	BACTO MARINE BROTH (DIFCO 2216)	..	TRUE	TRUE	TRUE	TRUE	..	Tindall			..	no	..
..	5425	Halomonas meridiana	514	BACTO MARINE BROTH (DIFCO 2216)	..	TRUE	TRUE	TRUE	TRUE	..	Tindall			..	no	..
..	24583	Cellvibrio gandavensis	514	BACTO MARINE BROTH (DIFCO 2216)	..	TRUE	FALSE	FALSE	FALSE	..	Tindall			..	no	..
..	23858	Brevundimonas naejangsanensis	514	BACTO MARINE BROTH (DIFCO 2216)	..	TRUE	FALSE	FALSE	FALSE	..	Tindall			..	no	..
..	23857	Chitinophaga skermanii	514	BACTO MARINE BROTH (DIFCO 2216)	..	TRUE	FALSE	FALSE	FALSE	..	Tindall			..	no	..
..	24322	Nitratireductor lucknowense	514	BACTO MARINE BROTH (DIFCO 2216)	..	TRUE	FALSE	FALSE	FALSE	..	Tindall			..	no	..
..	22249	Chryseobacterium piperi	514	BACTO MARINE BROTH (DIFCO 2216)	..	TRUE	FALSE	FALSE	FALSE	..	Tindall			..	no	..
..	23031	Chryseobacterium culicis	514	BACTO MARINE BROTH (DIFCO 2216)	..	TRUE	FALSE	FALSE	FALSE	..	Tindall			..	no	..
..	23313	Myroides phaeus	514	BACTO MARINE BROTH (DIFCO 2216)	..	TRUE	FALSE	FALSE	FALSE	..	Tindall			..	no	..
..	9653	Bosea thiooxidans	514	BACTO MARINE BROTH (DIFCO 2216)	..	TRUE	null	TRUE	FALSE	..	Tindall			..	no	..
..	19922	Azospirillum picis	514	BACTO MARINE BROTH (DIFCO 2216)	..	TRUE	FALSE	FALSE	FALSE	..	Tindall			..	no	..
..	2040	Cellulophaga lytica	514	BACTO MARINE BROTH (DIFCO 2216)	..	TRUE	TRUE	FALSE	FALSE	..	Tindall			..	no	..
..	2039	Cellulophaga lytica	514	BACTO MARINE BROTH (DIFCO 2216)	..	TRUE	TRUE	FALSE	FALSE	..	Tindall			..	no	..
..	17916	Labrys portucalensis	514	BACTO MARINE BROTH (DIFCO 2216)	..	TRUE	FALSE	FALSE	FALSE	..	Tindall			..	no	..
..	17955	Devosia insulae	514	BACTO MARINE BROTH (DIFCO 2216)	..	TRUE	FALSE	FALSE	FALSE	..	Tindall			..	no	..
..	22807	Flavobacterium haoranii	514	BACTO MARINE BROTH (DIFCO 2216)	..	TRUE	FALSE	FALSE	FALSE	..	Tindall			..	no	..
..	17328	Sphingosinicella soli	514	BACTO MARINE BROTH (DIFCO 2216)	..	TRUE	FALSE	FALSE	FALSE	..	Tindall			..	no	..
..	17329	Brevundimonas terrae	514	BACTO MARINE BROTH (DIFCO 2216)	..	TRUE	FALSE	FALSE	FALSE	..	Tindall			..	no	..
..	22789	Sphingobacterium wenxiniae	514	BACTO MARINE BROTH (DIFCO 2216)	..	TRUE	FALSE	FALSE	FALSE	..	Tindall			..	no	..
..	22728	Lutibaculum baratangense	514	BACTO MARINE BROTH (DIFCO 2216)	..	TRUE	FALSE	FALSE	FALSE	..	Tindall			..	no	..
..	18684	Pedobacter insulae	514	BACTO MARINE BROTH (DIFCO 2216)	..	TRUE	FALSE	FALSE	FALSE	..	Tindall			..	no	..
..	18609	Pedobacter soli	514	BACTO MARINE BROTH (DIFCO 2216)	..	TRUE	FALSE	FALSE	FALSE	..	Tindall			..	no	..
..	18608	Pedobacter sp.	514	BACTO MARINE BROTH (DIFCO 2216)	..	TRUE	FALSE	FALSE	FALSE	..	Tindall			..	no	..
..	18605	Chryseobacterium luteum	514	BACTO MARINE BROTH (DIFCO 2216)	..	TRUE	FALSE	FALSE	FALSE	..	Tindall			..	no	..
..	18611	Pedobacter sp.	514	BACTO MARINE BROTH (DIFCO 2216)	..	TRUE	FALSE	FALSE	FALSE	..	Tindall			..	no	..
..	18610	Pedobacter rhizosphaerae	514	BACTO MARINE BROTH (DIFCO 2216)	..	TRUE	FALSE	FALSE	FALSE	..	Tindall			..	no	..
..	19185	Nitratireductor kimnyeongensis	514	BACTO MARINE BROTH (DIFCO 2216)	..	TRUE	FALSE	FALSE	FALSE	..	Tindall			..	no	..
..	19326	Chryseobacterium hominis	514	BACTO MARINE BROTH (DIFCO 2216)	..	TRUE	FALSE	FALSE	FALSE	..	Tindall			..	no	..
..	19388	Chryseobacterium daeguense	514	BACTO MARINE BROTH (DIFCO 2216)	..	TRUE	FALSE	FALSE	FALSE	..	Tindall			..	no	..
..	17132	Leadbetterella byssophila	514	BACTO MARINE BROTH (DIFCO 2216)	..	TRUE	FALSE	FALSE	FALSE	..	Tindall			..	no	..
..	21857	Aquamicrobium aerolatum	514	BACTO MARINE BROTH (DIFCO 2216)	..	TRUE	FALSE	FALSE	FALSE	..	Tindall			..	no	..
..	18130	Pedobacter suwonensis	514	BACTO MARINE BROTH (DIFCO 2216)	..	TRUE	FALSE	FALSE	FALSE	..	Tindall			..	no	..
..	17033	Brevundimonas kwangchunensis	514	BACTO MARINE BROTH (DIFCO 2216)	..	TRUE	FALSE	FALSE	FALSE	..	Tindall			..	no	..
..	21579	Chryseobacterium palustre	514	BACTO MARINE BROTH (DIFCO 2216)	..	TRUE	FALSE	FALSE	FALSE	..	Tindall			..	no	..
..	21580	Chryseobacterium humi	514	BACTO MARINE BROTH (DIFCO 2216)	..	TRUE	FALSE	FALSE	FALSE	..	Tindall			..	no	..
..	18014	Chryseobacterium gambrini	514	BACTO MARINE BROTH (DIFCO 2216)	..	TRUE	FALSE	FALSE	FALSE	..	Tindall			..	no	..
..	18015	Chryseobacterium pallidum	514	BACTO MARINE BROTH (DIFCO 2216)	..	TRUE	FALSE	FALSE	FALSE	..	Tindall			..	no	..
..	18016	Chryseobacterium molle	514	BACTO MARINE BROTH (DIFCO 2216)	..	TRUE	FALSE	FALSE	FALSE	..	Tindall			..	no	..
..	18017	Chryseobacterium ureilyticum	514	BACTO MARINE BROTH (DIFCO 2216)	..	TRUE	FALSE	FALSE	FALSE	..	Tindall			..	no	..
..	19484	Paracoccus aestuarii	514	BACTO MARINE BROTH (DIFCO 2216)	..	TRUE	FALSE	FALSE	FALSE	..	Tindall			..	no	..
..	19460	Rheinheimera tangshanensis	514	BACTO MARINE BROTH (DIFCO 2216)	..	TRUE	FALSE	FALSE	FALSE	..	Tindall			..	no	..
..	19726	Flavobacterium antarcticum	514	BACTO MARINE BROTH (DIFCO 2216)	..	TRUE	FALSE	FALSE	FALSE	..	Tindall			..	no	..
..	19725	Flavobacterium soli	514	BACTO MARINE BROTH (DIFCO 2216)	..	TRUE	FALSE	FALSE	FALSE	..	Tindall			..	no	..
..	19730	Aquamicrobium ahrensii	514	BACTO MARINE BROTH (DIFCO 2216)	..	TRUE	FALSE	FALSE	FALSE	..	Tindall			..	no	..
..	7489	Cellulophaga lytica	514	BACTO MARINE BROTH (DIFCO 2216)	..	TRUE	TRUE	FALSE	FALSE	..	Tindall			..	no	..
..	21196	Halomonas hamiltonii	514	BACTO MARINE BROTH (DIFCO 2216)	..	TRUE	FALSE	FALSE	FALSE	..	Tindall			..	no	..
..	21197	Halomonas johnsoniae	514	BACTO MARINE BROTH (DIFCO 2216)	..	TRUE	FALSE	FALSE	FALSE	..	Tindall			..	no	..
..	21198	Halomonas stevensii	514	BACTO MARINE BROTH (DIFCO 2216)	..	TRUE	FALSE	FALSE	FALSE	..	Tindall			..	no	..
..	21219	Pontibaca methylaminivorans	514	BACTO MARINE BROTH (DIFCO 2216)	..	TRUE	FALSE	FALSE	FALSE	..	Tindall			..	no	..
..	21277	Devosia yakushimensis	514	BACTO MARINE BROTH (DIFCO 2216)	..	TRUE	FALSE	FALSE	FALSE	..	Tindall			..	no	..
..	16990	Pedobacter caeni	514	BACTO MARINE BROTH (DIFCO 2216)	..	TRUE	FALSE	FALSE	FALSE	..	Tindall			..	no	..
..	65	Paracoccus pantotrophus	111	BEIJERINCKIA MEDIUM	..	TRUE	TRUE	TRUE	TRUE	..	Tindall			..	no	..
..	22235	Meiothermus rufus	86	CASTENHOLZ MEDIUM	..	TRUE	TRUE	TRUE	TRUE	..	Tindall			..	no	..
..	46615	Gluconobacter oxydans	693	COLUMBIA BLOOD medium	..	TRUE	TRUE	TRUE	TRUE	..	Tindall			..	no	..
..	46616	Gluconobacter oxydans	693	COLUMBIA BLOOD medium	..	TRUE	TRUE	TRUE	TRUE	..	Tindall			..	no	..
..	22468	Chryseobacterium solincola	693	COLUMBIA BLOOD medium	..	TRUE	TRUE	FALSE	FALSE	..	Tindall			..	no	..
..	41	Acidovorax facilis	693	COLUMBIA BLOOD medium	..	TRUE	TRUE	FALSE	FALSE	..	Tindall			..	no	..
..	65	Paracoccus pantotrophus	693	COLUMBIA BLOOD medium	..	TRUE	TRUE	FALSE	FALSE	..	Tindall			..	no	..
..	63	Hydrogenophaga palleronii	693	COLUMBIA BLOOD medium	..	TRUE	TRUE	FALSE	FALSE	..	Tindall			..	no	..
..	23865	Duganella phyllosphaerae	693	COLUMBIA BLOOD medium	..	TRUE	TRUE	FALSE	FALSE	..	Tindall			..	no	..
..	22323	Soonwooa buanensis	693	COLUMBIA BLOOD medium	..	TRUE	TRUE	FALSE	FALSE	..	Tindall			..	no	..
..	23841	Azonexus fungiphilus	693	COLUMBIA BLOOD medium	..	TRUE	TRUE	FALSE	FALSE	..	Tindall			..	no	..
..	30162	Variovorax paradoxus	693	COLUMBIA BLOOD medium	..	TRUE	TRUE	FALSE	FALSE	..	Tindall			..	no	..
..	22290	Hymenobacter psychrophilus	693	COLUMBIA BLOOD medium	..	TRUE	TRUE	FALSE	FALSE	..	Tindall			..	no	..
..	30193	Terrimonas ferruginea	693	COLUMBIA BLOOD medium	..	TRUE	TRUE	FALSE	FALSE	..	Tindall			..	no	..
..	30130	Brevundimonas diminuta	693	COLUMBIA BLOOD medium	..	TRUE	TRUE	FALSE	FALSE	..	Tindall			..	no	..
..	30034	Variovorax paradoxus	693	COLUMBIA BLOOD medium	..	TRUE	TRUE	FALSE	FALSE	..	Tindall			..	no	..
..	22165	Chryseobacterium hominis	693	COLUMBIA BLOOD medium	..	TRUE	TRUE	FALSE	FALSE	..	Tindall			..	no	..
..	30096	Empedobacter sp.	693	COLUMBIA BLOOD medium	..	TRUE	TRUE	FALSE	FALSE	..	Tindall			..	no	..
..	30002	Sphingobacterium sp.	693	COLUMBIA BLOOD medium	..	TRUE	TRUE	FALSE	FALSE	..	Tindall			..	no	..
..	30029	Cupriavidus necator	693	COLUMBIA BLOOD medium	..	TRUE	TRUE	FALSE	FALSE	..	Tindall			..	no	..
..	7048	Aminobacter aminovorans	693	COLUMBIA BLOOD medium	..	TRUE	TRUE	FALSE	FALSE	..	Tindall			..	no	..
..	7051	Aminobacter aganoensis	693	COLUMBIA BLOOD medium	..	TRUE	TRUE	FALSE	FALSE	..	Tindall			..	no	..
..	7050	Aminobacter niigataensis	693	COLUMBIA BLOOD medium	..	TRUE	TRUE	FALSE	FALSE	..	Tindall			..	no	..
..	12579	Herbaspirillum sp.	693	COLUMBIA BLOOD medium	..	TRUE	TRUE	FALSE	FALSE	..	Tindall			..	no	..
..	12584	Paracoccus sp.	693	COLUMBIA BLOOD medium	..	TRUE	TRUE	FALSE	FALSE	..	Tindall			..	no	..
..	7126	Brevundimonas bullata	693	COLUMBIA BLOOD medium	..	TRUE	TRUE	FALSE	FALSE	..	Tindall			..	no	..
..	7138	Mycoplana dimorpha	693	COLUMBIA BLOOD medium	..	TRUE	TRUE	FALSE	FALSE	..	Tindall			..	no	..
..	7131	Caulobacter segnis	693	COLUMBIA BLOOD medium	..	TRUE	TRUE	FALSE	FALSE	..	Tindall			..	no	..
..	7132	Mycoplana dimorpha	693	COLUMBIA BLOOD medium	..	TRUE	TRUE	FALSE	FALSE	..	Tindall			..	no	..
..	8225	Sphingobacterium sp.	693	COLUMBIA BLOOD medium	..	TRUE	TRUE	TRUE	TRUE	..	Tindall			..	no	..
..	17697	Halotalea alkalilenta	693	COLUMBIA BLOOD medium	..	TRUE	TRUE	TRUE	TRUE	..	Tindall			..	no	..
..	17696	Olivibacter sitiensis	693	COLUMBIA BLOOD medium	..	TRUE	TRUE	TRUE	TRUE	..	Tindall			..	no	..
..	17616	Rheinheimera pacifica	693	COLUMBIA BLOOD medium	..	TRUE	TRUE	FALSE	FALSE	..	Tindall			..	no	..
..	3314	Acidovorax facilis	693	COLUMBIA BLOOD medium	..	TRUE	TRUE	FALSE	FALSE	..	Tindall			..	no	..
..	19921	Epilithonimonas lactis	693	COLUMBIA BLOOD medium	..	TRUE	TRUE	FALSE	FALSE	..	Tindall			..	no	..
..	11072	Paracoccus pantotrophus	693	COLUMBIA BLOOD medium	..	TRUE	TRUE	FALSE	FALSE	..	Tindall			..	no	..
..	11073	Paracoccus pantotrophus	693	COLUMBIA BLOOD medium	..	TRUE	TRUE	FALSE	FALSE	..	Tindall			..	no	..
..	17796	Herbaspirillum chlorophenolicum	693	COLUMBIA BLOOD medium	..	TRUE	TRUE	FALSE	FALSE	..	Tindall			..	no	..
..	17748	Shewanella loihica	693	COLUMBIA BLOOD medium	..	TRUE	TRUE	FALSE	FALSE	..	Tindall			..	no	..
..	11104	Paracoccus pantotrophus	693	COLUMBIA BLOOD medium	..	TRUE	TRUE	FALSE	FALSE	..	Tindall			..	no	..
..	17735	Polaromonas hydrogenivorans	693	COLUMBIA BLOOD medium	..	TRUE	TRUE	FALSE	FALSE	..	Tindall			..	no	..
..	18938	Pararhodobacter aggregans	693	COLUMBIA BLOOD medium	..	TRUE	TRUE	FALSE	FALSE	..	Tindall			..	no	..
..	17879	Leeia oryzae	693	COLUMBIA BLOOD medium	..	TRUE	TRUE	FALSE	FALSE	..	Tindall			..	no	..
..	18922	Geminicoccus roseus	693	COLUMBIA BLOOD medium	..	TRUE	TRUE	FALSE	FALSE	..	Tindall			..	no	..
..	17808	Kaistia adipata	693	COLUMBIA BLOOD medium	..	TRUE	TRUE	FALSE	FALSE	..	Tindall			..	no	..
..	2009	Xanthobacter autotrophicus	693	COLUMBIA BLOOD medium	..	TRUE	TRUE	FALSE	FALSE	..	Tindall			..	no	..
..	2082	Hydrogenophaga taeniospiralis	693	COLUMBIA BLOOD medium	..	TRUE	TRUE	FALSE	FALSE	..	Tindall			..	no	..
..	17933	Pedobacter terrae	693	COLUMBIA BLOOD medium	..	TRUE	TRUE	FALSE	FALSE	..	Tindall			..	no	..
..	17288	Bradyrhizobium betae	693	COLUMBIA BLOOD medium	..	TRUE	TRUE	FALSE	FALSE	..	Tindall			..	no	..
..	17203	Dokdonella koreensis	693	COLUMBIA BLOOD medium	..	TRUE	TRUE	TRUE	TRUE	..	Tindall			..	no	..
..	11691	Sphingobacterium multivorum	693	COLUMBIA BLOOD medium	..	TRUE	TRUE	FALSE	FALSE	..	Tindall			..	no	..
..	11690	Sphingobacterium faecium	693	COLUMBIA BLOOD medium	..	TRUE	TRUE	FALSE	FALSE	..	Tindall			..	no	..
..	23920	Chitinophaga terrae	693	COLUMBIA BLOOD medium	..	TRUE	TRUE	FALSE	FALSE	..	Tindall			..	no	..
..	18850	Sphingobacterium composti	693	COLUMBIA BLOOD medium	..	TRUE	TRUE	FALSE	FALSE	..	Tindall			..	no	..
..	23960	Brevundimonas lenta	693	COLUMBIA BLOOD medium	..	TRUE	TRUE	FALSE	FALSE	..	Tindall			..	no	..
..	11543	Herbaspirillum rubrisubalbicans	693	COLUMBIA BLOOD medium	..	TRUE	TRUE	FALSE	FALSE	..	Tindall			..	no	..
..	11592	Paracoccus solventivorans	693	COLUMBIA BLOOD medium	..	TRUE	TRUE	FALSE	FALSE	..	Tindall			..	no	..
..	11593	Paracoccus alkenifer	693	COLUMBIA BLOOD medium	..	TRUE	TRUE	FALSE	FALSE	..	Tindall			..	no	..
..	17495	Herbaspirillum hiltneri	693	COLUMBIA BLOOD medium	..	TRUE	TRUE	FALSE	FALSE	..	Tindall			..	no	..
..	4983	Arthrobacter sp.	693	COLUMBIA BLOOD medium	..	TRUE	TRUE	TRUE	TRUE	..	Tindall			..	no	..
..	9159	Novispirillum itersonii subsp. itersonii	693	COLUMBIA BLOOD medium	..	TRUE	TRUE	FALSE	FALSE	..	Tindall			..	no	..
..	9157	Giesbergeria giesbergeri	693	COLUMBIA BLOOD medium	..	TRUE	TRUE	FALSE	FALSE	..	Tindall			..	no	..
..	9155	Comamonas aquatica	693	COLUMBIA BLOOD medium	..	TRUE	TRUE	FALSE	FALSE	..	Tindall			..	no	..
..	9160	Aquaspirillum polymorphum	693	COLUMBIA BLOOD medium	..	TRUE	TRUE	FALSE	FALSE	..	Tindall			..	no	..
..	10281	Herbaspirillum huttiense subsp. huttiense	693	COLUMBIA BLOOD medium	..	TRUE	TRUE	TRUE	TRUE	..	Tindall			..	no	..
..	17452	Chryseobacterium formosense	693	COLUMBIA BLOOD medium	..	TRUE	TRUE	FALSE	FALSE	..	Tindall			..	no	..
..	17453	Chryseobacterium taichungense	693	COLUMBIA BLOOD medium	..	TRUE	TRUE	FALSE	FALSE	..	Tindall			..	no	..
..	11725	Pedobacter piscium	693	COLUMBIA BLOOD medium	..	TRUE	TRUE	FALSE	FALSE	..	Tindall			..	no	..
..	11724	Sphingobacterium mizutaii	693	COLUMBIA BLOOD medium	..	TRUE	TRUE	FALSE	FALSE	..	Tindall			..	no	..
..	11723	Sphingobacterium thalpophilum	693	COLUMBIA BLOOD medium	..	TRUE	TRUE	FALSE	FALSE	..	Tindall			..	no	..
..	11722	Sphingobacterium spiritivorum	693	COLUMBIA BLOOD medium	..	TRUE	TRUE	FALSE	FALSE	..	Tindall			..	no	..
..	531	Cupriavidus necator	693	COLUMBIA BLOOD medium	..	TRUE	TRUE	FALSE	FALSE	..	Tindall			..	no	..
..	530	Cupriavidus necator	693	COLUMBIA BLOOD medium	..	TRUE	TRUE	FALSE	FALSE	..	Tindall			..	no	..
..	539	Cupriavidus necator	693	COLUMBIA BLOOD medium	..	TRUE	TRUE	FALSE	FALSE	..	Tindall			..	no	..
..	538	Cupriavidus necator	693	COLUMBIA BLOOD medium	..	TRUE	TRUE	FALSE	FALSE	..	Tindall			..	no	..
..	540	Cupriavidus necator	693	COLUMBIA BLOOD medium	..	TRUE	TRUE	FALSE	FALSE	..	Tindall			..	no	..
..	542	Cupriavidus necator	693	COLUMBIA BLOOD medium	..	TRUE	TRUE	FALSE	FALSE	..	Tindall			..	no	..
..	541	Cupriavidus necator	693	COLUMBIA BLOOD medium	..	TRUE	TRUE	FALSE	FALSE	..	Tindall			..	no	..
..	544	Cupriavidus necator	693	COLUMBIA BLOOD medium	..	TRUE	TRUE	FALSE	FALSE	..	Tindall			..	no	..
..	543	Cupriavidus necator	693	COLUMBIA BLOOD medium	..	TRUE	TRUE	FALSE	FALSE	..	Tindall			..	no	..
..	546	Cupriavidus necator	693	COLUMBIA BLOOD medium	..	TRUE	TRUE	FALSE	FALSE	..	Tindall			..	no	..
..	545	Cupriavidus necator	693	COLUMBIA BLOOD medium	..	TRUE	TRUE	FALSE	FALSE	..	Tindall			..	no	..
..	547	Cupriavidus necator	693	COLUMBIA BLOOD medium	..	TRUE	TRUE	FALSE	FALSE	..	Tindall			..	no	..
..	518	Cupriavidus necator	693	COLUMBIA BLOOD medium	..	TRUE	TRUE	FALSE	FALSE	..	Tindall			..	no	..
..	517	Cupriavidus necator	693	COLUMBIA BLOOD medium	..	TRUE	TRUE	FALSE	FALSE	..	Tindall			..	no	..
..	516	Cupriavidus necator	693	COLUMBIA BLOOD medium	..	TRUE	TRUE	FALSE	FALSE	..	Tindall			..	no	..
..	515	Cupriavidus necator	693	COLUMBIA BLOOD medium	..	TRUE	TRUE	FALSE	FALSE	..	Tindall			..	no	..
..	529	Cupriavidus necator	693	COLUMBIA BLOOD medium	..	TRUE	TRUE	FALSE	FALSE	..	Tindall			..	no	..
..	19109	Chryseobacterium gregarium	693	COLUMBIA BLOOD medium	..	TRUE	TRUE	FALSE	FALSE	..	Tindall			..	no	..
..	550	Acidovorax facilis	693	COLUMBIA BLOOD medium	..	TRUE	TRUE	FALSE	FALSE	..	Tindall			..	no	..
..	551	Cupriavidus necator	693	COLUMBIA BLOOD medium	..	TRUE	TRUE	FALSE	FALSE	..	Tindall			..	no	..
..	4612	Achromobacter denitrificans	693	COLUMBIA BLOOD medium	..	TRUE	TRUE	FALSE	FALSE	..	Tindall			..	no	..
..	16095	Hydrocarboniphaga effusa	693	COLUMBIA BLOOD medium	..	TRUE	TRUE	FALSE	FALSE	..	Tindall			..	no	..
..	1722	Azohydromonas sp.	693	COLUMBIA BLOOD medium	..	TRUE	TRUE	FALSE	FALSE	..	Tindall			..	no	..
..	1723	Azotobacter sp.	693	COLUMBIA BLOOD medium	..	TRUE	TRUE	FALSE	FALSE	..	Tindall			..	no	..
..	418	Cupriavidus necator	693	COLUMBIA BLOOD medium	..	TRUE	TRUE	FALSE	FALSE	..	Tindall			..	no	..
..	416	Cupriavidus necator	693	COLUMBIA BLOOD medium	..	TRUE	TRUE	FALSE	FALSE	..	Tindall			..	no	..
..	415	Paracoccus denitrificans	693	COLUMBIA BLOOD medium	..	TRUE	TRUE	FALSE	FALSE	..	Tindall			..	no	..
..	2839	Cupriavidus metallidurans	693	COLUMBIA BLOOD medium	..	TRUE	TRUE	FALSE	FALSE	..	Tindall			..	no	..
..	413	Paracoccus denitrificans	693	COLUMBIA BLOOD medium	..	TRUE	TRUE	FALSE	FALSE	..	Tindall			..	no	..
..	428	Cupriavidus necator	693	COLUMBIA BLOOD medium	..	TRUE	TRUE	FALSE	FALSE	..	Tindall			..	no	..
..	422	Cupriavidus necator	693	COLUMBIA BLOOD medium	..	TRUE	TRUE	FALSE	FALSE	..	Tindall			..	no	..
..	430	Cupriavidus necator	693	COLUMBIA BLOOD medium	..	TRUE	TRUE	FALSE	FALSE	..	Tindall			..	no	..
..	2800	Elizabethkingia meningoseptica	693	COLUMBIA BLOOD medium	..	TRUE	TRUE	FALSE	FALSE	..	Tindall			..	no	..
..	2801	Myroides odoratus	693	COLUMBIA BLOOD medium	..	TRUE	TRUE	TRUE	TRUE	..	Tindall			..	no	..
..	2802	Myroides odoratus	693	COLUMBIA BLOOD medium	..	TRUE	TRUE	FALSE	FALSE	..	Tindall			..	no	..
..	19056	Chryseobacterium haifense	693	COLUMBIA BLOOD medium	..	TRUE	TRUE	FALSE	FALSE	..	Tindall			..	no	..
..	19055	Chryseobacterium oranimense	693	COLUMBIA BLOOD medium	..	TRUE	TRUE	FALSE	FALSE	..	Tindall			..	no	..
..	1749	Burkholderia fungorum	693	COLUMBIA BLOOD medium	..	TRUE	TRUE	FALSE	FALSE	..	Tindall			..	no	..
..	16214	Psychrobacter pulmonis	693	COLUMBIA BLOOD medium	..	TRUE	TRUE	TRUE	TRUE	..	Tindall			..	no	..
..	1635	Brevundimonas diminuta	693	COLUMBIA BLOOD medium	..	TRUE	TRUE	FALSE	FALSE	..	Tindall			..	no	..
..	17166	Advenella mimigardefordensis	693	COLUMBIA BLOOD medium	..	TRUE	TRUE	FALSE	FALSE	..	Tindall			..	no	..
..	17154	Herbaspirillum lusitanum	693	COLUMBIA BLOOD medium	..	TRUE	TRUE	FALSE	FALSE	..	Tindall			..	no	..
..	17137	Devosia limi	693	COLUMBIA BLOOD medium	..	TRUE	TRUE	TRUE	TRUE	..	Tindall			..	no	..
..	17126	Chryseobacterium shigense	693	COLUMBIA BLOOD medium	..	TRUE	TRUE	FALSE	FALSE	..	Tindall			..	no	..
..	5975	Azorhizobium caulinodans	693	COLUMBIA BLOOD medium	..	TRUE	TRUE	FALSE	FALSE	..	Tindall			..	no	..
..	21883	Herbaspirillum huttiense subsp. putei	693	COLUMBIA BLOOD medium	..	TRUE	TRUE	FALSE	FALSE	..	Tindall			..	no	..
..	21885	Herbaspirillum rhizosphaerae	693	COLUMBIA BLOOD medium	..	TRUE	TRUE	FALSE	FALSE	..	Tindall			..	no	..
..	21823	Catellibacterium caeni	693	COLUMBIA BLOOD medium	..	TRUE	TRUE	FALSE	FALSE	..	Tindall			..	no	..
..	17099	Paracoccus bengalensis	693	COLUMBIA BLOOD medium	..	TRUE	TRUE	FALSE	FALSE	..	Tindall			..	no	..
..	17095	Advenella kashmirensis	693	COLUMBIA BLOOD medium	..	TRUE	TRUE	FALSE	FALSE	..	Tindall			..	no	..
..	287	Shinella zoogloeoides	693	COLUMBIA BLOOD medium	..	TRUE	TRUE	FALSE	FALSE	..	Tindall			..	no	..
..	5893	Phyllobacterium myrsinacearum	693	COLUMBIA BLOOD medium	..	TRUE	TRUE	FALSE	FALSE	..	Tindall			..	no	..
..	5892	Phyllobacterium myrsinacearum	693	COLUMBIA BLOOD medium	..	TRUE	TRUE	FALSE	FALSE	..	Tindall			..	no	..
..	5868	Rubrobacter radiotolerans	693	COLUMBIA BLOOD medium	..	TRUE	TRUE	TRUE	TRUE	..	Tindall			..	no	..
..	15344	Schlegelella thermodepolymerans	693	COLUMBIA BLOOD medium	..	TRUE	TRUE	TRUE	TRUE	..	Tindall			..	no	..
..	15331	Psychrobacter sp.	693	COLUMBIA BLOOD medium	..	TRUE	TRUE	FALSE	FALSE	..	Tindall			..	no	..
..	15333	Psychrobacter adeliensis	693	COLUMBIA BLOOD medium	..	TRUE	TRUE	FALSE	FALSE	..	Tindall			..	no	..
..	15332	Psychrobacter sp.	693	COLUMBIA BLOOD medium	..	TRUE	TRUE	FALSE	FALSE	..	Tindall			..	no	..
..	15337	Psychrobacter vallis	693	COLUMBIA BLOOD medium	..	TRUE	TRUE	FALSE	FALSE	..	Tindall			..	no	..
..	15338	Psychrobacter salsus	693	COLUMBIA BLOOD medium	..	TRUE	TRUE	FALSE	FALSE	..	Tindall			..	no	..
..	15339	Psychrobacter aquaticus	693	COLUMBIA BLOOD medium	..	TRUE	TRUE	FALSE	FALSE	..	Tindall			..	no	..
..	15323	Psychrobacter okhotskensis	693	COLUMBIA BLOOD medium	..	TRUE	TRUE	FALSE	FALSE	..	Tindall			..	no	..
..	1405	Paracoccus denitrificans	693	COLUMBIA BLOOD medium	..	TRUE	TRUE	FALSE	FALSE	..	Tindall			..	no	..
..	1406	Paracoccus denitrificans	693	COLUMBIA BLOOD medium	..	TRUE	TRUE	FALSE	FALSE	..	Tindall			..	no	..
..	1407	Paracoccus denitrificans	693	COLUMBIA BLOOD medium	..	TRUE	TRUE	FALSE	FALSE	..	Tindall			..	no	..
..	1408	Paracoccus denitrificans	693	COLUMBIA BLOOD medium	..	TRUE	TRUE	FALSE	FALSE	..	Tindall			..	no	..
..	1403	Paracoccus denitrificans	693	COLUMBIA BLOOD medium	..	TRUE	TRUE	FALSE	FALSE	..	Tindall			..	no	..
..	1404	Paracoccus denitrificans	693	COLUMBIA BLOOD medium	..	TRUE	TRUE	FALSE	FALSE	..	Tindall			..	no	..
..	19599	Pseudoxanthobacter soli	693	COLUMBIA BLOOD medium	..	TRUE	TRUE	FALSE	FALSE	..	Tindall			..	no	..
..	19565	Methylobacterium gregans	693	COLUMBIA BLOOD medium	..	TRUE	TRUE	FALSE	FALSE	..	Tindall			..	no	..
..	19566	Methylobacterium tardum	693	COLUMBIA BLOOD medium	..	TRUE	TRUE	FALSE	FALSE	..	Tindall			..	no	..
..	19567	Methylobacterium brachiatum	693	COLUMBIA BLOOD medium	..	TRUE	TRUE	FALSE	FALSE	..	Tindall			..	no	..
..	19568	Methylobacterium brachiatum	693	COLUMBIA BLOOD medium	..	TRUE	TRUE	FALSE	FALSE	..	Tindall			..	no	..
..	19562	Methylobacterium persicinum	693	COLUMBIA BLOOD medium	..	TRUE	TRUE	FALSE	FALSE	..	Tindall			..	no	..
..	19563	Methylobacterium komagatae	693	COLUMBIA BLOOD medium	..	TRUE	TRUE	FALSE	FALSE	..	Tindall			..	no	..
..	19564	Methylobacterium gregans	693	COLUMBIA BLOOD medium	..	TRUE	TRUE	FALSE	FALSE	..	Tindall			..	no	..
..	19569	Methylobacterium brachiatum	693	COLUMBIA BLOOD medium	..	TRUE	TRUE	FALSE	FALSE	..	Tindall			..	no	..
..	19483	Chryseobacterium bovis	693	COLUMBIA BLOOD medium	..	TRUE	TRUE	FALSE	FALSE	..	Tindall			..	no	..
..	19482	Chryseobacterium bovis	693	COLUMBIA BLOOD medium	..	TRUE	TRUE	FALSE	FALSE	..	Tindall			..	no	..
..	19481	Chryseobacterium bovis	693	COLUMBIA BLOOD medium	..	TRUE	TRUE	FALSE	FALSE	..	Tindall			..	no	..
..	15235	Chryseobacterium daecheongense	693	COLUMBIA BLOOD medium	..	TRUE	TRUE	FALSE	FALSE	..	Tindall			..	no	..
..	15264	Schlegelella thermodepolymerans	693	COLUMBIA BLOOD medium	..	TRUE	TRUE	FALSE	FALSE	..	Tindall			..	no	..
..	4182	Cupriavidus necator	693	COLUMBIA BLOOD medium	..	TRUE	TRUE	FALSE	FALSE	..	Tindall			..	no	..
..	19460	Rheinheimera tangshanensis	693	COLUMBIA BLOOD medium	..	TRUE	TRUE	TRUE	TRUE	..	Tindall			..	no	..
..	2366	Pedobacter heparinus	693	COLUMBIA BLOOD medium	..	TRUE	TRUE	FALSE	FALSE	..	Tindall			..	no	..
..	5681	Agrobacterium sp.	693	COLUMBIA BLOOD medium	..	TRUE	TRUE	FALSE	FALSE	..	Tindall			..	no	..
..	5680	Hydrogenophaga intermedia	693	COLUMBIA BLOOD medium	..	TRUE	TRUE	FALSE	FALSE	..	Tindall			..	no	..
..	15129	Tepidiphilus margaritifer	693	COLUMBIA BLOOD medium	..	TRUE	TRUE	FALSE	FALSE	..	Tindall			..	no	..
..	21355	Xanthobacter viscosus	693	COLUMBIA BLOOD medium	..	TRUE	TRUE	FALSE	FALSE	..	Tindall			..	no	..
..	12126	Pedobacter africanus	693	COLUMBIA BLOOD medium	..	TRUE	TRUE	FALSE	FALSE	..	Tindall			..	no	..
..	12121	Azoarcus indigens	693	COLUMBIA BLOOD medium	..	TRUE	TRUE	FALSE	FALSE	..	Tindall			..	no	..
..	12120	Azoarcus communis	693	COLUMBIA BLOOD medium	..	TRUE	TRUE	FALSE	FALSE	..	Tindall			..	no	..
..	5536	Cupriavidus necator	693	COLUMBIA BLOOD medium	..	TRUE	TRUE	FALSE	FALSE	..	Tindall			..	no	..
..	1124	Azohydromonas australica	693	COLUMBIA BLOOD medium	..	TRUE	TRUE	FALSE	FALSE	..	Tindall			..	no	..
..	1122	Azohydromonas lata	693	COLUMBIA BLOOD medium	..	TRUE	TRUE	FALSE	FALSE	..	Tindall			..	no	..
..	1123	Azohydromonas lata	693	COLUMBIA BLOOD medium	..	TRUE	TRUE	FALSE	FALSE	..	Tindall			..	no	..
..	5567	Chryseobacterium gleum	693	COLUMBIA BLOOD medium	..	TRUE	TRUE	FALSE	FALSE	..	Tindall			..	no	..
..	15009	Xanthobacter aminoxidans	693	COLUMBIA BLOOD medium	..	TRUE	TRUE	FALSE	FALSE	..	Tindall			..	no	..
..	620	Acidovorax facilis	693	COLUMBIA BLOOD medium	..	TRUE	TRUE	FALSE	FALSE	..	Tindall			..	no	..
..	619	Hydrogenophaga flava	693	COLUMBIA BLOOD medium	..	TRUE	TRUE	FALSE	FALSE	..	Tindall			..	no	..
..	16541	Variovorax paradoxus	693	COLUMBIA BLOOD medium	..	TRUE	TRUE	FALSE	FALSE	..	Tindall			..	no	..
..	19684	Chryseobacterium hungaricum	693	COLUMBIA BLOOD medium	..	TRUE	TRUE	FALSE	FALSE	..	Tindall			..	no	..
..	16561	Marinobacter maritimus	693	COLUMBIA BLOOD medium	..	TRUE	TRUE	FALSE	FALSE	..	Tindall			..	no	..
..	646	Variovorax paradoxus	693	COLUMBIA BLOOD medium	..	TRUE	TRUE	FALSE	FALSE	..	Tindall			..	no	..
..	647	Variovorax paradoxus	693	COLUMBIA BLOOD medium	..	TRUE	TRUE	FALSE	FALSE	..	Tindall			..	no	..
..	649	Acidovorax facilis	693	COLUMBIA BLOOD medium	..	TRUE	TRUE	FALSE	FALSE	..	Tindall			..	no	..
..	645	Variovorax paradoxus	693	COLUMBIA BLOOD medium	..	TRUE	TRUE	FALSE	FALSE	..	Tindall			..	no	..
..	19657	Azospirillum rugosum	693	COLUMBIA BLOOD medium	..	TRUE	TRUE	FALSE	FALSE	..	Tindall			..	no	..
..	16579	Marinomonas polaris	693	COLUMBIA BLOOD medium	..	TRUE	TRUE	FALSE	FALSE	..	Tindall			..	no	..
..	650	Hydrogenophaga palleronii	693	COLUMBIA BLOOD medium	..	TRUE	TRUE	FALSE	FALSE	..	Tindall			..	no	..
..	654	Pelomonas saccharophila	693	COLUMBIA BLOOD medium	..	TRUE	TRUE	FALSE	FALSE	..	Tindall			..	no	..
..	1071	Variovorax paradoxus	693	COLUMBIA BLOOD medium	..	TRUE	TRUE	FALSE	FALSE	..	Tindall			..	no	..
..	1070	Variovorax paradoxus	693	COLUMBIA BLOOD medium	..	TRUE	TRUE	FALSE	FALSE	..	Tindall			..	no	..
..	1072	Variovorax paradoxus	693	COLUMBIA BLOOD medium	..	TRUE	TRUE	FALSE	FALSE	..	Tindall			..	no	..
..	2583	Pseudomonas sp.	693	COLUMBIA BLOOD medium	..	TRUE	TRUE	FALSE	FALSE	..	Tindall			..	no	..
..	15093	Flavobacterium limicola	693	COLUMBIA BLOOD medium	..	TRUE	TRUE	TRUE	TRUE	..	Tindall			..	no	..
..	15094	Flavobacterium limicola	693	COLUMBIA BLOOD medium	..	TRUE	TRUE	TRUE	TRUE	..	Tindall			..	no	..
..	1048	Flavobacterium sp.	693	COLUMBIA BLOOD medium	..	TRUE	TRUE	FALSE	FALSE	..	Tindall			..	no	..
..	1034	Hydrogenophaga pseudoflava	693	COLUMBIA BLOOD medium	..	TRUE	TRUE	FALSE	FALSE	..	Tindall			..	no	..
..	16927	Chryseobacterium joostei	693	COLUMBIA BLOOD medium	..	TRUE	TRUE	TRUE	TRUE	..	Tindall			..	no	..
..	14664	Psychrobacter faecalis	693	COLUMBIA BLOOD medium	..	TRUE	TRUE	TRUE	TRUE	..	Tindall			..	no	..
..	21068	Chryseobacterium piscicola	693	COLUMBIA BLOOD medium	..	TRUE	TRUE	FALSE	FALSE	..	Tindall			..	no	..
..	13598	Thermomonas haemolytica	693	COLUMBIA BLOOD medium	..	TRUE	TRUE	TRUE	TRUE	..	Tindall			..	no	..
..	13599	Thermomonas haemolytica	693	COLUMBIA BLOOD medium	..	TRUE	TRUE	TRUE	TRUE	..	Tindall			..	no	..
..	13605	Thermomonas haemolytica	693	COLUMBIA BLOOD medium	..	TRUE	TRUE	TRUE	TRUE	..	Tindall			..	no	..
..	13610	Thermomonas haemolytica	693	COLUMBIA BLOOD medium	..	TRUE	TRUE	TRUE	TRUE	..	Tindall			..	no	..
..	14572	Brevundimonas nasdae	693	COLUMBIA BLOOD medium	..	TRUE	TRUE	TRUE	TRUE	..	Tindall			..	no	..
..	14571	Elizabethkingia miricola	693	COLUMBIA BLOOD medium	..	TRUE	TRUE	TRUE	TRUE	..	Tindall			..	no	..
..	21191	Herbaspirillum aquaticum	693	COLUMBIA BLOOD medium	..	TRUE	TRUE	TRUE	TRUE	..	Tindall			..	no	..
..	16776	Chryseobacterium gleum	693	COLUMBIA BLOOD medium	..	TRUE	TRUE	TRUE	TRUE	..	Tindall			..	no	..
..	16775	Chryseobacterium balustinum	693	COLUMBIA BLOOD medium	..	TRUE	TRUE	TRUE	TRUE	..	Tindall			..	no	..
..	16778	Chryseobacterium indoltheticum	693	COLUMBIA BLOOD medium	..	TRUE	TRUE	TRUE	TRUE	..	Tindall			..	no	..
..	16777	Chryseobacterium indologenes	693	COLUMBIA BLOOD medium	..	TRUE	TRUE	TRUE	TRUE	..	Tindall			..	no	..
..	16779	Chryseobacterium scophthalmum	693	COLUMBIA BLOOD medium	..	TRUE	TRUE	TRUE	TRUE	..	Tindall			..	no	..
..	16783	Bergeyella zoohelcum	693	COLUMBIA BLOOD medium	..	TRUE	TRUE	TRUE	TRUE	..	Tindall			..	no	..
..	14916	Roseomonas rosea	693	COLUMBIA BLOOD medium	..	TRUE	TRUE	TRUE	TRUE	..	Tindall			..	no	..
..	14915	Roseomonas ludipueritiae	693	COLUMBIA BLOOD medium	..	TRUE	TRUE	TRUE	TRUE	..	Tindall			..	no	..
..	14954	Solirubrobacter pauli	693	COLUMBIA BLOOD medium	..	TRUE	TRUE	FALSE	FALSE	..	Tindall			..	no	..
..	7306	Arthrobacter sialophilus	693	COLUMBIA BLOOD medium	..	TRUE	TRUE	FALSE	FALSE	..	Tindall			..	no	..
..	24276	Herbaspirillum soli	693	COLUMBIA BLOOD medium	..	TRUE	TRUE	TRUE	TRUE	..	Tindall			..	no	..
..	14768	Flavobacterium limicola	693	COLUMBIA BLOOD medium	..	TRUE	TRUE	TRUE	TRUE	..	Tindall			..	no	..
..	7292	Mycoplana ramosa	693	COLUMBIA BLOOD medium	..	TRUE	TRUE	FALSE	FALSE	..	Tindall			..	no	..
..	7286	Pseudomonas putida	693	COLUMBIA BLOOD medium	..	TRUE	TRUE	FALSE	FALSE	..	Tindall			..	no	..
..	6175	Sphingobacterium multivorum	693	COLUMBIA BLOOD medium	..	TRUE	TRUE	FALSE	FALSE	..	Tindall			..	no	..
..	24251	Herbaspirillum aurantiacum	693	COLUMBIA BLOOD medium	..	TRUE	TRUE	TRUE	TRUE	..	Tindall			..	no	..
..	24250	Herbaspirillum canariense	693	COLUMBIA BLOOD medium	..	TRUE	TRUE	TRUE	TRUE	..	Tindall			..	no	..
..	15424	Thermomonas fusca	693	COLUMBIA BLOOD medium	..	TRUE	TRUE	TRUE	TRUE	..	Tindall			..	no	..
..	15422	Thermomonas brevis	693	COLUMBIA BLOOD medium	..	TRUE	TRUE	TRUE	TRUE	..	Tindall			..	no	..
..	15469	Sphingobacterium multivorum	693	COLUMBIA BLOOD medium	..	TRUE	TRUE	FALSE	FALSE	..	Tindall			..	no	..
..	15443	Cupriavidus necator	693	COLUMBIA BLOOD medium	..	TRUE	TRUE	FALSE	FALSE	..	Tindall			..	no	..
..	14219	Chryseobacterium defluvii	693	COLUMBIA BLOOD medium	..	TRUE	TRUE	FALSE	FALSE	..	Tindall			..	no	..
..	6698	Pseudomonas chlororaphis subsp. aureofaciens	693	COLUMBIA BLOOD medium	..	TRUE	TRUE	FALSE	FALSE	..	Tindall			..	no	..
..	25268	Roseomonas pecuniae	693	COLUMBIA BLOOD medium	..	TRUE	TRUE	TRUE	TRUE	..	Tindall			..	no	..
..	15887	Pseudoduganella violaceinigra	693	COLUMBIA BLOOD medium	..	TRUE	TRUE	FALSE	FALSE	..	Tindall			..	no	..
..	15886	Cloacibacterium normanense	693	COLUMBIA BLOOD medium	..	TRUE	TRUE	FALSE	FALSE	..	Tindall			..	no	..
..	6518	Cupriavidus sp.	693	COLUMBIA BLOOD medium	..	TRUE	TRUE	FALSE	FALSE	..	Tindall			..	no	..
..	6519	Cupriavidus necator	693	COLUMBIA BLOOD medium	..	TRUE	TRUE	FALSE	FALSE	..	Tindall			..	no	..
..	22563	Fibrella aestuarina	693	COLUMBIA BLOOD medium	..	TRUE	TRUE	FALSE	FALSE	..	Tindall			..	no	..
..	22564	Fibrisoma limi	693	COLUMBIA BLOOD medium	..	TRUE	TRUE	FALSE	FALSE	..	Tindall			..	no	..
..	22554	Pedobacter bauzanensis	693	COLUMBIA BLOOD medium	..	TRUE	TRUE	FALSE	FALSE	..	Tindall			..	no	..
..	24787	Chitinophaga niabensis	693	COLUMBIA BLOOD medium	..	TRUE	TRUE	FALSE	FALSE	..	Tindall			..	no	..
..	24724	Flavobacterium chilense	693	COLUMBIA BLOOD medium	..	TRUE	TRUE	FALSE	FALSE	..	Tindall			..	no	..
..	24704	Flavobacterium araucananum	693	COLUMBIA BLOOD medium	..	TRUE	TRUE	FALSE	FALSE	..	Tindall			..	no	..
..	24703	Flavobacterium araucananum	693	COLUMBIA BLOOD medium	..	TRUE	TRUE	FALSE	FALSE	..	Tindall			..	no	..
..	25647	Pseudarcicella hirudinis	693	COLUMBIA BLOOD medium	..	TRUE	TRUE	FALSE	FALSE	..	Tindall			..	no	..
..	23534	Pedobacter glucosidilyticus	693	COLUMBIA BLOOD medium	..	TRUE	TRUE	FALSE	FALSE	..	Tindall			..	no	..
..	25688	Flavobacterium chungbukense	693	COLUMBIA BLOOD medium	..	TRUE	TRUE	FALSE	FALSE	..	Tindall			..	no	..
..	25687	Flavobacterium dankookense	693	COLUMBIA BLOOD medium	..	TRUE	TRUE	FALSE	FALSE	..	Tindall			..	no	..
..	22462	Flavobacterium cheniae	693	COLUMBIA BLOOD medium	..	TRUE	TRUE	FALSE	FALSE	..	Tindall			..	no	..
..	22376	Flavobacterium gillisiae	693	COLUMBIA BLOOD medium	..	TRUE	TRUE	FALSE	FALSE	..	Tindall			..	no	..
..	22377	Flavobacterium tegetincola	693	COLUMBIA BLOOD medium	..	TRUE	TRUE	FALSE	FALSE	..	Tindall			..	no	..
..	23481	Kaistia granuli	693	COLUMBIA BLOOD medium	..	TRUE	TRUE	FALSE	FALSE	..	Tindall			..	no	..
..	23864	Azonexus hydrophilus	693	COLUMBIA BLOOD medium	..	TRUE	TRUE	FALSE	FALSE	..	Tindall			..	no	..
..	23846	Devosia glacialis	693	COLUMBIA BLOOD medium	..	TRUE	TRUE	FALSE	FALSE	..	Tindall			..	no	..
..	22361	Sphingobacterium lactis	693	COLUMBIA BLOOD medium	..	TRUE	TRUE	FALSE	FALSE	..	Tindall			..	no	..
..	22362	Sphingobacterium alimentarium	693	COLUMBIA BLOOD medium	..	TRUE	TRUE	FALSE	FALSE	..	Tindall			..	no	..
..	22214	Arcicella aurantiaca	693	COLUMBIA BLOOD medium	..	TRUE	TRUE	FALSE	FALSE	..	Tindall			..	no	..
..	22219	Flavobacterium macrobrachii	693	COLUMBIA BLOOD medium	..	TRUE	TRUE	FALSE	FALSE	..	Tindall			..	no	..
..	22241	Fontibacter flavus	693	COLUMBIA BLOOD medium	..	TRUE	TRUE	FALSE	FALSE	..	Tindall			..	no	..
..	12611	Flavobacterium hibernum	693	COLUMBIA BLOOD medium	..	TRUE	TRUE	FALSE	FALSE	..	Tindall			..	no	..
..	23144	Chryseobacterium chaponense	693	COLUMBIA BLOOD medium	..	TRUE	TRUE	FALSE	FALSE	..	Tindall			..	no	..
..	23145	Chryseobacterium chaponense	693	COLUMBIA BLOOD medium	..	TRUE	TRUE	FALSE	FALSE	..	Tindall			..	no	..
..	23099	Dokdonella soli	693	COLUMBIA BLOOD medium	..	TRUE	TRUE	FALSE	FALSE	..	Tindall			..	no	..
..	23314	Flavobacterium phragmitis	693	COLUMBIA BLOOD medium	..	TRUE	TRUE	FALSE	FALSE	..	Tindall			..	no	..
..	23241	Hydrotalea sandarakina	693	COLUMBIA BLOOD medium	..	TRUE	TRUE	FALSE	FALSE	..	Tindall			..	no	..
..	23242	Hydrotalea sandarakina	693	COLUMBIA BLOOD medium	..	TRUE	TRUE	FALSE	FALSE	..	Tindall			..	no	..
..	24859	Chitinophaga niastensis	693	COLUMBIA BLOOD medium	..	TRUE	TRUE	FALSE	FALSE	..	Tindall			..	no	..
..	17658	Flavobacterium sp.	693	COLUMBIA BLOOD medium	..	TRUE	TRUE	FALSE	FALSE	..	Tindall			..	no	..
..	17659	Flavobacterium micromati	693	COLUMBIA BLOOD medium	..	TRUE	TRUE	FALSE	FALSE	..	Tindall			..	no	..
..	17620	Niastella koreensis	693	COLUMBIA BLOOD medium	..	TRUE	TRUE	FALSE	FALSE	..	Tindall			..	no	..
..	17621	Niastella yeongjuensis	693	COLUMBIA BLOOD medium	..	TRUE	TRUE	FALSE	FALSE	..	Tindall			..	no	..
..	17623	Flavobacterium frigidarium	693	COLUMBIA BLOOD medium	..	TRUE	TRUE	FALSE	FALSE	..	Tindall			..	no	..
..	17617	Niabella aurantiaca	693	COLUMBIA BLOOD medium	..	TRUE	TRUE	FALSE	FALSE	..	Tindall			..	no	..
..	19915	Piscinibacter aquaticus	693	COLUMBIA BLOOD medium	..	TRUE	TRUE	FALSE	FALSE	..	Tindall			..	no	..
..	19916	Rhizobacter fulvus	693	COLUMBIA BLOOD medium	..	TRUE	TRUE	FALSE	FALSE	..	Tindall			..	no	..
..	19978	Flavobacterium fluvii	693	COLUMBIA BLOOD medium	..	TRUE	TRUE	FALSE	FALSE	..	Tindall			..	no	..
..	19975	Mucilaginibacter oryzae	693	COLUMBIA BLOOD medium	..	TRUE	TRUE	FALSE	FALSE	..	Tindall			..	no	..
..	19973	Pedobacter oryzae	693	COLUMBIA BLOOD medium	..	TRUE	TRUE	FALSE	FALSE	..	Tindall			..	no	..
..	2267	Xanthobacter autotrophicus	693	COLUMBIA BLOOD medium	..	TRUE	TRUE	FALSE	FALSE	..	Tindall			..	no	..
..	19991	Spirosoma luteum	693	COLUMBIA BLOOD medium	..	TRUE	TRUE	FALSE	FALSE	..	Tindall			..	no	..
..	19990	Spirosoma luteum	693	COLUMBIA BLOOD medium	..	TRUE	TRUE	FALSE	FALSE	..	Tindall			..	no	..
..	19989	Spirosoma spitsbergense	693	COLUMBIA BLOOD medium	..	TRUE	TRUE	FALSE	FALSE	..	Tindall			..	no	..
..	19981	Roseomonas stagni	693	COLUMBIA BLOOD medium	..	TRUE	TRUE	FALSE	FALSE	..	Tindall			..	no	..
..	17780	Devosia soli	693	COLUMBIA BLOOD medium	..	TRUE	TRUE	FALSE	FALSE	..	Tindall			..	no	..
..	17797	Flavobacterium granuli	693	COLUMBIA BLOOD medium	..	TRUE	TRUE	FALSE	FALSE	..	Tindall			..	no	..
..	11105	Xanthobacter tagetidis	693	COLUMBIA BLOOD medium	..	TRUE	TRUE	FALSE	FALSE	..	Tindall			..	no	..
..	17707	Flavobacterium suncheonense	693	COLUMBIA BLOOD medium	..	TRUE	TRUE	FALSE	FALSE	..	Tindall			..	no	..
..	17708	Flavobacterium daejeonense	693	COLUMBIA BLOOD medium	..	TRUE	TRUE	FALSE	FALSE	..	Tindall			..	no	..
..	17710	Chryseobacterium caeni	693	COLUMBIA BLOOD medium	..	TRUE	TRUE	FALSE	FALSE	..	Tindall			..	no	..
..	17724	Chryseobacterium wanjuense	693	COLUMBIA BLOOD medium	..	TRUE	TRUE	FALSE	FALSE	..	Tindall			..	no	..
..	17809	Phenylobacterium koreense	693	COLUMBIA BLOOD medium	..	TRUE	TRUE	FALSE	FALSE	..	Tindall			..	no	..
..	9440	Herbaspirillum rubrisubalbicans	693	COLUMBIA BLOOD medium	..	TRUE	TRUE	FALSE	FALSE	..	Tindall			..	no	..
..	17934	Flavobacterium terrigena	693	COLUMBIA BLOOD medium	..	TRUE	TRUE	FALSE	FALSE	..	Tindall			..	no	..
..	17954	Dokdonella ginsengisoli	693	COLUMBIA BLOOD medium	..	TRUE	TRUE	FALSE	FALSE	..	Tindall			..	no	..
..	17962	Hydrogenophaga caeni	693	COLUMBIA BLOOD medium	..	TRUE	TRUE	FALSE	FALSE	..	Tindall			..	no	..
..	17961	Flavobacterium filum	693	COLUMBIA BLOOD medium	..	TRUE	TRUE	FALSE	FALSE	..	Tindall			..	no	..
..	17960	Flavobacterium croceum	693	COLUMBIA BLOOD medium	..	TRUE	TRUE	FALSE	FALSE	..	Tindall			..	no	..
..	17963	Flavobacterium defluvii	693	COLUMBIA BLOOD medium	..	TRUE	TRUE	FALSE	FALSE	..	Tindall			..	no	..
..	17964	Simplicispira limi	693	COLUMBIA BLOOD medium	..	TRUE	TRUE	FALSE	FALSE	..	Tindall			..	no	..
..	17973	Runella limosa	693	COLUMBIA BLOOD medium	..	TRUE	TRUE	FALSE	FALSE	..	Tindall			..	no	..
..	17976	Runella defluvii	693	COLUMBIA BLOOD medium	..	TRUE	TRUE	FALSE	FALSE	..	Tindall			..	no	..
..	17977	Brevundimonas aveniformis	693	COLUMBIA BLOOD medium	..	TRUE	TRUE	FALSE	FALSE	..	Tindall			..	no	..
..	22900	Parapedobacter composti	693	COLUMBIA BLOOD medium	..	TRUE	TRUE	FALSE	FALSE	..	Tindall			..	no	..
..	3680	Arthrobacter sp.	693	COLUMBIA BLOOD medium	..	TRUE	TRUE	FALSE	FALSE	..	Tindall			..	no	..
..	3681	Arthrobacter sp.	693	COLUMBIA BLOOD medium	..	TRUE	TRUE	FALSE	FALSE	..	Tindall			..	no	..
..	18799	Kaistia geumhonensis	693	COLUMBIA BLOOD medium	..	TRUE	TRUE	FALSE	FALSE	..	Tindall			..	no	..
..	3660	Flavobacterium psychrophilum	693	COLUMBIA BLOOD medium	..	TRUE	TRUE	FALSE	FALSE	..	Tindall			..	no	..
..	11602	Xanthobacter tagetidis	693	COLUMBIA BLOOD medium	..	TRUE	TRUE	FALSE	FALSE	..	Tindall			..	no	..
..	22992	Rudaea cellulosilytica	693	COLUMBIA BLOOD medium	..	TRUE	TRUE	FALSE	FALSE	..	Tindall			..	no	..
..	22950	Devosia psychrophila	693	COLUMBIA BLOOD medium	..	TRUE	TRUE	FALSE	FALSE	..	Tindall			..	no	..
..	17366	Sandarakinorhabdus limnophila	693	COLUMBIA BLOOD medium	..	TRUE	TRUE	FALSE	FALSE	..	Tindall			..	no	..
..	3770	Xanthobacter agilis	693	COLUMBIA BLOOD medium	..	TRUE	TRUE	FALSE	FALSE	..	Tindall			..	no	..
..	23929	Methylobacterium sp.	693	COLUMBIA BLOOD medium	..	TRUE	TRUE	FALSE	FALSE	..	Tindall			..	no	..
..	23928	Methylobacterium sp.	693	COLUMBIA BLOOD medium	..	TRUE	TRUE	FALSE	FALSE	..	Tindall			..	no	..
..	23930	Methylobacterium sp.	693	COLUMBIA BLOOD medium	..	TRUE	TRUE	FALSE	FALSE	..	Tindall			..	no	..
..	23932	Methylobacterium sp.	693	COLUMBIA BLOOD medium	..	TRUE	TRUE	FALSE	FALSE	..	Tindall			..	no	..
..	23931	Methylobacterium aquaticum	693	COLUMBIA BLOOD medium	..	TRUE	TRUE	FALSE	FALSE	..	Tindall			..	no	..
..	18830	Flavobacterium cucumis	693	COLUMBIA BLOOD medium	..	TRUE	TRUE	FALSE	FALSE	..	Tindall			..	no	..
..	23938	Methylobacterium sp.	693	COLUMBIA BLOOD medium	..	TRUE	TRUE	FALSE	FALSE	..	Tindall			..	no	..
..	23937	Methylobacterium sp.	693	COLUMBIA BLOOD medium	..	TRUE	TRUE	FALSE	FALSE	..	Tindall			..	no	..
..	23939	Methylobacterium extorquens	693	COLUMBIA BLOOD medium	..	TRUE	TRUE	FALSE	FALSE	..	Tindall			..	no	..
..	23934	Methylobacterium sp.	693	COLUMBIA BLOOD medium	..	TRUE	TRUE	FALSE	FALSE	..	Tindall			..	no	..
..	23933	Methylobacterium longum	693	COLUMBIA BLOOD medium	..	TRUE	TRUE	FALSE	FALSE	..	Tindall			..	no	..
..	23936	Methylobacterium sp.	693	COLUMBIA BLOOD medium	..	TRUE	TRUE	FALSE	FALSE	..	Tindall			..	no	..
..	23935	Methylobacterium sp.	693	COLUMBIA BLOOD medium	..	TRUE	TRUE	FALSE	FALSE	..	Tindall			..	no	..
..	23977	Methylobacterium sp.	693	COLUMBIA BLOOD medium	..	TRUE	TRUE	FALSE	FALSE	..	Tindall			..	no	..
..	22899	Parapedobacter luteus	693	COLUMBIA BLOOD medium	..	TRUE	TRUE	FALSE	FALSE	..	Tindall			..	no	..
..	11556	Giesbergeria sinuosa	693	COLUMBIA BLOOD medium	..	TRUE	TRUE	FALSE	FALSE	..	Tindall			..	no	..
..	18800	Kaistia dalseonensis	693	COLUMBIA BLOOD medium	..	TRUE	TRUE	FALSE	FALSE	..	Tindall			..	no	..
..	22817	Tistrella bauzanensis	693	COLUMBIA BLOOD medium	..	TRUE	TRUE	FALSE	FALSE	..	Tindall			..	no	..
..	18829	Flavobacterium terrae	693	COLUMBIA BLOOD medium	..	TRUE	TRUE	FALSE	FALSE	..	Tindall			..	no	..
..	11586	Azospirillum irakense	693	COLUMBIA BLOOD medium	..	TRUE	TRUE	FALSE	FALSE	..	Tindall			..	no	..
..	17496	Rheinheimera texasensis	693	COLUMBIA BLOOD medium	..	TRUE	TRUE	FALSE	FALSE	..	Tindall			..	no	..
..	3874	Xanthobacter autotrophicus	693	COLUMBIA BLOOD medium	..	TRUE	TRUE	FALSE	FALSE	..	Tindall			..	no	..
..	18569	Hymenobacter psychrotolerans	693	COLUMBIA BLOOD medium	..	TRUE	TRUE	FALSE	FALSE	..	Tindall			..	no	..
..	11804	Gluconacetobacter intermedius	693	COLUMBIA BLOOD medium	..	TRUE	TRUE	TRUE	TRUE	..	Tindall			..	no	..
..	17455	Aminobacter ciceronei	693	COLUMBIA BLOOD medium	..	TRUE	TRUE	FALSE	FALSE	..	Tindall			..	no	..
..	17454	Aminobacter lissarensis	693	COLUMBIA BLOOD medium	..	TRUE	TRUE	FALSE	FALSE	..	Tindall			..	no	..
..	17448	Emticicia oligotrophica	693	COLUMBIA BLOOD medium	..	TRUE	TRUE	FALSE	FALSE	..	Tindall			..	no	..
..	9035	Aquabacter spiritensis	693	COLUMBIA BLOOD medium	..	TRUE	TRUE	FALSE	FALSE	..	Tindall			..	no	..
..	18695	Caulobacter ginsengisoli	693	COLUMBIA BLOOD medium	..	TRUE	TRUE	FALSE	FALSE	..	Tindall			..	no	..
..	18644	Flavobacterium columnare	693	COLUMBIA BLOOD medium	..	TRUE	TRUE	FALSE	FALSE	..	Tindall			..	no	..
..	1845	Azomonas insignis	693	COLUMBIA BLOOD medium	..	TRUE	TRUE	FALSE	FALSE	..	Tindall			..	no	..
..	1846	Derxia gummosa	693	COLUMBIA BLOOD medium	..	TRUE	TRUE	FALSE	FALSE	..	Tindall			..	no	..
..	1837	Simplicispira metamorpha	693	COLUMBIA BLOOD medium	..	TRUE	TRUE	FALSE	FALSE	..	Tindall			..	no	..
..	19110	Pedobacter steynii	693	COLUMBIA BLOOD medium	..	TRUE	TRUE	FALSE	FALSE	..	Tindall			..	no	..
..	21987	Aureimonas frigidaquae	693	COLUMBIA BLOOD medium	..	TRUE	null	TRUE	FALSE	..	Tindall			..	no	..
..	21988	Aureimonas altamirensis	693	COLUMBIA BLOOD medium	..	TRUE	null	FALSE	FALSE	..	Tindall			..	no	..
..	18401	Shinella granuli	693	COLUMBIA BLOOD medium	..	TRUE	TRUE	FALSE	FALSE	..	Tindall			..	no	..
..	18479	Skermanella aerolata	693	COLUMBIA BLOOD medium	..	TRUE	TRUE	FALSE	FALSE	..	Tindall			..	no	..
..	597	Xanthobacter autotrophicus	693	COLUMBIA BLOOD medium	..	TRUE	TRUE	FALSE	FALSE	..	Tindall			..	no	..
..	1721	Azotobacter sp.	693	COLUMBIA BLOOD medium	..	TRUE	TRUE	FALSE	FALSE	..	Tindall			..	no	..
..	431	Xanthobacter autotrophicus	693	COLUMBIA BLOOD medium	..	TRUE	TRUE	FALSE	FALSE	..	Tindall			..	no	..
..	432	Xanthobacter autotrophicus	693	COLUMBIA BLOOD medium	..	TRUE	TRUE	FALSE	FALSE	..	Tindall			..	no	..
..	19015	Methylobacterium iners	693	COLUMBIA BLOOD medium	..	TRUE	TRUE	FALSE	FALSE	..	Tindall			..	no	..
..	19013	Methylobacterium aerolatum	693	COLUMBIA BLOOD medium	..	TRUE	TRUE	FALSE	FALSE	..	Tindall			..	no	..
..	19033	Pedobacter hartonius	693	COLUMBIA BLOOD medium	..	TRUE	TRUE	FALSE	FALSE	..	Tindall			..	no	..
..	19034	Pedobacter duraquae	693	COLUMBIA BLOOD medium	..	TRUE	TRUE	FALSE	FALSE	..	Tindall			..	no	..
..	19035	Pedobacter metabolipauper	693	COLUMBIA BLOOD medium	..	TRUE	TRUE	FALSE	FALSE	..	Tindall			..	no	..
..	19036	Pedobacter westerhofensis	693	COLUMBIA BLOOD medium	..	TRUE	TRUE	FALSE	FALSE	..	Tindall			..	no	..
..	338	Xanthobacter flavus	693	COLUMBIA BLOOD medium	..	TRUE	TRUE	FALSE	FALSE	..	Tindall			..	no	..
..	16209	Flavobacterium fryxellicola	693	COLUMBIA BLOOD medium	..	TRUE	TRUE	FALSE	FALSE	..	Tindall			..	no	..
..	19351	Polaromonas jejuensis	693	COLUMBIA BLOOD medium	..	TRUE	TRUE	FALSE	FALSE	..	Tindall			..	no	..
..	1618	Xanthobacter autotrophicus	693	COLUMBIA BLOOD medium	..	TRUE	TRUE	FALSE	FALSE	..	Tindall			..	no	..
..	21788	Flavobacterium rivuli	693	COLUMBIA BLOOD medium	..	TRUE	TRUE	FALSE	FALSE	..	Tindall			..	no	..
..	21791	Flavobacterium reichenbachii	693	COLUMBIA BLOOD medium	..	TRUE	TRUE	FALSE	FALSE	..	Tindall			..	no	..
..	21790	Flavobacterium subsaxonicum	693	COLUMBIA BLOOD medium	..	TRUE	TRUE	FALSE	FALSE	..	Tindall			..	no	..
..	19382	Flavobacterium resistens	693	COLUMBIA BLOOD medium	..	TRUE	TRUE	FALSE	FALSE	..	Tindall			..	no	..
..	19387	Rudanella lutea	693	COLUMBIA BLOOD medium	..	TRUE	TRUE	FALSE	FALSE	..	Tindall			..	no	..
..	19389	Zoogloea caeni	693	COLUMBIA BLOOD medium	..	TRUE	TRUE	FALSE	FALSE	..	Tindall			..	no	..
..	19362	Roseomonas vinacea	693	COLUMBIA BLOOD medium	..	TRUE	TRUE	FALSE	FALSE	..	Tindall			..	no	..
..	19363	Roseomonas aerilata	693	COLUMBIA BLOOD medium	..	TRUE	TRUE	FALSE	FALSE	..	Tindall			..	no	..
..	18216	Variovorax soli	693	COLUMBIA BLOOD medium	..	TRUE	TRUE	FALSE	FALSE	..	Tindall			..	no	..
..	17168	Methylobacterium isbiliense	693	COLUMBIA BLOOD medium	..	TRUE	TRUE	FALSE	FALSE	..	Tindall			..	no	..
..	17169	Methylobacterium adhaesivum	693	COLUMBIA BLOOD medium	..	TRUE	TRUE	FALSE	FALSE	..	Tindall			..	no	..
..	18292	Flavobacterium hercynium	693	COLUMBIA BLOOD medium	..	TRUE	TRUE	FALSE	FALSE	..	Tindall			..	no	..
..	18293	Flavobacterium aquidurense	693	COLUMBIA BLOOD medium	..	TRUE	TRUE	FALSE	FALSE	..	Tindall			..	no	..
..	19298	Chryseobacterium soli	693	COLUMBIA BLOOD medium	..	TRUE	TRUE	FALSE	FALSE	..	Tindall			..	no	..
..	19299	Chryseobacterium jejuense	693	COLUMBIA BLOOD medium	..	TRUE	TRUE	FALSE	FALSE	..	Tindall			..	no	..
..	18108	Chitinophaga ginsengisegetis	693	COLUMBIA BLOOD medium	..	TRUE	TRUE	FALSE	FALSE	..	Tindall			..	no	..
..	18107	Chitinophaga ginsengisoli	693	COLUMBIA BLOOD medium	..	TRUE	TRUE	FALSE	FALSE	..	Tindall			..	no	..
..	17071	Chryseobacterium taeanense	693	COLUMBIA BLOOD medium	..	TRUE	TRUE	FALSE	FALSE	..	Tindall			..	no	..
..	17072	Chryseobacterium soldanellicola	693	COLUMBIA BLOOD medium	..	TRUE	TRUE	FALSE	FALSE	..	Tindall			..	no	..
..	18119	Flavisolibacter ginsengisoli	693	COLUMBIA BLOOD medium	..	TRUE	TRUE	FALSE	FALSE	..	Tindall			..	no	..
..	18136	Flavisolibacter ginsengiterrae	693	COLUMBIA BLOOD medium	..	TRUE	TRUE	FALSE	FALSE	..	Tindall			..	no	..
..	18137	Segetibacter koreensis	693	COLUMBIA BLOOD medium	..	TRUE	TRUE	FALSE	FALSE	..	Tindall			..	no	..
..	16141	Flavobacterium psychrolimnae	693	COLUMBIA BLOOD medium	..	TRUE	TRUE	FALSE	FALSE	..	Tindall			..	no	..
..	17047	Chryseobacterium antarcticum	693	COLUMBIA BLOOD medium	..	TRUE	TRUE	FALSE	FALSE	..	Tindall			..	no	..
..	17048	Chryseobacterium jeonii	693	COLUMBIA BLOOD medium	..	TRUE	TRUE	FALSE	FALSE	..	Tindall			..	no	..
..	15343	Flavobacterium gelidilacus	693	COLUMBIA BLOOD medium	..	TRUE	TRUE	FALSE	FALSE	..	Tindall			..	no	..
..	15342	Hydrogenophaga atypica	693	COLUMBIA BLOOD medium	..	TRUE	TRUE	FALSE	FALSE	..	Tindall			..	no	..
..	15341	Hydrogenophaga defluvii	693	COLUMBIA BLOOD medium	..	TRUE	TRUE	FALSE	FALSE	..	Tindall			..	no	..
[truncated: 13,151 more rows]
