# Supplementary material for: Harnessing the landscape of microbial culture media to predict new organism–media pairings
Source: Nat Commun. 2015 Oct 13;6:8493. doi: 10.1038/ncomms9493 (PMC4633754; doi:10.1038/ncomms9493)
Supplement: Supplementary Data 2 — Collaborative Filtering organism-media pairing predictions (phylogenetic-based predictor). [file ncomms9493-s3.xlsx]

## Sheet: Data 2
Supplementary Data 2. Collaborative Filtering organism-media pairing predictions (phylogenetic-based predictor)
..	Orgs & predicted media:					..		..	DSMZ curator statements:			..		..
..	org#medium	organism_id	organism_name	media_id	media_name	..	collaborative_score (higher is better)	..	Curator	Total curator comment	iscorrect? (based on curator statement)	..	is a known org-medium pair in DSMZ?	..
..	22520#104	22520	Alistipes indistinctus	104	PYG-MEDIUM (modified)	..	1076.49	..	Gronow	ok	1	..	TRUE	..
..	22119#403	22119	Borrelia carolinensis	403	BSK-MEDIUM	..	87.4053	..	Gronow	ok	1	..	TRUE	..
..	13734#58	13734	Bifidobacterium scardovii	58	BIFIDOBACTERIUM medium	..	466.944	..	Pukall	yes	1	..	TRUE	..
..	13734#693	13734	Bifidobacterium scardovii	693	COLUMBIA BLOOD medium	..	116.736	..	Pukall	oxgen-free yes	1	..	FALSE	..
..	46144#425	46144	Cryptosporangium aurantiacum	425	OATMEAL AGAR	..	114.244	..	Klenk	yes..	1	..	TRUE	..
..	21507#830	21507	Ancylobacter dichloromethanicus	830	R2A medium	..	157.531	..	Lang	yes	1	..	FALSE	..
..	21507#81	21507	Ancylobacter dichloromethanicus	81	MINERAL MEDIUM FOR CHEMOLITHOTROPHIC GROWTH (H-3)	..	134.314	..	Lang	yes	1	..	FALSE	..
..	21507#428	21507	Ancylobacter dichloromethanicus	428	HETEROTROPHIC medium H3P	..	134.314	..	Lang	yes	1	..	FALSE	..
..	3244#104	3244	Gallicola barnesae	104	PYG-MEDIUM (modified)	..	932.241	..	Pukall	able to grow, but not optimal	1	..	FALSE	..
..	13106#104	13106	Sporanaerobacter acetigenes	104	PYG-MEDIUM (modified)	..	932.241	..	Spring	yes	1	..	FALSE	..
..	14247#92	14247	Acaricomes phytoseiuli	92	TRYPTICASE SOY Yeast extract medium	..	120.43	..	Pukall	yes	1	..	TRUE	..
..	14246#92	14246	Agreia pratensis	92	TRYPTICASE SOY Yeast extract medium	..	152.533	..	Pukall	yes	1	..	TRUE	..
..	20419#92	20419	Pseudoclavibacter helvolus	92	TRYPTICASE SOY Yeast extract medium	..	152.533	..	Pukall	yes	1	..	TRUE	..
..	565#830	565	Sphaerotilus montanus	830	R2A medium	..	323.504	..	Verbarg	yes	1	..	FALSE	..
..	21575#92	21575	Cryobacterium psychrotolerans	92	TRYPTICASE SOY Yeast extract medium	..	159.743	..	Pukall	reduced growth on medium 92	1	..	FALSE	..
..	43019#65	43019	Actinoplanes philippinensis	65	GYM STREPTOMYCES medium	..	117.525	..	Klenk	yes..	1	..	TRUE	..
..	43019#252	43019	Actinoplanes philippinensis	252	STARCH - MINERAL salt - AGAR (STMS)	..	14.6906	..	Klenk	yes..	1	..	FALSE	..
..	43019#84	43019	Actinoplanes philippinensis	84	ROLLED OATS MINERAL medium	..	14.6906	..	Klenk	yes..	1	..	FALSE	..
..	12652#65	12652	Marmoricola aurantiacus	65	GYM STREPTOMYCES medium	..	189.116	..	Pukall	yes	1	..	TRUE	..
..	12657#92	12657	Xylanimicrobium pachnodae	92	TRYPTICASE SOY Yeast extract medium	..	512.6	..	Pukall	yes	1	..	TRUE	..
..	12657#53	12657	Xylanimicrobium pachnodae	53	CORYNEBACTERIUM AGAR	..	439.375	..	Pukall	yes	1	..	FALSE	..
..	11141#736	11141	Janibacter limosus	736	RICH medium	..	306.772	..	Pukall	yes	1	..	TRUE	..
..	11141#92	11141	Janibacter limosus	92	TRYPTICASE SOY Yeast extract medium	..	170.258	..	Pukall	yes	1	..	TRUE	..
..	14208#141.2	14208	Methanothermococcus okinawensis	141.2	For DSM 1497, DSM 1537, DSM 2067, DSM 2279, DSM 2373, DSM 17251 and DSM17508	..	2054.69	..	Spring	yes	1	..	FALSE	..
..	18406#1	18406	Starkeya koreensis	1	NUTRIENT AGAR	..	548.864	..	Spring	yes, if anaerobic	1	..	FALSE	..
..	21040#1203	21040	Parasutterella excrementihominis	1203	FASTIDIOUS ANAEROBE AGAR	..	2174.21	..	Gronow	ok	1	..	FALSE	..
..	43051#65	43051	Planobispora rosea	65	GYM STREPTOMYCES medium	..	302.711	..	Klenk	yes..	1	..	FALSE	..
..	43051#84	43051	Planobispora rosea	84	ROLLED OATS MINERAL medium	..	132.413	..	Klenk	yes..	1	..	TRUE	..
..	19599#81	19599	Pseudoxanthobacter soli	81	MINERAL MEDIUM FOR CHEMOLITHOTROPHIC GROWTH (H-3)	..	134.314	..	Tindall	yes	1	..	FALSE	..
..	19599#428	19599	Pseudoxanthobacter soli	428	HETEROTROPHIC medium H3P	..	134.314	..	Tindall	yes	1	..	FALSE	..
..	46191#65	46191	Saccharomonospora viridis	65	GYM STREPTOMYCES medium	..	472.012	..	Klenk	yes..	1	..	FALSE	..
..	46191#553	46191	Saccharomonospora viridis	553	GPHF-MEDIUM	..	70.8019	..	Klenk	yes..	1	..	FALSE	..
..	46191#83	46191	Saccharomonospora viridis	83	CZAPEK Peptone AGAR	..	23.6006	..	Klenk	yes..	1	..	FALSE	..
..	44894#514	44894	Mechercharimyces mesophilus	514	BACTO MARINE BROTH (DIFCO 2216)	..	4.6428	..	Klenk	yes..	1	..	FALSE	..
..	19828#92	19828	Yimella lutea	92	TRYPTICASE SOY Yeast extract medium	..	1812.81	..	Pukall	yes	1	..	FALSE	..
..	19828#736	19828	Yimella lutea	736	RICH medium	..	459.306	..	Pukall	yes	1	..	FALSE	..
..	44896#65	44896	Saccharothrix xinjiangensis	65	GYM STREPTOMYCES medium	..	495.613	..	Klenk	yes..	1	..	FALSE	..
..	44896#84	44896	Saccharothrix xinjiangensis	84	ROLLED OATS MINERAL medium	..	94.4025	..	Klenk	yes..	1	..	FALSE	..
..	44896#553	44896	Saccharothrix xinjiangensis	553	GPHF-MEDIUM	..	70.8019	..	Klenk	yes..	1	..	FALSE	..
..	44896#554	44896	Saccharothrix xinjiangensis	554	N-Z-AMINE-MEDIUM	..	47.2012	..	Klenk	yes..	1	..	TRUE	..
..	44896#535	44896	Saccharothrix xinjiangensis	535	TRYPTICASE SOY BROTH AGAR	..	23.6006	..	Klenk	yes..	1	..	FALSE	..
..	43048#65	43048	Microbispora mesophila	65	GYM STREPTOMYCES medium	..	264.059	..	Klenk	yes..	1	..	TRUE	..
..	43048#84	43048	Microbispora mesophila	84	ROLLED OATS MINERAL medium	..	171.066	..	Klenk	yes..	1	..	FALSE	..
..	44881#65	44881	Smaragdicoccus niigatensis	65	GYM STREPTOMYCES medium	..	262.069	..	Klenk	yes..	1	..	FALSE	..
..	44881#535	44881	Smaragdicoccus niigatensis	535	TRYPTICASE SOY BROTH AGAR	..	62.1266	..	Klenk	yes..	1	..	FALSE	..
..	44881#645	44881	Smaragdicoccus niigatensis	645	MIDDELBROOK medium	..	12.1634	..	Klenk	yes..	1	..	TRUE	..
..	19811#92	19811	Leucobacter tardus	92	TRYPTICASE SOY Yeast extract medium	..	152.533	..	Pukall	yes	1	..	TRUE	..
..	22547#58	22547	Scardovia wiggsiae	58	BIFIDOBACTERIUM medium	..	583.68	..	Pukall	yes	1	..	FALSE	..
..	3658#172	3658	Persicobacter diffluens	172	CYTOPHAGA (marine) medium	..	1322.13	..	Verbarg	yes	1	..	TRUE	..
..	3659#172	3659	Flammeovirga aprica	172	CYTOPHAGA (marine) medium	..	1322.13	..	Verbarg	yes	1	..	TRUE	..
..	4712#693	4712	Brochothrix campestris	693	COLUMBIA BLOOD medium	..	556.822	..	Pukall	yes	1	..	FALSE	..
..	15739#693	15739	Globicatella sulfidifaciens	693	COLUMBIA BLOOD medium	..	464.642	..	Pukall	yes	1	..	TRUE	..
..	43795#65	43795	Thermobifida alba	65	GYM STREPTOMYCES medium	..	221.891	..	Klenk	yes..	1	..	FALSE	..
..	43795#553	43795	Thermobifida alba	553	GPHF-MEDIUM	..	57.3339	..	Klenk	yes..	1	..	FALSE	..
..	43795#83	43795	Thermobifida alba	83	CZAPEK Peptone AGAR	..	32.9114	..	Klenk	yes..	1	..	FALSE	..
..	15745#736	15745	Arsenicicoccus bolidensis	736	RICH medium	..	452.022	..	Pukall	yes	1	..	FALSE	..
..	15745#92	15745	Arsenicicoccus bolidensis	92	TRYPTICASE SOY Yeast extract medium	..	242.883	..	Pukall	yes	1	..	TRUE	..
..	15742#92	15742	Dolosicoccus paucivorans	92	TRYPTICASE SOY Yeast extract medium	..	471.806	..	Pukall	yes	1	..	TRUE	..
..	15742#693	15742	Dolosicoccus paucivorans	693	COLUMBIA BLOOD medium	..	464.642	..	Pukall	yes	1	..	TRUE	..
..	15742#215	15742	Dolosicoccus paucivorans	215	BHI medium	..	221.575	..	Pukall	yes	1	..	FALSE	..
..	43794#65	43794	Thermomonospora chromogena	65	GYM STREPTOMYCES medium	..	581.891	..	Klenk	yes..	1	..	FALSE	..
..	43794#553	43794	Thermomonospora chromogena	553	GPHF-MEDIUM	..	113.087	..	Klenk	yes..	1	..	FALSE	..
..	44523#65	44523	Streptoalloteichus hindustanus	65	GYM STREPTOMYCES medium	..	472.012	..	Klenk	yes..	1	..	TRUE	..
..	44523#426	44523	Streptoalloteichus hindustanus	426	ORGANIC medium 79	..	94.4025	..	Klenk	yes..	1	..	FALSE	..
..	44525#65	44525	Pseudonocardia kongjuensis	65	GYM STREPTOMYCES medium	..	472.012	..	Klenk	yes..	1	..	TRUE	..
..	44525#535	44525	Pseudonocardia kongjuensis	535	TRYPTICASE SOY BROTH AGAR	..	23.6006	..	Klenk	yes..	1	..	FALSE	..
..	21149#92	21149	Zhihengliuella salsuginis	92	TRYPTICASE SOY Yeast extract medium	..	126.617	..	Pukall	yes	1	..	FALSE	..
..	25478#53	25478	Sediminihabitans luteus	53	CORYNEBACTERIUM AGAR	..	232.103	..	Pukall	yes	1	..	FALSE	..
..	25478#92	25478	Sediminihabitans luteus	92	TRYPTICASE SOY Yeast extract medium	..	170.481	..	Pukall	yes	1	..	TRUE	..
..	18448#65	18448	Actinopolymorpha rutila	65	GYM STREPTOMYCES medium	..	189.116	..	Pukall	yes	1	..	TRUE	..
..	22097#92	22097	Listeria rocourtiae	92	TRYPTICASE SOY Yeast extract medium	..	563.787	..	Gronow	ok	1	..	FALSE	..
..	21949#53	21949	Myceligenerans halotolerans	53	CORYNEBACTERIUM AGAR	..	439.375	..	Pukall	yes	1	..	FALSE	..
..	22083#65	22083	Microlunatus parietis	65	GYM STREPTOMYCES medium	..	290.356	..	Pukall	yes	1	..	TRUE	..
..	45667#65	45667	Planosporangium mesophilum	65	GYM STREPTOMYCES medium	..	117.525	..	Klenk	yes..	1	..	TRUE	..
..	45667#84	45667	Planosporangium mesophilum	84	ROLLED OATS MINERAL medium	..	14.6906	..	Klenk	yes..	1	..	FALSE	..
..	18027#220	18027	Moraxella equi	220	CASO AGAR (Merck 105458)	..	529.352	..	Gronow	ok	1	..	FALSE	..
..	22070#110	22070	Leptotrichia trevisanii	110	CHOPPED MEAT medium WITH CARBOHYDRATES	..	942.866	..	Gronow	ok	1	..	FALSE	..
..	22070#693	22070	Leptotrichia trevisanii	693	COLUMBIA BLOOD medium	..	451.783	..	Gronow	ok	1	..	TRUE	..
..	51022#9	51022	Pyxidicoccus fallax	9	VY/2 AGAR	..	80030.3	..	Lang	yes	1	..	TRUE	..
..	45659#65	45659	Actinophytocola corallina	65	GYM STREPTOMYCES medium	..	472.012	..	Klenk	yes..	1	..	TRUE	..
..	45659#84	45659	Actinophytocola corallina	84	ROLLED OATS MINERAL medium	..	94.4025	..	Klenk	yes..	1	..	FALSE	..
..	45152#65	45152	Sciscionella marina	65	GYM STREPTOMYCES medium	..	472.012	..	Klenk	yes..	1	..	TRUE	..
..	45152#553	45152	Sciscionella marina	553	GPHF-MEDIUM	..	70.8019	..	Klenk	yes..	1	..	FALSE	..
..	45152#535	45152	Sciscionella marina	535	TRYPTICASE SOY BROTH AGAR	..	23.6006	..	Klenk	yes..	1	..	FALSE	..
..	45154#65	45154	Marinactinospora thermotolerans	65	GYM STREPTOMYCES medium	..	262.769	..	Klenk	yes..	1	..	FALSE	..
..	45154#553	45154	Marinactinospora thermotolerans	553	GPHF-MEDIUM	..	16.4557	..	Klenk	yes..	1	..	TRUE	..
..	26133#172	26133	Reichenbachiella faecimaris	172	CYTOPHAGA (marine) medium	..	1751.61	..	Lang	yes	1	..	FALSE	..
..	45648#65	45648	Yuhushiella deserti	65	GYM STREPTOMYCES medium	..	495.613	..	Klenk	yes..	1	..	FALSE	..
..	45648#553	45648	Yuhushiella deserti	553	GPHF-MEDIUM	..	47.2012	..	Klenk	yes..	1	..	TRUE	..
..	45648#535	45648	Yuhushiella deserti	535	TRYPTICASE SOY BROTH AGAR	..	23.6006	..	Klenk	yes..	1	..	FALSE	..
..	1399#110	1399	Veillonella atypica	110	CHOPPED MEAT medium WITH CARBOHYDRATES	..	129.803	..	Gronow	ok	1	..	FALSE	..
..	14744#830	14744	Azoarcus buckelii	830	R2A medium	..	315.398	..	Lang	yes	1	..	TRUE	..
..	45173#65	45173	Luedemannella helvata	65	GYM STREPTOMYCES medium	..	117.525	..	Klenk	yes..	1	..	TRUE	..
..	45173#553	45173	Luedemannella helvata	553	GPHF-MEDIUM	..	14.6906	..	Klenk	yes..	1	..	FALSE	..
..	44578#84	44578	Clavisporangium rectum	84	ROLLED OATS MINERAL medium	..	132.413	..	Klenk	yes..	1	..	TRUE	..
..	44580#65	44580	Crossiella equi	65	GYM STREPTOMYCES medium	..	495.613	..	Klenk	yes..	1	..	FALSE	..
..	45162#65	45162	Krasilnikovia cinnamomea	65	GYM STREPTOMYCES medium	..	117.525	..	Klenk	yes..	1	..	TRUE	..
..	45162#553	45162	Krasilnikovia cinnamomea	553	GPHF-MEDIUM	..	14.6906	..	Klenk	yes..	1	..	FALSE	..
..	10105#58	10105	Parascardovia denticolens	58	BIFIDOBACTERIUM medium	..	350.208	..	Pukall	yes	1	..	TRUE	..
..	10105#693	10105	Parascardovia denticolens	693	COLUMBIA BLOOD medium	..	116.736	..	Pukall	oxgen-free yes	1	..	FALSE	..
..	45169#83	45169	Desmospora activa	83	CZAPEK Peptone AGAR	..	440.346	..	Klenk	yes..	1	..	FALSE	..
..	45169#693	45169	Desmospora activa	693	COLUMBIA BLOOD medium	..	4.6428	..	Klenk	yes..	1	..	TRUE	..
..	45169#535	45169	Desmospora activa	535	TRYPTICASE SOY BROTH AGAR	..	1.1607	..	Klenk	yes..	1	..	FALSE	..
..	22951#92	22951	Branchiibius hedensis	92	TRYPTICASE SOY Yeast extract medium	..	1383.34	..	Pukall	yes	1	..	TRUE	..
..	22951#736	22951	Branchiibius hedensis	736	RICH medium	..	459.306	..	Pukall	yes	1	..	FALSE	..
..	22951#65	22951	Branchiibius hedensis	65	GYM STREPTOMYCES medium	..	445.745	..	Pukall	yes	1	..	FALSE	..
..	22951#693	22951	Branchiibius hedensis	693	COLUMBIA BLOOD medium	..	432.185	..	Pukall	yes	1	..	FALSE	..
..	45196#215	45196	Kroppenstedtia eburnea	215	BHI medium	..	1.1607	..	Klenk	yes..	1	..	TRUE	..
..	22961#830	22961	Aquabacterium fontiphilum	830	R2A medium	..	323.504	..	Lang	yes	1	..	FALSE	..
..	22967#92	22967	Calidifontibacter indicus	92	TRYPTICASE SOY Yeast extract medium	..	1383.34	..	Pukall	yes	1	..	TRUE	..
..	22967#736	22967	Calidifontibacter indicus	736	RICH medium	..	459.306	..	Pukall	yes	1	..	FALSE	..
..	22967#65	22967	Calidifontibacter indicus	65	GYM STREPTOMYCES medium	..	445.745	..	Pukall	yes	1	..	FALSE	..
..	22967#693	22967	Calidifontibacter indicus	693	COLUMBIA BLOOD medium	..	432.185	..	Pukall	yes	1	..	FALSE	..
..	52142#9	52142	Myxococcus fulvus	9	VY/2 AGAR	..	54345.1	..	Lang	yes	1	..	TRUE	..
..	20577#92	20577	Oerskovia turbata	92	TRYPTICASE SOY Yeast extract medium	..	240.617	..	Pukall	yes	1	..	FALSE	..
..	45492#65	45492	Actinokineospora fastidiosa	65	GYM STREPTOMYCES medium	..	424.811	..	Klenk	yes..	1	..	TRUE	..
..	45492#553	45492	Actinokineospora fastidiosa	553	GPHF-MEDIUM	..	70.8019	..	Klenk	yes..	1	..	FALSE	..
..	45492#535	45492	Actinokineospora fastidiosa	535	TRYPTICASE SOY BROTH AGAR	..	23.6006	..	Klenk	yes..	1	..	FALSE	..
..	53200#9	53200	Sorangium cellulosum	9	VY/2 AGAR	..	37558.2	..	Lang	yes	1	..	TRUE	..
..	14556#92	14556	Rothia aeria	92	TRYPTICASE SOY Yeast extract medium	..	120.43	..	Pukall	yes	1	..	TRUE	..
..	52910#9	52910	Melittangium lichenicola	9	VY/2 AGAR	..	144536	..	Lang	yes	1	..	TRUE	..
..	436#9	436	Chondromyces apiculatus	9	VY/2 AGAR	..	579983	..	Lang	yes	1	..	TRUE	..
..	7446#693	7446	Aerococcus urinae	693	COLUMBIA BLOOD medium	..	686.217	..	Pukall	yes	1	..	FALSE	..
..	7446#92	7446	Aerococcus urinae	92	TRYPTICASE SOY Yeast extract medium	..	471.806	..	Pukall	yes	1	..	TRUE	..
..	7446#215	7446	Aerococcus urinae	215	BHI medium	..	221.575	..	Pukall	yes	1	..	FALSE	..
..	13884#92	13884	Kytococcus schroeteri	92	TRYPTICASE SOY Yeast extract medium	..	1383.34	..	Pukall	yes	1	..	TRUE	..
..	13884#736	13884	Kytococcus schroeteri	736	RICH medium	..	459.306	..	Pukall	yes	1	..	FALSE	..
..	13884#65	13884	Kytococcus schroeteri	65	GYM STREPTOMYCES medium	..	445.745	..	Pukall	yes	1	..	FALSE	..
..	13884#693	13884	Kytococcus schroeteri	693	COLUMBIA BLOOD medium	..	432.185	..	Pukall	yes	1	..	FALSE	..
..	14523#1004.1	14523	Anaerolinea thermophila	1004.1	For DSM 16554, DSM 16555 and DSM 17877	..	3024.98	..	Spring	yes	1	..	FALSE	..
..	6795#172	6795	Flexithrix dorotheae	172	CYTOPHAGA (marine) medium	..	1322.13	..	Verbarg	yes	1	..	TRUE	..
..	2873#330	2873	Succinimonas amylolytica	330	RUMEN BACTERIA medium	..	1581.24	..	Spring	yes	1	..	TRUE	..
..	20127#92	20127	Sinomonas atrocyanea	92	TRYPTICASE SOY Yeast extract medium	..	126.617	..	Pukall	yes	1	..	FALSE	..
..	17365#104	17365	Paludibacter propionicigenes	104	PYG-MEDIUM (modified)	..	213.344	..	Gronow	ok	1	..	TRUE	..
..	20524#535	20524	Corynebacterium cystitidis	535	TRYPTICASE SOY BROTH AGAR	..	54.7353	..	Klenk	yes..	1	..	FALSE	..
..	20524#693	20524	Corynebacterium cystitidis	693	COLUMBIA BLOOD medium	..	6.0817	..	Klenk	yes..	1	..	FALSE	..
..	21643#429	21643	Neisseria zoodegmatis	429	COLUMBIA BLOOD AGAR	..	131.51	..	Gronow	ok	1	..	FALSE	..
..	21643#535	21643	Neisseria zoodegmatis	535	TRYPTICASE SOY BROTH AGAR	..	102.837	..	Gronow	? high ok	1	..	FALSE	..
..	20107#92	20107	Cellulomonas uda	92	TRYPTICASE SOY Yeast extract medium	..	240.617	..	Pukall	yes	1	..	FALSE	..
..	43833#65	43833	Thermobispora bispora	65	GYM STREPTOMYCES medium	..	472.012	..	Klenk	yes..	1	..	FALSE	..
..	43833#553	43833	Thermobispora bispora	553	GPHF-MEDIUM	..	70.8019	..	Klenk	yes..	1	..	FALSE	..
..	43833#84	43833	Thermobispora bispora	84	ROLLED OATS MINERAL medium	..	47.2012	..	Klenk	yes..	1	..	TRUE	..
..	53668#9	53668	Sandaracinus amylolyticus	9	VY/2 AGAR	..	424593	..	Lang	yes	1	..	FALSE	..
..	43848#65	43848	Streptosporangium nondiastaticum	65	GYM STREPTOMYCES medium	..	302.711	..	Klenk	yes..	1	..	FALSE	..
..	43848#84	43848	Streptosporangium nondiastaticum	84	ROLLED OATS MINERAL medium	..	132.413	..	Klenk	yes..	1	..	TRUE	..
..	43848#553	43848	Streptosporangium nondiastaticum	553	GPHF-MEDIUM	..	32.9114	..	Klenk	yes..	1	..	FALSE	..
..	19988#693	19988	Bacteroides graminisolvens	693	COLUMBIA BLOOD medium	..	192.651	..	Gronow	ok	1	..	FALSE	..
..	22474#693	22474	Odoribacter laneus	693	COLUMBIA BLOOD medium	..	578.161	..	Gronow	ok	1	..	TRUE	..
..	22474#78	22474	Odoribacter laneus	78	CHOPPED MEAT medium	..	158.301	..	Gronow	ok	1	..	FALSE	..
..	22474#429	22474	Odoribacter laneus	429	COLUMBIA BLOOD AGAR	..	130.779	..	Gronow	ok	1	..	FALSE	..
..	43850#65	43850	Kutzneria viridogrisea	65	GYM STREPTOMYCES medium	..	472.012	..	Klenk	yes..	1	..	TRUE	..
..	43850#553	43850	Kutzneria viridogrisea	553	GPHF-MEDIUM	..	70.8019	..	Klenk	yes..	1	..	FALSE	..
..	43850#84	43850	Kutzneria viridogrisea	84	ROLLED OATS MINERAL medium	..	70.8019	..	Klenk	yes..	1	..	TRUE	..
..	19938#830	19938	Dyadobacter koreensis	830	R2A medium	..	423.797	..	Lang	yes	1	..	FALSE	..
..	16300#1007	16300	Pleomorphomonas oryzae	1007	MINERAL MEDIUM	..	146.165	..	Lang	yes	1	..	FALSE	..
..	16300#1007.3	16300	Pleomorphomonas oryzae	1007.3	DSM 16984, DSM 24478, 24479, 24480, 24481, 24492, 24493 and 24527	..	146.165	..	Lang	yes	1	..	FALSE	..
..	16300#921	16300	Pleomorphomonas oryzae	921	METHYLOSARCINA QUISQUILLARUM AND M. FIBRATA MEDIUM	..	146.165	..	Lang	yes	1	..	FALSE	..
..	16300#632	16300	Pleomorphomonas oryzae	632	NMS MEDIUM	..	146.165	..	Lang	yes	1	..	FALSE	..
..	13485#92	13485	Gulosibacter molinativorax	92	TRYPTICASE SOY Yeast extract medium	..	152.533	..	Pukall	yes	1	..	TRUE	..
..	43316#65	43316	Acrocarpospora corrugata	65	GYM STREPTOMYCES medium	..	302.711	..	Klenk	yes..	1	..	FALSE	..
..	43316#84	43316	Acrocarpospora corrugata	84	ROLLED OATS MINERAL medium	..	171.066	..	Klenk	yes..	1	..	FALSE	..
..	43316#83	43316	Acrocarpospora corrugata	83	CZAPEK Peptone AGAR	..	32.9114	..	Klenk	yes..	1	..	FALSE	..
..	43334#535	43334	Rhodococcus rhodochrous	535	TRYPTICASE SOY BROTH AGAR	..	48.6536	..	Klenk	yes..	1	..	FALSE	..
..	43334#65	43334	Rhodococcus rhodochrous	65	GYM STREPTOMYCES medium	..	33.0277	..	Klenk	yes..	1	..	TRUE	..
..	43334#215b	43334	Rhodococcus rhodochrous	215b	BHI medium WITH ADDITIONAL GLUCOSE	..	24.3268	..	Klenk	yes..	1	..	FALSE	..
..	43334#250	43334	Rhodococcus rhodochrous	250	Peptone MEAT EXTRACT GLYCEROL AGAR	..	12.1634	..	Klenk	yes..	1	..	FALSE	..
..	43809#65	43809	Spirillospora albida	65	GYM STREPTOMYCES medium	..	581.891	..	Klenk	yes..	1	..	TRUE	..
..	43809#83	43809	Spirillospora albida	83	CZAPEK Peptone AGAR	..	96.6314	..	Klenk	yes..	1	..	FALSE	..
..	45092#65	45092	Actinoalloteichus hymeniacidonis	65	GYM STREPTOMYCES medium	..	472.012	..	Klenk	yes..	1	..	TRUE	..
..	45092#83	45092	Actinoalloteichus hymeniacidonis	83	CZAPEK Peptone AGAR	..	70.8019	..	Klenk	yes..	1	..	FALSE	..
..	45092#553	45092	Actinoalloteichus hymeniacidonis	553	GPHF-MEDIUM	..	70.8019	..	Klenk	yes..	1	..	FALSE	..
..	45090#65	45090	Shimazuella kribbensis	65	GYM STREPTOMYCES medium	..	1321.04	..	Klenk	yes..	1	..	TRUE	..
..	45090#215	45090	Shimazuella kribbensis	215	BHI medium	..	221.334	..	Klenk	yes/but not so good..	1	..	FALSE	..
..	45090#535	45090	Shimazuella kribbensis	535	TRYPTICASE SOY BROTH AGAR	..	1.1607	..	Klenk	yes/but not so good..	1	..	FALSE	..
..	45089#535	45089	Amycolicicoccus subflavus	535	TRYPTICASE SOY BROTH AGAR	..	54.7353	..	Klenk	yes..	1	..	FALSE	..
..	45089#645	45089	Amycolicicoccus subflavus	645	MIDDELBROOK medium	..	18.2451	..	Klenk	yes..	1	..	FALSE	..
..	45085#65	45085	Gordonia lacunae	65	GYM STREPTOMYCES medium	..	121.634	..	Klenk	yes..	1	..	FALSE	..
..	45085#535	45085	Gordonia lacunae	535	TRYPTICASE SOY BROTH AGAR	..	48.6536	..	Klenk	yes..	1	..	TRUE	..
..	45081#65	45081	Lechevalieria xinjiangensis	65	GYM STREPTOMYCES medium	..	472.012	..	Klenk	yes..	1	..	TRUE	..
..	45081#84	45081	Lechevalieria xinjiangensis	84	ROLLED OATS MINERAL medium	..	70.8019	..	Klenk	yes..	1	..	TRUE	..
..	44907#65	44907	Dietzia kunjamensis	65	GYM STREPTOMYCES medium	..	121.634	..	Klenk	yes..	1	..	FALSE	..
..	44907#535	44907	Dietzia kunjamensis	535	TRYPTICASE SOY BROTH AGAR	..	48.6536	..	Klenk	yes..	1	..	TRUE	..
..	53626#9	53626	Cystobacter disciformis	9	VY/2 AGAR	..	124359	..	Lang	yes	1	..	TRUE	..
..	18319#92	18319	Phycicola gilvus	92	TRYPTICASE SOY Yeast extract medium	..	152.533	..	Pukall	yes	1	..	TRUE	..
..	22380#514	22380	Endozoicomonas elysicola	514	BACTO MARINE BROTH (DIFCO 2216)	..	2712.41	..	Lang	yes/BUT: medium 514 contains 6 g substrate, should be considered generally as medium class <medium>. Both, medium and organism, should be considered medium. Match would eb given	1	..	TRUE	..
..	53649#9	53649	Hyalangium minutum	9	VY/2 AGAR	..	157755	..	Lang	yes	1	..	TRUE	..
..	4125#172	4125	Marivirga sericea	172	CYTOPHAGA (marine) medium	..	1322.13	..	Spring	yes	1	..	TRUE	..
..	23058#693	23058	Porphyromonas bennonis	693	COLUMBIA BLOOD medium	..	578.161	..	Gronow	ok	1	..	TRUE	..
..	23058#78	23058	Porphyromonas bennonis	78	CHOPPED MEAT medium	..	158.301	..	Gronow	ok	1	..	FALSE	..
..	23058#429	23058	Porphyromonas bennonis	429	COLUMBIA BLOOD AGAR	..	130.779	..	Gronow	ok	1	..	FALSE	..
..	23941#693	23941	Cetobacterium somerae	693	COLUMBIA BLOOD medium	..	644.032	..	Gronow	ok	1	..	TRUE	..
..	23941#110	23941	Cetobacterium somerae	110	CHOPPED MEAT medium WITH CARBOHYDRATES	..	444.347	..	Gronow	ok	1	..	FALSE	..
..	43881#92	43881	Cellulosimicrobium cellulans	92	TRYPTICASE SOY Yeast extract medium	..	617.698	..	Pukall	yes	1	..	FALSE	..
..	43881#53	43881	Cellulosimicrobium cellulans	53	CORYNEBACTERIUM AGAR	..	124.082	..	Pukall	yes	1	..	FALSE	..
..	43882#65	43882	Saccharopolyspora hordei	65	GYM STREPTOMYCES medium	..	424.811	..	Klenk	yes..	1	..	TRUE	..
..	43882#84	43882	Saccharopolyspora hordei	84	ROLLED OATS MINERAL medium	..	94.4025	..	Klenk	yes..	1	..	FALSE	..
..	15657#78	15657	Guggenheimella bovis	78	CHOPPED MEAT medium	..	195.524	..	Pukall	yes	1	..	TRUE	..
..	43888#65	43888	Parvopolyspora pallida	65	GYM STREPTOMYCES medium	..	248.596	..	Klenk	yes..	1	..	TRUE	..
..	44945#83	44945	Planifilum fulgidum	83	CZAPEK Peptone AGAR	..	220.173	..	Klenk	yes..	1	..	TRUE	..
..	1295#693	1295	Clostridium rectum	693	COLUMBIA BLOOD medium	..	572.631	..	Spring	yes	1	..	FALSE	..
..	45523#65	45523	Actinoallomurus radicium	65	GYM STREPTOMYCES medium	..	678.523	..	Klenk	yes..	1	..	TRUE	..
..	45523#553	45523	Actinoallomurus radicium	553	GPHF-MEDIUM	..	16.4557	..	Klenk	yes..	1	..	TRUE	..
..	15695#92	15695	Ignavigranum ruoffiae	92	TRYPTICASE SOY Yeast extract medium	..	471.806	..	Pukall	yes	1	..	TRUE	..
..	15695#693	15695	Ignavigranum ruoffiae	693	COLUMBIA BLOOD medium	..	464.642	..	Pukall	yes	1	..	TRUE	..
..	15695#215	15695	Ignavigranum ruoffiae	215	BHI medium	..	221.575	..	Pukall	yes	1	..	FALSE	..
..	22864#693	22864	Prevotella falsenii	693	COLUMBIA BLOOD medium	..	165.13	..	Gronow	ok	1	..	TRUE	..
..	22864#78	22864	Prevotella falsenii	78	CHOPPED MEAT medium	..	128.063	..	Gronow	ok	1	..	FALSE	..
..	22864#104	22864	Prevotella falsenii	104	PYG-MEDIUM (modified)	..	110.086	..	Gronow	ok	1	..	TRUE	..
..	22811#693	22811	Dysgonomonas gadei	693	COLUMBIA BLOOD medium	..	578.161	..	Gronow	ok	1	..	TRUE	..
..	22811#78	22811	Dysgonomonas gadei	78	CHOPPED MEAT medium	..	158.301	..	Gronow	ok	1	..	FALSE	..
..	22811#429	22811	Dysgonomonas gadei	429	COLUMBIA BLOOD AGAR	..	130.779	..	Gronow	ok	1	..	FALSE	..
..	25747#381	25747	Nevskia terrae	381	LB (Luria-Bertani) medium	..	966.314	..	Lang	yes	1	..	FALSE	..
..	51962#9	51962	Corallococcus macrosporus	9	VY/2 AGAR	..	78534.1	..	Lang	yes	1	..	TRUE	..
..	52589#9	52589	Archangium gephyra	9	VY/2 AGAR	..	157755	..	Lang	yes	1	..	TRUE	..
..	44463#535	44463	Millisia brevis	535	TRYPTICASE SOY BROTH AGAR	..	138.312	..	Klenk	yes..	1	..	FALSE	..
..	44463#65	44463	Millisia brevis	65	GYM STREPTOMYCES medium	..	121.634	..	Klenk	yes..	1	..	FALSE	..
..	43935#65	43935	Goodfellowiella coeruleoviolacea	65	GYM STREPTOMYCES medium	..	472.012	..	Klenk	yes..	1	..	TRUE	..
..	43935#554	43935	Goodfellowiella coeruleoviolacea	554	N-Z-AMINE-MEDIUM	..	47.2012	..	Klenk	yes..	1	..	TRUE	..
..	13999#830	13999	Sterolibacterium denitrificans	830	R2A medium	..	315.398	..	Lang	yes	1	..	TRUE	..
..	43292#65	43292	Mycobacterium vaccae	65	GYM STREPTOMYCES medium	..	121.634	..	Klenk	yes..	1	..	FALSE	..
..	43292#535	43292	Mycobacterium vaccae	535	TRYPTICASE SOY BROTH AGAR	..	54.7353	..	Klenk	yes..	1	..	FALSE	..
..	43292#250	43292	Mycobacterium vaccae	250	Peptone MEAT EXTRACT GLYCEROL AGAR	..	18.8243	..	Klenk	yes..	1	..	FALSE	..
..	43292#219	43292	Mycobacterium vaccae	219	MYCOBACTERIUM medium	..	18.8243	..	Klenk	yes..	1	..	FALSE	..
..	43292#645	43292	Mycobacterium vaccae	645	MIDDELBROOK medium	..	18.2451	..	Klenk	yes..	1	..	FALSE	..
..	14875#958	14875	Plesiocystis pacifica	958	VY/4-SWS AGAR	..	1357.69	..	Lang	yes	1	..	TRUE	..
..	43909#65	43909	Micromonospora viridifaciens	65	GYM STREPTOMYCES medium	..	117.525	..	Klenk	yes..	1	..	TRUE	..
..	43909#84	43909	Micromonospora viridifaciens	84	ROLLED OATS MINERAL medium	..	14.6906	..	Klenk	yes..	1	..	FALSE	..
..	16630#693	16630	Leptotrichia amnionii	693	COLUMBIA BLOOD medium	..	851.638	..	Gronow	ok	1	..	FALSE	..
..	16630#110	16630	Leptotrichia amnionii	110	CHOPPED MEAT medium WITH CARBOHYDRATES	..	143.158	..	Gronow	ok	1	..	TRUE	..
..	20695#104b	20695	Eubacterium tenue	104b	PYX-MEDIUM	..	238.933	..	Pukall	PY = basis medium; X = specific carbonhydrate, if X= glucose yes	1	..	FALSE	..
..	53751#9	53751	Stigmatella aurantiaca	9	VY/2 AGAR	..	164017	..	Lang	yes	1	..	TRUE	..
..	4922#1	4922	Bordetella parapertussis	1	NUTRIENT AGAR	..	337.236	..	Gronow	ok	1	..	FALSE	..
..	21776#736	21776	Humibacillus xanthopallidus	736	RICH medium	..	379.397	..	Pukall	yes	1	..	TRUE	..
..	21776#92	21776	Humibacillus xanthopallidus	92	TRYPTICASE SOY Yeast extract medium	..	315.508	..	Pukall	reduced growth on medium 92	1	..	FALSE	..
..	21772#92	21772	Microterricola viridarii	92	TRYPTICASE SOY Yeast extract medium	..	152.533	..	Pukall	yes	1	..	TRUE	..
..	44274#65	44274	Terracoccus luteus	65	GYM STREPTOMYCES medium	..	228.723	..	Klenk	yes..	1	..	FALSE	..
..	2779#693	2779	Centipeda periodontii	693	COLUMBIA BLOOD medium	..	84.6813	..	Gronow	ok	1	..	FALSE	..
..	22365#58	22365	Aeriscardovia aeriphila	58	BIFIDOBACTERIUM medium	..	466.944	..	Pukall	yes	1	..	TRUE	..
..	22365#693	22365	Aeriscardovia aeriphila	693	COLUMBIA BLOOD medium	..	116.736	..	Pukall	oxygen-free might be	1	..	FALSE	..
..	14436#958	14436	Haliangium tepidum	958	VY/4-SWS AGAR	..	2557.25	..	Lang	yes	1	..	TRUE	..
..	12829#92	12829	Arthrobacter chlorophenolicus	92	TRYPTICASE SOY Yeast extract medium	..	120.43	..	Pukall	yes	1	..	TRUE	..
..	14442#92	14442	Citricoccus muralis	92	TRYPTICASE SOY Yeast extract medium	..	120.43	..	Pukall	yes	1	..	TRUE	..
..	21748#514	21748	Robiginitomaculum antarcticum	514	BACTO MARINE BROTH (DIFCO 2216)	..	1249.2	..	Lang	yes/same as DSM 22380	1	..	TRUE	..
..	3072#330	3072	Succinivibrio dextrinosolvens	330	RUMEN BACTERIA medium	..	1581.24	..	Spring	yes	1	..	TRUE	..
..	19762#1	19762	Pseudochrobactrum kiredjianiae	1	NUTRIENT AGAR	..	87.9438	..	Gronow	ok	1	..	FALSE	..
..	12335#92	12335	Ornithinicoccus hortensis	92	TRYPTICASE SOY Yeast extract medium	..	315.508	..	Pukall	yes	1	..	FALSE	..
..	12335#736	12335	Ornithinicoccus hortensis	736	RICH medium	..	306.772	..	Pukall	yes	1	..	TRUE	..
..	12331#736	12331	Knoellia sinensis	736	RICH medium	..	379.397	..	Pukall	yes	1	..	TRUE	..
..	12331#92	12331	Knoellia sinensis	92	TRYPTICASE SOY Yeast extract medium	..	315.508	..	Pukall	reduced growth on Medium 92 agar plates	1	..	FALSE	..
..	22272#92	22272	Salinibacterium xinjiangense	92	TRYPTICASE SOY Yeast extract medium	..	159.743	..	Pukall	yes	1	..	FALSE	..
..	12333#92	12333	Beutenbergia cavernae	92	TRYPTICASE SOY Yeast extract medium	..	5072.67	..	Pukall	yes	1	..	FALSE	..
..	44343#535	44343	Williamsia muralis	535	TRYPTICASE SOY BROTH AGAR	..	48.6536	..	Klenk	yes..	1	..	TRUE	..
..	44745#65	44745	Asanoa iriomotensis	65	GYM STREPTOMYCES medium	..	117.525	..	Klenk	yes..	1	..	TRUE	..
..	44745#553	44745	Asanoa iriomotensis	553	GPHF-MEDIUM	..	14.6906	..	Klenk	yes..	1	..	FALSE	..
..	44745#84	44745	Asanoa iriomotensis	84	ROLLED OATS MINERAL medium	..	14.6906	..	Klenk	yes..	1	..	FALSE	..
..	44746#65	44746	Planotetraspora silvatica	65	GYM STREPTOMYCES medium	..	264.059	..	Klenk	yes..	1	..	TRUE	..
..	44746#84	44746	Planotetraspora silvatica	84	ROLLED OATS MINERAL medium	..	132.413	..	Klenk	yes..	1	..	TRUE	..
..	44746#83	44746	Planotetraspora silvatica	83	CZAPEK Peptone AGAR	..	32.9114	..	Klenk	yes..	1	..	FALSE	..
..	44746#553	44746	Planotetraspora silvatica	553	GPHF-MEDIUM	..	32.9114	..	Klenk	yes..	1	..	FALSE	..
..	44746#554	44746	Planotetraspora silvatica	554	N-Z-AMINE-MEDIUM	..	16.4557	..	Klenk	yes..	1	..	FALSE	..
..	15542#110	15542	Fusobacterium canifelinum	110	CHOPPED MEAT medium WITH CARBOHYDRATES	..	444.347	..	Gronow	ok	1	..	FALSE	..
..	15542#693	15542	Fusobacterium canifelinum	693	COLUMBIA BLOOD medium	..	397.313	..	Gronow	ok	1	..	TRUE	..
..	44709#65	44709	Catenuloplanes indicus	65	GYM STREPTOMYCES medium	..	117.525	..	Klenk	yes..	1	..	TRUE	..
..	44709#252	44709	Catenuloplanes indicus	252	STARCH - MINERAL salt - AGAR (STMS)	..	14.6906	..	Klenk	yes..	1	..	FALSE	..
..	44709#84	44709	Catenuloplanes indicus	84	ROLLED OATS MINERAL medium	..	14.6906	..	Klenk	yes..	1	..	FALSE	..
..	44316#535	44316	Tsukamurella tyrosinosolvens	535	TRYPTICASE SOY BROTH AGAR	..	30.4085	..	Klenk	yes..	1	..	TRUE	..
..	17877#1004.1	17877	Bellilinea caldifistulae	1004.1	For DSM 16554, DSM 16555 and DSM 17877	..	1512.49	..	Spring	yes	1	..	TRUE	..
..	44770#65	44770	Actinomadura glauciflava	65	GYM STREPTOMYCES medium	..	678.523	..	Klenk	yes..	1	..	TRUE	..
..	44770#84	44770	Actinomadura glauciflava	84	ROLLED OATS MINERAL medium	..	65.8227	..	Klenk	yes..	1	..	TRUE	..
..	23371#693	23371	Parabacteroides gordonii	693	COLUMBIA BLOOD medium	..	578.161	..	Gronow	ok	1	..	TRUE	..
..	23371#78	23371	Parabacteroides gordonii	78	CHOPPED MEAT medium	..	158.301	..	Gronow	ok	1	..	FALSE	..
..	23371#429	23371	Parabacteroides gordonii	429	COLUMBIA BLOOD AGAR	..	130.779	..	Gronow	ok	1	..	FALSE	..
..	44380#65	44380	Nocardiopsis trehalosi	65	GYM STREPTOMYCES medium	..	221.891	..	Klenk	yes..	1	..	TRUE	..
..	44380#553	44380	Nocardiopsis trehalosi	553	GPHF-MEDIUM	..	57.3339	..	Klenk	yes..	1	..	FALSE	..
..	18902#664	18902	Caldicellulosiruptor kronotskiensis	664	THERMOTOGA ELFII medium	..	445.991	..	Spring	yes	1	..	FALSE	..
..	21295#9	21295	Phaselicystis flava	9	VY/2 AGAR	..	422762	..	Lang	yes	1	..	TRUE	..
..	44361#65	44361	Actinocorallia longicatena	65	GYM STREPTOMYCES medium	..	678.523	..	Klenk	yes..	1	..	TRUE	..
..	17807#693	17807	Sutterella stercoricanis	693	COLUMBIA BLOOD medium	..	2194.71	..	Gronow	ok	1	..	FALSE	..
..	14012#92	14012	Plantibacter flavus	92	TRYPTICASE SOY Yeast extract medium	..	152.533	..	Pukall	yes	1	..	TRUE	..
..	18994#92	18994	Humibacter albus	92	TRYPTICASE SOY Yeast extract medium	..	152.533	..	Pukall	yes	1	..	TRUE	..
..	44796#65	44796	Lentzea violacea	65	GYM STREPTOMYCES medium	..	472.012	..	Klenk	yes..	1	..	TRUE	..
..	44796#84	44796	Lentzea violacea	84	ROLLED OATS MINERAL medium	..	94.4025	..	Klenk	yes..	1	..	FALSE	..
..	44796#554	44796	Lentzea violacea	554	N-Z-AMINE-MEDIUM	..	47.2012	..	Klenk	yes..	1	..	TRUE	..
..	15166#92	15166	Leifsonia naganoensis	92	TRYPTICASE SOY Yeast extract medium	..	152.533	..	Pukall	yes	1	..	TRUE	..
..	22752#11	22752	Weissella beninensis	11	MRS medium	..	133.348	..	Pukall	yes	1	..	TRUE	..
..	21438#830	21438	Ideonella azotifigens	830	R2A medium	..	323.504	..	Lang	yes	1	..	FALSE	..
..	43142#65	43142	Nonomuraea helvata	65	GYM STREPTOMYCES medium	..	264.059	..	Klenk	yes..	1	..	TRUE	..
..	43142#84	43142	Nonomuraea helvata	84	ROLLED OATS MINERAL medium	..	171.066	..	Klenk	yes..	1	..	FALSE	..
..	43142#83	43142	Nonomuraea helvata	83	CZAPEK Peptone AGAR	..	32.9114	..	Klenk	yes..	1	..	FALSE	..
..	43142#554	43142	Nonomuraea helvata	554	N-Z-AMINE-MEDIUM	..	16.4557	..	Klenk	yes..	1	..	FALSE	..
..	15943#92	15943	Promicromonospora aerolata	92	TRYPTICASE SOY Yeast extract medium	..	512.6	..	Pukall	yes	1	..	TRUE	..
..	15943#53	15943	Promicromonospora aerolata	53	CORYNEBACTERIUM AGAR	..	439.375	..	Pukall	yes	1	..	FALSE	..
..	10617#830	10617	Leptothrix mobilis	830	R2A medium	..	323.504	..	Verbarg	yes	1	..	FALSE	..
..	43157#65	43157	Dactylosporangium aurantiacum	65	GYM STREPTOMYCES medium	..	117.525	..	Klenk	yes..	1	..	TRUE	..
..	43157#84	43157	Dactylosporangium aurantiacum	84	ROLLED OATS MINERAL medium	..	14.6906	..	Klenk	yes..	1	..	FALSE	..
..	15922#104	15922	Rikenella microfusus	104	PYG-MEDIUM (modified)	..	1076.49	..	Gronow	ok	1	..	TRUE	..
..	15922#693	15922	Rikenella microfusus	693	COLUMBIA BLOOD medium	..	165.13	..	Gronow	ok	1	..	TRUE	..
..	14765#664	14765	Thermoanaerobacterium bryantii	664	THERMOTOGA ELFII medium	..	445.991	..	Spring	yes	1	..	FALSE	..
..	43162#65	43162	Geodermatophilus obscurus	65	GYM STREPTOMYCES medium	..	587.541	..	Klenk	yes..	1	..	TRUE	..
..	19227#65	19227	Kribbella hippodromi	65	GYM STREPTOMYCES medium	..	189.116	..	Pukall	yes	1	..	TRUE	..
..	15027#141.2	15027	Methanocaldococcus indicus	141.2	For DSM 1497, DSM 1537, DSM 2067, DSM 2279, DSM 2373, DSM 17251 and DSM17508	..	1167.96	..	Spring	yes	1	..	FALSE	..
..	20763#110	20763	Pectinatus cerevisiiphilus	110	CHOPPED MEAT medium WITH CARBOHYDRATES	..	129.803	..	Gronow	ok	1	..	FALSE	..
..	20763#693	20763	Pectinatus cerevisiiphilus	693	COLUMBIA BLOOD medium	..	84.6813	..	Gronow	? high ok	1	..	FALSE	..
..	8821#693	8821	Turicella otitidis	693	COLUMBIA BLOOD medium	..	114.81	..	Klenk	yes..	1	..	FALSE	..
..	11295#92	11295	Demetria terragena	92	TRYPTICASE SOY Yeast extract medium	..	1812.81	..	Pukall	yes	1	..	FALSE	..
..	11295#65	11295	Demetria terragena	65	GYM STREPTOMYCES medium	..	445.745	..	Pukall	yes	1	..	FALSE	..
..	11295#693	11295	Demetria terragena	693	COLUMBIA BLOOD medium	..	432.185	..	Pukall	yes	1	..	FALSE	..
..	20308#736	20308	Terrabacter tumescens	736	RICH medium	..	452.022	..	Pukall	yes	1	..	FALSE	..
..	20308#92	20308	Terrabacter tumescens	92	TRYPTICASE SOY Yeast extract medium	..	315.508	..	Pukall	yes	1	..	FALSE	..
..	19681#693	19681	Paraprevotella xylaniphila	693	COLUMBIA BLOOD medium	..	265.671	..	Gronow	ok	1	..	FALSE	..
..	3993#104	3993	Eubacterium nodatum	104	PYG-MEDIUM (modified)	..	652.845	..	Pukall	yes	1	..	FALSE	..
..	3998#78	3998	Mogibacterium timidum	78	CHOPPED MEAT medium	..	195.524	..	Pukall	yes	1	..	TRUE	..
..	10177#92	10177	Isoptericola variabilis	92	TRYPTICASE SOY Yeast extract medium	..	512.6	..	Pukall	yes	1	..	TRUE	..
..	10177#53	10177	Isoptericola variabilis	53	CORYNEBACTERIUM AGAR	..	439.375	..	Pukall	yes	1	..	FALSE	..
..	16555#1004.1	16555	Levilinea saccharolytica	1004.1	For DSM 16554, DSM 16555 and DSM 17877	..	1512.49	..	Spring	yes	1	..	TRUE	..
..	19247#65	19247	Fodinicola feengrottensis	65	GYM STREPTOMYCES medium	..	285.61	..	Pukall	yes	1	..	TRUE	..
..	21478#11	21478	Leuconostoc holzapfelii	11	MRS medium	..	133.348	..	Pukall	yes	1	..	TRUE	..
..	24253#429	24253	Jeongeupia naejangsanensis	429	COLUMBIA BLOOD AGAR	..	131.51	..	Lang	yes	1	..	FALSE	..
..	19666#110	19666	Selenomonas infelix	110	CHOPPED MEAT medium WITH CARBOHYDRATES	..	129.803	..	Gronow	ok	1	..	FALSE	..
..	6912#104	6912	Tissierella creatinophila	104	PYG-MEDIUM (modified)	..	932.241	..	Spring	?, weak growth	1	..	FALSE	..
..	19600#92	19600	Microbacterium invictum	92	TRYPTICASE SOY Yeast extract medium	..	152.533	..	Pukall	yes	1	..	TRUE	..
..	22142#92	22142	Kocuria flava	92	TRYPTICASE SOY Yeast extract medium	..	120.43	..	Pukall	yes	1	..	TRUE	..
..	44226#65	44226	Kibdelosporangium philippinense	65	GYM STREPTOMYCES medium	..	472.012	..	Klenk	yes..	1	..	TRUE	..
..	44226#84	44226	Kibdelosporangium philippinense	84	ROLLED OATS MINERAL medium	..	94.4025	..	Klenk	yes..	1	..	FALSE	..
..	44226#83	44226	Kibdelosporangium philippinense	83	CZAPEK Peptone AGAR	..	70.8019	..	Klenk	yes..	1	..	FALSE	..
..	21801#736	21801	Serinibacter salmoneus	736	RICH medium	..	9966.35	..	Pukall	yes	1	..	FALSE	..
..	44639#65	44639	Amycolatopsis albidoflavus	65	GYM STREPTOMYCES medium	..	472.012	..	Klenk	yes..	1	..	TRUE	..
..	44639#83	44639	Amycolatopsis albidoflavus	83	CZAPEK Peptone AGAR	..	70.8019	..	Klenk	yes..	1	..	FALSE	..
..	44639#554	44639	Amycolatopsis albidoflavus	554	N-Z-AMINE-MEDIUM	..	70.8019	..	Klenk	yes..	1	..	FALSE	..
..	23226#693	23226	Butyricimonas virosa	693	COLUMBIA BLOOD medium	..	578.161	..	Gronow	ok	1	..	TRUE	..
..	23226#104	23226	Butyricimonas virosa	104	PYG-MEDIUM (modified)	..	213.344	..	Gronow	ok	1	..	TRUE	..
..	23226#78	23226	Butyricimonas virosa	78	CHOPPED MEAT medium	..	158.301	..	Gronow	ok	1	..	FALSE	..
..	23226#429	23226	Butyricimonas virosa	429	COLUMBIA BLOOD AGAR	..	130.779	..	Gronow	ok	1	..	FALSE	..
..	45773#65	45773	Actinomycetospora lutea	65	GYM STREPTOMYCES medium	..	472.012	..	Klenk	yes/but not so good..	1	..	TRUE	..
..	23257#65	23257	Auraticoccus monumenti	65	GYM STREPTOMYCES medium	..	290.356	..	Pukall	yes	1	..	TRUE	..
..	45790#65	45790	Sphaerisporangium krabiense	65	GYM STREPTOMYCES medium	..	264.059	..	Klenk	yes..	1	..	TRUE	..
..	45790#84	45790	Sphaerisporangium krabiense	84	ROLLED OATS MINERAL medium	..	171.066	..	Klenk	yes..	1	..	FALSE	..
..	20705#693	20705	Bacteroides coagulans	693	COLUMBIA BLOOD medium	..	235.438	..	Gronow	ok	1	..	FALSE	..
..	20705#78	20705	Bacteroides coagulans	78	CHOPPED MEAT medium	..	195.524	..	Gronow	ok	1	..	TRUE	..
..	44684#65	44684	Nocardia alba	65	GYM STREPTOMYCES medium	..	248.596	..	Klenk	yes..	1	..	TRUE	..
..	44684#535	44684	Nocardia alba	535	TRYPTICASE SOY BROTH AGAR	..	62.1266	..	Klenk	yes..	1	..	FALSE	..
..	17508#282	17508	Methanococcus aeolicus	282	METHANOCOCCUS JANNASCHII MEDIUM	..	1602.95	..	Spring	yes	1	..	FALSE	..
..	16138#403	16138	Borrelia turcica	403	BSK-MEDIUM	..	87.4053	..	Gronow	ok	1	..	TRUE	..
..	22608#330	22608	Succinatimonas hippei	330	RUMEN BACTERIA medium	..	3162.48	..	Spring	yes	1	..	FALSE	..
..	16932#92	16932	Xylanibacterium ulmi	92	TRYPTICASE SOY Yeast extract medium	..	617.698	..	Pukall	yes	1	..	FALSE	..
..	15894#92	15894	Xylanimonas cellulosilytica	92	TRYPTICASE SOY Yeast extract medium	..	512.6	..	Pukall	yes	1	..	TRUE	..
..	15894#53	15894	Xylanimonas cellulosilytica	53	CORYNEBACTERIUM AGAR	..	439.375	..	Pukall	yes	1	..	FALSE	..
..	18177#693	18177	Barnesiella viscericola	693	COLUMBIA BLOOD medium	..	708.94	..	Gronow	ok	1	..	FALSE	..
..	26474#92	26474	Herbiconiux flava	92	TRYPTICASE SOY Yeast extract medium	..	159.743	..	Pukall	yes	1	..	FALSE	..
..	45345#645	45345	Segniliparus rugosus	645	MIDDELBROOK medium	..	6.0817	..	Klenk	yes..	1	..	TRUE	..
..	17945#92	17945	Micrococcus endophyticus	92	TRYPTICASE SOY Yeast extract medium	..	120.43	..	Pukall	yes	1	..	TRUE	..
..	43062#65	43062	Laceyella sacchari	65	GYM STREPTOMYCES medium	..	440.346	..	Klenk	yes..	1	..	TRUE	..
..	43062#83	43062	Laceyella sacchari	83	CZAPEK Peptone AGAR	..	220.173	..	Klenk	yes..	1	..	TRUE	..
..	17573#92	17573	Dermacoccus abyssi	92	TRYPTICASE SOY Yeast extract medium	..	1383.34	..	Pukall	yes	1	..	TRUE	..
..	17573#736	17573	Dermacoccus abyssi	736	RICH medium	..	459.306	..	Pukall	yes	1	..	FALSE	..
..	17573#65	17573	Dermacoccus abyssi	65	GYM STREPTOMYCES medium	..	445.745	..	Pukall	yes	1	..	FALSE	..
..	17573#693	17573	Dermacoccus abyssi	693	COLUMBIA BLOOD medium	..	432.185	..	Pukall	yes	1	..	FALSE	..
..	25798#514	25798	Moritella viscosa	514	BACTO MARINE BROTH (DIFCO 2216)	..	520.542	..	Lang	/same as DSM 22380	0.5	..	TRUE	..
..	46168#65	46168	Thermoflavimicrobium dichotomicum	65	GYM STREPTOMYCES medium	..	1321.04	..	Klenk	?..	0.5	..	FALSE	..
..	46168#83	46168	Thermoflavimicrobium dichotomicum	83	CZAPEK Peptone AGAR	..	440.346	..	Klenk	?..	0.5	..	FALSE	..
..	46168#693	46168	Thermoflavimicrobium dichotomicum	693	COLUMBIA BLOOD medium	..	224.816	..	Klenk	?..	0.5	..	FALSE	..
..	46168#215	46168	Thermoflavimicrobium dichotomicum	215	BHI medium	..	221.334	..	Klenk	?..	0.5	..	FALSE	..
..	46168#381	46168	Thermoflavimicrobium dichotomicum	381	LB (Luria-Bertani) medium	..	220.173	..	Klenk	?..	0.5	..	FALSE	..
..	46168#535a	46168	Thermoflavimicrobium dichotomicum	535a	TRYPTICASE SOY BROTH AGAR+BLOOD	..	220.173	..	Klenk	?..	0.5	..	FALSE	..
..	46168#92	46168	Thermoflavimicrobium dichotomicum	92	TRYPTICASE SOY Yeast extract medium	..	12.7677	..	Klenk	?..	0.5	..	FALSE	..
..	46168#1	46168	Thermoflavimicrobium dichotomicum	1	NUTRIENT AGAR	..	11.607	..	Klenk	?..	0.5	..	FALSE	..
..	46168#2	46168	Thermoflavimicrobium dichotomicum	2	BACILLUS PASTEURII medium	..	8.1249	..	Klenk	?..	0.5	..	FALSE	..
..	46168#402.1	46168	Thermoflavimicrobium dichotomicum	402.1	For strains of A. cycloheptanicus	..	3.4821	..	Klenk	?..	0.5	..	FALSE	..
..	46168#830	46168	Thermoflavimicrobium dichotomicum	830	R2A medium	..	2.3214	..	Klenk	?..	0.5	..	FALSE	..
..	46168#53	46168	Thermoflavimicrobium dichotomicum	53	CORYNEBACTERIUM AGAR	..	2.3214	..	Klenk	?..	0.5	..	FALSE	..
..	46168#782	46168	Thermoflavimicrobium dichotomicum	782	OM-2 MEDIUM	..	1.1607	..	Klenk	?..	0.5	..	FALSE	..
..	46168#34	46168	Thermoflavimicrobium dichotomicum	34	CARYOPHANON LATUM medium	..	1.1607	..	Klenk	?..	0.5	..	FALSE	..
..	46168#11	46168	Thermoflavimicrobium dichotomicum	11	MRS medium	..	1.1607	..	Klenk	?..	0.5	..	FALSE	..
..	46168#535	46168	Thermoflavimicrobium dichotomicum	535	TRYPTICASE SOY BROTH AGAR	..	1.1607	..	Klenk	?..	0.5	..	FALSE	..
..	46168#495	46168	Thermoflavimicrobium dichotomicum	495	ANAEROBIC OXALATE MEDIUM	..	1.1607	..	Klenk	?..	0.5	..	FALSE	..
..	46168#402	46168	Thermoflavimicrobium dichotomicum	402	ALICYCLOBACILLUS medium	..	1.1607	..	Klenk	?..	0.5	..	FALSE	..
..	46144#65	46144	Cryptosporangium aurantiacum	65	GYM STREPTOMYCES medium	..	2331.92	..	Klenk	?..	0.5	..	FALSE	..
..	46144#214	46144	Cryptosporangium aurantiacum	214	GYM+S medium	..	57.122	..	Klenk	?..	0.5	..	FALSE	..
..	45207#1159	45207	Haloechinothrix alba	1159	GYM STREPTOMYCES medium 10% NACL	..	23.5527	..	Klenk	?..	0.5	..	FALSE	..
..	45201#65	45201	Modestobacter marinus	65	GYM STREPTOMYCES medium	..	824.189	..	Klenk	?..	0.5	..	TRUE	..
..	45201#425	45201	Modestobacter marinus	425	OATMEAL AGAR	..	408.015	..	Klenk	?..	0.5	..	FALSE	..
..	45201#214	45201	Modestobacter marinus	214	GYM+S medium	..	114.244	..	Klenk	?..	0.5	..	FALSE	..
..	46113#65	46113	Sporichthya polymorpha	65	GYM STREPTOMYCES medium	..	285.61	..	Klenk	?..	0.5	..	FALSE	..
..	46113#425	46113	Sporichthya polymorpha	425	OATMEAL AGAR	..	171.366	..	Klenk	?..	0.5	..	TRUE	..
..	14659#9	14659	Kofleria flava	9	VY/2 AGAR	..	65226.2	..	Lang	/see comments in table organism richness preferences regarding medium 9. Both, medium and organisms are <low>	0.5	..	TRUE	..
..	21548#92	21548	Labedella gwakjiensis	92	TRYPTICASE SOY Yeast extract medium	..	159.743	..	Pukall	?	0.5	..	FALSE	..
..	43019#553	43019	Actinoplanes philippinensis	553	GPHF-MEDIUM	..	14.6906	..	Klenk	?..	0.5	..	FALSE	..
..	25091#736	25091	Intrasporangium calvum	736	RICH medium	..	452.022	..	Pukall	?	0.5	..	FALSE	..
..	43051#214	43051	Planobispora rosea	214	GYM+S medium	..	38.6526	..	Klenk	?..	0.5	..	FALSE	..
..	43051#83	43051	Planobispora rosea	83	CZAPEK Peptone AGAR	..	32.9114	..	Klenk	?..	0.5	..	FALSE	..
..	43051#553	43051	Planobispora rosea	553	GPHF-MEDIUM	..	32.9114	..	Klenk	?..	0.5	..	FALSE	..
..	43051#250	43051	Planobispora rosea	250	Peptone MEAT EXTRACT GLYCEROL AGAR	..	16.4557	..	Klenk	?..	0.5	..	FALSE	..
..	43051#554	43051	Planobispora rosea	554	N-Z-AMINE-MEDIUM	..	16.4557	..	Klenk	?..	0.5	..	FALSE	..
..	43051#550	43051	Planobispora rosea	550	CYC-MEDIUM (modified following Cross and Attwell,1973)	..	16.4557	..	Klenk	?..	0.5	..	FALSE	..
..	46191#84	46191	Saccharomonospora viridis	84	ROLLED OATS MINERAL medium	..	94.4025	..	Klenk	?..	0.5	..	FALSE	..
..	46191#554	46191	Saccharomonospora viridis	554	N-Z-AMINE-MEDIUM	..	70.8019	..	Klenk	?..	0.5	..	FALSE	..
..	46191#535	46191	Saccharomonospora viridis	535	TRYPTICASE SOY BROTH AGAR	..	23.6006	..	Klenk	?..	0.5	..	FALSE	..
..	44894#593	44894	Mechercharimyces mesophilus	593	10% MH medium	..	1.1607	..	Klenk	?..	0.5	..	FALSE	..
..	44896#426	44896	Saccharothrix xinjiangensis	426	ORGANIC medium 79	..	94.4025	..	Klenk	?..	0.5	..	FALSE	..
..	44896#214	44896	Saccharothrix xinjiangensis	214	GYM+S medium	..	70.8019	..	Klenk	?..	0.5	..	FALSE	..
..	44896#83	44896	Saccharothrix xinjiangensis	83	CZAPEK Peptone AGAR	..	70.8019	..	Klenk	?..	0.5	..	FALSE	..
..	8251#65	8251	Propioniferax innocua	65	GYM STREPTOMYCES medium	..	450.667	..	Pukall	?	0.5	..	FALSE	..
..	43048#214	43048	Microbispora mesophila	214	GYM+S medium	..	38.6526	..	Klenk	?..	0.5	..	FALSE	..
..	43048#83	43048	Microbispora mesophila	83	CZAPEK Peptone AGAR	..	32.9114	..	Klenk	?..	0.5	..	FALSE	..
..	43048#553	43048	Microbispora mesophila	553	GPHF-MEDIUM	..	32.9114	..	Klenk	?..	0.5	..	FALSE	..
..	43048#250	43048	Microbispora mesophila	250	Peptone MEAT EXTRACT GLYCEROL AGAR	..	16.4557	..	Klenk	?..	0.5	..	FALSE	..
..	43048#554	43048	Microbispora mesophila	554	N-Z-AMINE-MEDIUM	..	16.4557	..	Klenk	?..	0.5	..	FALSE	..
..	43048#550	43048	Microbispora mesophila	550	CYC-MEDIUM (modified following Cross and Attwell,1973)	..	16.4557	..	Klenk	?..	0.5	..	FALSE	..
..	44881#354	44881	Smaragdicoccus niigatensis	354	Lï¿½WENSTEIN-JENSEN medium	..	30.4085	..	Klenk	?..	0.5	..	FALSE	..
..	44881#215b	44881	Smaragdicoccus niigatensis	215b	BHI medium WITH ADDITIONAL GLUCOSE	..	24.3268	..	Klenk	?..	0.5	..	FALSE	..
..	44881#250	44881	Smaragdicoccus niigatensis	250	Peptone MEAT EXTRACT GLYCEROL AGAR	..	12.1634	..	Klenk	?..	0.5	..	FALSE	..
..	44881#219	44881	Smaragdicoccus niigatensis	219	MYCOBACTERIUM medium	..	12.1634	..	Klenk	?..	0.5	..	FALSE	..
..	44881#92	44881	Smaragdicoccus niigatensis	92	TRYPTICASE SOY Yeast extract medium	..	6.0817	..	Klenk	?..	0.5	..	FALSE	..
..	44881#6	44881	Smaragdicoccus niigatensis	6	ALLANTOIN MINERAL MEDIUM	..	6.0817	..	Klenk	?..	0.5	..	FALSE	..
..	4712#215	4712	Brochothrix campestris	215	BHI medium	..	553.34	..	Pukall	?	0.5	..	FALSE	..
..	43795#84	43795	Thermobifida alba	84	ROLLED OATS MINERAL medium	..	82.2784	..	Klenk	?..	0.5	..	FALSE	..
..	43795#250	43795	Thermobifida alba	250	Peptone MEAT EXTRACT GLYCEROL AGAR	..	40.8782	..	Klenk	?..	0.5	..	FALSE	..
..	43795#214	43795	Thermobifida alba	214	GYM+S medium	..	16.4557	..	Klenk	?..	0.5	..	FALSE	..
..	43795#554	43795	Thermobifida alba	554	N-Z-AMINE-MEDIUM	..	16.4557	..	Klenk	?..	0.5	..	FALSE	..
..	43794#84	43794	Thermomonospora chromogena	84	ROLLED OATS MINERAL medium	..	162.454	..	Klenk	?..	0.5	..	FALSE	..
..	43794#554	43794	Thermomonospora chromogena	554	N-Z-AMINE-MEDIUM	..	96.6314	..	Klenk	?..	0.5	..	FALSE	..
..	43794#250	43794	Thermomonospora chromogena	250	Peptone MEAT EXTRACT GLYCEROL AGAR	..	16.4557	..	Klenk	?..	0.5	..	FALSE	..
..	43794#214	43794	Thermomonospora chromogena	214	GYM+S medium	..	16.4557	..	Klenk	?..	0.5	..	FALSE	..
..	43794#550	43794	Thermomonospora chromogena	550	CYC-MEDIUM (modified following Cross and Attwell,1973)	..	16.4557	..	Klenk	?..	0.5	..	FALSE	..
..	44523#84	44523	Streptoalloteichus hindustanus	84	ROLLED OATS MINERAL medium	..	94.4025	..	Klenk	?..	0.5	..	FALSE	..
..	44523#214	44523	Streptoalloteichus hindustanus	214	GYM+S medium	..	70.8019	..	Klenk	?..	0.5	..	FALSE	..
..	44523#83	44523	Streptoalloteichus hindustanus	83	CZAPEK Peptone AGAR	..	70.8019	..	Klenk	?..	0.5	..	FALSE	..
..	44523#554	44523	Streptoalloteichus hindustanus	554	N-Z-AMINE-MEDIUM	..	70.8019	..	Klenk	?..	0.5	..	FALSE	..
..	44523#553	44523	Streptoalloteichus hindustanus	553	GPHF-MEDIUM	..	70.8019	..	Klenk	?..	0.5	..	FALSE	..
..	44523#535	44523	Streptoalloteichus hindustanus	535	TRYPTICASE SOY BROTH AGAR	..	23.6006	..	Klenk	?..	0.5	..	FALSE	..
..	44525#426	44525	Pseudonocardia kongjuensis	426	ORGANIC medium 79	..	94.4025	..	Klenk	?..	0.5	..	FALSE	..
..	44525#84	44525	Pseudonocardia kongjuensis	84	ROLLED OATS MINERAL medium	..	94.4025	..	Klenk	?..	0.5	..	FALSE	..
..	44525#214	44525	Pseudonocardia kongjuensis	214	GYM+S medium	..	70.8019	..	Klenk	?..	0.5	..	FALSE	..
..	44525#554	44525	Pseudonocardia kongjuensis	554	N-Z-AMINE-MEDIUM	..	70.8019	..	Klenk	?..	0.5	..	FALSE	..
..	44525#553	44525	Pseudonocardia kongjuensis	553	GPHF-MEDIUM	..	70.8019	..	Klenk	?..	0.5	..	FALSE	..
..	24740#514	24740	Lewinella agarilytica	514	BACTO MARINE BROTH (DIFCO 2216)	..	688.086	..	Lang	/same as DSM 22380	0.5	..	FALSE	..
..	45667#252	45667	Planosporangium mesophilum	252	STARCH - MINERAL salt - AGAR (STMS)	..	14.6906	..	Klenk	?..	0.5	..	FALSE	..
..	45667#82	45667	Planosporangium mesophilum	82	BHI-GLUCOSE medium	..	14.6906	..	Klenk	?..	0.5	..	FALSE	..
..	45667#553	45667	Planosporangium mesophilum	553	GPHF-MEDIUM	..	14.6906	..	Klenk	?..	0.5	..	FALSE	..
..	18027#693	18027	Moraxella equi	693	COLUMBIA BLOOD medium	..	259.607	..	Gronow	o	0.5	..	FALSE	..
..	45659#426	45659	Actinophytocola corallina	426	ORGANIC medium 79	..	94.4025	..	Klenk	?..	0.5	..	FALSE	..
..	45659#214	45659	Actinophytocola corallina	214	GYM+S medium	..	70.8019	..	Klenk	?..	0.5	..	FALSE	..
..	45659#83	45659	Actinophytocola corallina	83	CZAPEK Peptone AGAR	..	70.8019	..	Klenk	?..	0.5	..	FALSE	..
..	45659#554	45659	Actinophytocola corallina	554	N-Z-AMINE-MEDIUM	..	70.8019	..	Klenk	?..	0.5	..	FALSE	..
..	45659#553	45659	Actinophytocola corallina	553	GPHF-MEDIUM	..	70.8019	..	Klenk	?..	0.5	..	FALSE	..
..	45659#535	45659	Actinophytocola corallina	535	TRYPTICASE SOY BROTH AGAR	..	23.6006	..	Klenk	?..	0.5	..	FALSE	..
..	45152#426	45152	Sciscionella marina	426	ORGANIC medium 79	..	94.4025	..	Klenk	?..	0.5	..	FALSE	..
..	45152#84	45152	Sciscionella marina	84	ROLLED OATS MINERAL medium	..	94.4025	..	Klenk	?..	0.5	..	FALSE	..
..	45152#214	45152	Sciscionella marina	214	GYM+S medium	..	70.8019	..	Klenk	?..	0.5	..	FALSE	..
..	45152#83	45152	Sciscionella marina	83	CZAPEK Peptone AGAR	..	70.8019	..	Klenk	?..	0.5	..	FALSE	..
..	45152#554	45152	Sciscionella marina	554	N-Z-AMINE-MEDIUM	..	70.8019	..	Klenk	?..	0.5	..	FALSE	..
..	45154#84	45154	Marinactinospora thermotolerans	84	ROLLED OATS MINERAL medium	..	82.2784	..	Klenk	?..	0.5	..	FALSE	..
..	45154#250	45154	Marinactinospora thermotolerans	250	Peptone MEAT EXTRACT GLYCEROL AGAR	..	40.8782	..	Klenk	?..	0.5	..	FALSE	..
..	45154#550	45154	Marinactinospora thermotolerans	550	CYC-MEDIUM (modified following Cross and Attwell,1973)	..	40.8782	..	Klenk	?..	0.5	..	FALSE	..
..	45154#83	45154	Marinactinospora thermotolerans	83	CZAPEK Peptone AGAR	..	32.9114	..	Klenk	?..	0.5	..	FALSE	..
..	45154#214	45154	Marinactinospora thermotolerans	214	GYM+S medium	..	16.4557	..	Klenk	?..	0.5	..	FALSE	..
..	45154#554	45154	Marinactinospora thermotolerans	554	N-Z-AMINE-MEDIUM	..	16.4557	..	Klenk	?..	0.5	..	FALSE	..
..	45648#426	45648	Yuhushiella deserti	426	ORGANIC medium 79	..	94.4025	..	Klenk	?..	0.5	..	FALSE	..
..	45648#84	45648	Yuhushiella deserti	84	ROLLED OATS MINERAL medium	..	94.4025	..	Klenk	?..	0.5	..	FALSE	..
..	45648#214	45648	Yuhushiella deserti	214	GYM+S medium	..	70.8019	..	Klenk	?..	0.5	..	FALSE	..
..	45648#83	45648	Yuhushiella deserti	83	CZAPEK Peptone AGAR	..	70.8019	..	Klenk	?..	0.5	..	FALSE	..
..	45648#554	45648	Yuhushiella deserti	554	N-Z-AMINE-MEDIUM	..	70.8019	..	Klenk	?..	0.5	..	FALSE	..
..	45173#252	45173	Luedemannella helvata	252	STARCH - MINERAL salt - AGAR (STMS)	..	14.6906	..	Klenk	?..	0.5	..	FALSE	..
..	45173#82	45173	Luedemannella helvata	82	BHI-GLUCOSE medium	..	14.6906	..	Klenk	?..	0.5	..	FALSE	..
..	45173#84	45173	Luedemannella helvata	84	ROLLED OATS MINERAL medium	..	14.6906	..	Klenk	?..	0.5	..	FALSE	..
..	44578#65	44578	Clavisporangium rectum	65	GYM STREPTOMYCES medium	..	302.711	..	Klenk	?..	0.5	..	FALSE	..
..	44578#214	44578	Clavisporangium rectum	214	GYM+S medium	..	38.6526	..	Klenk	?..	0.5	..	FALSE	..
..	44578#83	44578	Clavisporangium rectum	83	CZAPEK Peptone AGAR	..	32.9114	..	Klenk	?..	0.5	..	FALSE	..
..	44578#553	44578	Clavisporangium rectum	553	GPHF-MEDIUM	..	32.9114	..	Klenk	?..	0.5	..	FALSE	..
..	44578#250	44578	Clavisporangium rectum	250	Peptone MEAT EXTRACT GLYCEROL AGAR	..	16.4557	..	Klenk	?..	0.5	..	FALSE	..
..	44578#554	44578	Clavisporangium rectum	554	N-Z-AMINE-MEDIUM	..	16.4557	..	Klenk	?..	0.5	..	FALSE	..
..	44578#550	44578	Clavisporangium rectum	550	CYC-MEDIUM (modified following Cross and Attwell,1973)	..	16.4557	..	Klenk	?..	0.5	..	FALSE	..
..	44580#426	44580	Crossiella equi	426	ORGANIC medium 79	..	94.4025	..	Klenk	?..	0.5	..	FALSE	..
..	44580#84	44580	Crossiella equi	84	ROLLED OATS MINERAL medium	..	94.4025	..	Klenk	?..	0.5	..	FALSE	..
..	44580#214	44580	Crossiella equi	214	GYM+S medium	..	70.8019	..	Klenk	?..	0.5	..	FALSE	..
..	44580#83	44580	Crossiella equi	83	CZAPEK Peptone AGAR	..	70.8019	..	Klenk	?..	0.5	..	FALSE	..
..	44580#554	44580	Crossiella equi	554	N-Z-AMINE-MEDIUM	..	70.8019	..	Klenk	?..	0.5	..	FALSE	..
..	44580#553	44580	Crossiella equi	553	GPHF-MEDIUM	..	70.8019	..	Klenk	?..	0.5	..	FALSE	..
..	45162#252	45162	Krasilnikovia cinnamomea	252	STARCH - MINERAL salt - AGAR (STMS)	..	14.6906	..	Klenk	?..	0.5	..	FALSE	..
..	45162#82	45162	Krasilnikovia cinnamomea	82	BHI-GLUCOSE medium	..	14.6906	..	Klenk	?..	0.5	..	FALSE	..
..	45162#84	45162	Krasilnikovia cinnamomea	84	ROLLED OATS MINERAL medium	..	14.6906	..	Klenk	?..	0.5	..	FALSE	..
..	45169#65	45169	Desmospora activa	65	GYM STREPTOMYCES medium	..	1541.21	..	Klenk	?..	0.5	..	FALSE	..
..	45169#214	45169	Desmospora activa	214	GYM+S medium	..	440.346	..	Klenk	?..	0.5	..	FALSE	..
..	45169#215	45169	Desmospora activa	215	BHI medium	..	221.334	..	Klenk	?..	0.5	..	FALSE	..
..	45169#381	45169	Desmospora activa	381	LB (Luria-Bertani) medium	..	220.173	..	Klenk	?..	0.5	..	FALSE	..
..	45169#92	45169	Desmospora activa	92	TRYPTICASE SOY Yeast extract medium	..	12.7677	..	Klenk	?..	0.5	..	FALSE	..
..	45169#1	45169	Desmospora activa	1	NUTRIENT AGAR	..	11.607	..	Klenk	?..	0.5	..	FALSE	..
..	45169#2	45169	Desmospora activa	2	BACILLUS PASTEURII medium	..	8.1249	..	Klenk	?..	0.5	..	FALSE	..
..	45169#402.1	45169	Desmospora activa	402.1	For strains of A. cycloheptanicus	..	3.4821	..	Klenk	?..	0.5	..	FALSE	..
..	45169#830	45169	Desmospora activa	830	R2A medium	..	2.3214	..	Klenk	?..	0.5	..	FALSE	..
..	45169#53	45169	Desmospora activa	53	CORYNEBACTERIUM AGAR	..	2.3214	..	Klenk	?..	0.5	..	FALSE	..
..	45169#782	45169	Desmospora activa	782	OM-2 MEDIUM	..	1.1607	..	Klenk	?..	0.5	..	FALSE	..
..	45169#34	45169	Desmospora activa	34	CARYOPHANON LATUM medium	..	1.1607	..	Klenk	?..	0.5	..	FALSE	..
..	45169#11	45169	Desmospora activa	11	MRS medium	..	1.1607	..	Klenk	?..	0.5	..	FALSE	..
..	45169#495	45169	Desmospora activa	495	ANAEROBIC OXALATE MEDIUM	..	1.1607	..	Klenk	?..	0.5	..	FALSE	..
..	45169#402	45169	Desmospora activa	402	ALICYCLOBACILLUS medium	..	1.1607	..	Klenk	?..	0.5	..	FALSE	..
..	45196#65	45196	Kroppenstedtia eburnea	65	GYM STREPTOMYCES medium	..	1541.21	..	Klenk	?..	0.5	..	FALSE	..
..	45196#214	45196	Kroppenstedtia eburnea	214	GYM+S medium	..	440.346	..	Klenk	?..	0.5	..	FALSE	..
..	45196#83	45196	Kroppenstedtia eburnea	83	CZAPEK Peptone AGAR	..	440.346	..	Klenk	?..	0.5	..	FALSE	..
..	45196#693	45196	Kroppenstedtia eburnea	693	COLUMBIA BLOOD medium	..	224.816	..	Klenk	?..	0.5	..	FALSE	..
..	45196#381	45196	Kroppenstedtia eburnea	381	LB (Luria-Bertani) medium	..	220.173	..	Klenk	?..	0.5	..	FALSE	..
..	45196#535a	45196	Kroppenstedtia eburnea	535a	TRYPTICASE SOY BROTH AGAR+BLOOD	..	220.173	..	Klenk	?..	0.5	..	FALSE	..
..	45196#92	45196	Kroppenstedtia eburnea	92	TRYPTICASE SOY Yeast extract medium	..	12.7677	..	Klenk	?..	0.5	..	FALSE	..
..	45196#1	45196	Kroppenstedtia eburnea	1	NUTRIENT AGAR	..	11.607	..	Klenk	?..	0.5	..	FALSE	..
..	45196#2	45196	Kroppenstedtia eburnea	2	BACILLUS PASTEURII medium	..	8.1249	..	Klenk	?..	0.5	..	FALSE	..
..	45196#402.1	45196	Kroppenstedtia eburnea	402.1	For strains of A. cycloheptanicus	..	3.4821	..	Klenk	?..	0.5	..	FALSE	..
..	45196#830	45196	Kroppenstedtia eburnea	830	R2A medium	..	2.3214	..	Klenk	?..	0.5	..	FALSE	..
..	45196#53	45196	Kroppenstedtia eburnea	53	CORYNEBACTERIUM AGAR	..	2.3214	..	Klenk	?..	0.5	..	FALSE	..
..	45196#782	45196	Kroppenstedtia eburnea	782	OM-2 MEDIUM	..	1.1607	..	Klenk	?..	0.5	..	FALSE	..
..	45196#34	45196	Kroppenstedtia eburnea	34	CARYOPHANON LATUM medium	..	1.1607	..	Klenk	?..	0.5	..	FALSE	..
..	45196#11	45196	Kroppenstedtia eburnea	11	MRS medium	..	1.1607	..	Klenk	?..	0.5	..	FALSE	..
..	45196#535	45196	Kroppenstedtia eburnea	535	TRYPTICASE SOY BROTH AGAR	..	1.1607	..	Klenk	?..	0.5	..	FALSE	..
..	45196#495	45196	Kroppenstedtia eburnea	495	ANAEROBIC OXALATE MEDIUM	..	1.1607	..	Klenk	?..	0.5	..	FALSE	..
..	45196#402	45196	Kroppenstedtia eburnea	402	ALICYCLOBACILLUS medium	..	1.1607	..	Klenk	?..	0.5	..	FALSE	..
..	45492#426	45492	Actinokineospora fastidiosa	426	ORGANIC medium 79	..	94.4025	..	Klenk	?..	0.5	..	FALSE	..
..	45492#84	45492	Actinokineospora fastidiosa	84	ROLLED OATS MINERAL medium	..	94.4025	..	Klenk	?..	0.5	..	FALSE	..
..	45492#214	45492	Actinokineospora fastidiosa	214	GYM+S medium	..	70.8019	..	Klenk	?..	0.5	..	FALSE	..
..	45492#83	45492	Actinokineospora fastidiosa	83	CZAPEK Peptone AGAR	..	70.8019	..	Klenk	?..	0.5	..	FALSE	..
..	45492#554	45492	Actinokineospora fastidiosa	554	N-Z-AMINE-MEDIUM	..	70.8019	..	Klenk	?..	0.5	..	FALSE	..
..	22407#92	22407	Devriesea agamarum	92	TRYPTICASE SOY Yeast extract medium	..	229.098	..	Pukall	?	0.5	..	FALSE	..
..	53200#67	53200	Sorangium cellulosum	67	CY-AGAR	..	994.518	..	Lang	/Both, medium 67 and organisms are <low>	0.5	..	FALSE	..
..	20524#65	20524	Corynebacterium cystitidis	65	GYM STREPTOMYCES medium	..	121.634	..	Klenk	?..	0.5	..	FALSE	..
..	20524#354	20524	Corynebacterium cystitidis	354	Lï¿½WENSTEIN-JENSEN medium	..	30.4085	..	Klenk	?..	0.5	..	FALSE	..
..	20524#215b	20524	Corynebacterium cystitidis	215b	BHI medium WITH ADDITIONAL GLUCOSE	..	24.3268	..	Klenk	?..	0.5	..	FALSE	..
..	20524#645	20524	Corynebacterium cystitidis	645	MIDDELBROOK medium	..	18.2451	..	Klenk	?..	0.5	..	FALSE	..
..	20524#250	20524	Corynebacterium cystitidis	250	Peptone MEAT EXTRACT GLYCEROL AGAR	..	12.1634	..	Klenk	?..	0.5	..	FALSE	..
..	20524#219	20524	Corynebacterium cystitidis	219	MYCOBACTERIUM medium	..	12.1634	..	Klenk	?..	0.5	..	FALSE	..
..	20524#6	20524	Corynebacterium cystitidis	6	ALLANTOIN MINERAL MEDIUM	..	6.0817	..	Klenk	?..	0.5	..	FALSE	..
..	43833#426	43833	Thermobispora bispora	426	ORGANIC medium 79	..	94.4025	..	Klenk	?..	0.5	..	FALSE	..
..	43833#214	43833	Thermobispora bispora	214	GYM+S medium	..	70.8019	..	Klenk	?..	0.5	..	FALSE	..
..	43833#83	43833	Thermobispora bispora	83	CZAPEK Peptone AGAR	..	70.8019	..	Klenk	?..	0.5	..	FALSE	..
..	43833#554	43833	Thermobispora bispora	554	N-Z-AMINE-MEDIUM	..	70.8019	..	Klenk	?..	0.5	..	FALSE	..
..	43833#535	43833	Thermobispora bispora	535	TRYPTICASE SOY BROTH AGAR	..	23.6006	..	Klenk	?..	0.5	..	FALSE	..
..	43848#214	43848	Streptosporangium nondiastaticum	214	GYM+S medium	..	38.6526	..	Klenk	?..	0.5	..	FALSE	..
..	43848#83	43848	Streptosporangium nondiastaticum	83	CZAPEK Peptone AGAR	..	32.9114	..	Klenk	?..	0.5	..	FALSE	..
..	43848#250	43848	Streptosporangium nondiastaticum	250	Peptone MEAT EXTRACT GLYCEROL AGAR	..	16.4557	..	Klenk	?..	0.5	..	FALSE	..
..	43848#554	43848	Streptosporangium nondiastaticum	554	N-Z-AMINE-MEDIUM	..	16.4557	..	Klenk	?..	0.5	..	FALSE	..
..	43848#550	43848	Streptosporangium nondiastaticum	550	CYC-MEDIUM (modified following Cross and Attwell,1973)	..	16.4557	..	Klenk	?..	0.5	..	FALSE	..
..	43850#426	43850	Kutzneria viridogrisea	426	ORGANIC medium 79	..	94.4025	..	Klenk	?..	0.5	..	FALSE	..
..	43850#214	43850	Kutzneria viridogrisea	214	GYM+S medium	..	70.8019	..	Klenk	?..	0.5	..	FALSE	..
..	43850#83	43850	Kutzneria viridogrisea	83	CZAPEK Peptone AGAR	..	70.8019	..	Klenk	?..	0.5	..	FALSE	..
..	43850#554	43850	Kutzneria viridogrisea	554	N-Z-AMINE-MEDIUM	..	70.8019	..	Klenk	?..	0.5	..	FALSE	..
..	43850#535	43850	Kutzneria viridogrisea	535	TRYPTICASE SOY BROTH AGAR	..	23.6006	..	Klenk	?..	0.5	..	FALSE	..
..	43316#553	43316	Acrocarpospora corrugata	553	GPHF-MEDIUM	..	32.9114	..	Klenk	?..	0.5	..	FALSE	..
..	43316#250	43316	Acrocarpospora corrugata	250	Peptone MEAT EXTRACT GLYCEROL AGAR	..	16.4557	..	Klenk	?..	0.5	..	FALSE	..
..	43316#554	43316	Acrocarpospora corrugata	554	N-Z-AMINE-MEDIUM	..	16.4557	..	Klenk	?..	0.5	..	FALSE	..
..	43316#550	43316	Acrocarpospora corrugata	550	CYC-MEDIUM (modified following Cross and Attwell,1973)	..	16.4557	..	Klenk	?..	0.5	..	FALSE	..
..	43334#354	43334	Rhodococcus rhodochrous	354	Lï¿½WENSTEIN-JENSEN medium	..	30.4085	..	Klenk	?..	0.5	..	FALSE	..
..	43334#645	43334	Rhodococcus rhodochrous	645	MIDDELBROOK medium	..	25.6364	..	Klenk	?..	0.5	..	FALSE	..
..	43334#693	43334	Rhodococcus rhodochrous	693	COLUMBIA BLOOD medium	..	13.473	..	Klenk	?..	0.5	..	FALSE	..
..	43334#219	43334	Rhodococcus rhodochrous	219	MYCOBACTERIUM medium	..	12.1634	..	Klenk	?..	0.5	..	FALSE	..
..	43334#6	43334	Rhodococcus rhodochrous	6	ALLANTOIN MINERAL MEDIUM	..	6.0817	..	Klenk	?..	0.5	..	FALSE	..
..	43334#92	43334	Rhodococcus rhodochrous	92	TRYPTICASE SOY Yeast extract medium	..	6.0817	..	Klenk	?..	0.5	..	FALSE	..
..	43809#84	43809	Spirillospora albida	84	ROLLED OATS MINERAL medium	..	162.454	..	Klenk	?..	0.5	..	FALSE	..
..	43809#553	43809	Spirillospora albida	553	GPHF-MEDIUM	..	113.087	..	Klenk	?..	0.5	..	FALSE	..
..	43809#554	43809	Spirillospora albida	554	N-Z-AMINE-MEDIUM	..	96.6314	..	Klenk	?..	0.5	..	FALSE	..
..	43809#250	43809	Spirillospora albida	250	Peptone MEAT EXTRACT GLYCEROL AGAR	..	16.4557	..	Klenk	?..	0.5	..	FALSE	..
..	43809#214	43809	Spirillospora albida	214	GYM+S medium	..	16.4557	..	Klenk	?..	0.5	..	FALSE	..
..	43809#550	43809	Spirillospora albida	550	CYC-MEDIUM (modified following Cross and Attwell,1973)	..	16.4557	..	Klenk	?..	0.5	..	FALSE	..
..	18832#215	18832	Brachybacterium zhongshanense	215	BHI medium	..	131.465	..	Pukall	?	0.5	..	FALSE	..
..	45092#426	45092	Actinoalloteichus hymeniacidonis	426	ORGANIC medium 79	..	94.4025	..	Klenk	?..	0.5	..	FALSE	..
..	45092#84	45092	Actinoalloteichus hymeniacidonis	84	ROLLED OATS MINERAL medium	..	94.4025	..	Klenk	?..	0.5	..	FALSE	..
..	45092#214	45092	Actinoalloteichus hymeniacidonis	214	GYM+S medium	..	70.8019	..	Klenk	?..	0.5	..	FALSE	..
..	45092#554	45092	Actinoalloteichus hymeniacidonis	554	N-Z-AMINE-MEDIUM	..	70.8019	..	Klenk	?..	0.5	..	FALSE	..
..	45090#214	45090	Shimazuella kribbensis	214	GYM+S medium	..	440.346	..	Klenk	?..	0.5	..	FALSE	..
..	45090#693	45090	Shimazuella kribbensis	693	COLUMBIA BLOOD medium	..	224.816	..	Klenk	?..	0.5	..	FALSE	..
..	45090#381	45090	Shimazuella kribbensis	381	LB (Luria-Bertani) medium	..	220.173	..	Klenk	?..	0.5	..	FALSE	..
..	45090#535a	45090	Shimazuella kribbensis	535a	TRYPTICASE SOY BROTH AGAR+BLOOD	..	220.173	..	Klenk	?..	0.5	..	FALSE	..
..	45090#92	45090	Shimazuella kribbensis	92	TRYPTICASE SOY Yeast extract medium	..	12.7677	..	Klenk	?..	0.5	..	FALSE	..
..	45090#1	45090	Shimazuella kribbensis	1	NUTRIENT AGAR	..	11.607	..	Klenk	?..	0.5	..	FALSE	..
..	45090#2	45090	Shimazuella kribbensis	2	BACILLUS PASTEURII medium	..	8.1249	..	Klenk	?..	0.5	..	FALSE	..
..	45090#402.1	45090	Shimazuella kribbensis	402.1	For strains of A. cycloheptanicus	..	3.4821	..	Klenk	?..	0.5	..	FALSE	..
..	45090#830	45090	Shimazuella kribbensis	830	R2A medium	..	2.3214	..	Klenk	?..	0.5	..	FALSE	..
..	45090#53	45090	Shimazuella kribbensis	53	CORYNEBACTERIUM AGAR	..	2.3214	..	Klenk	?..	0.5	..	FALSE	..
..	45090#782	45090	Shimazuella kribbensis	782	OM-2 MEDIUM	..	1.1607	..	Klenk	?..	0.5	..	FALSE	..
..	45090#34	45090	Shimazuella kribbensis	34	CARYOPHANON LATUM medium	..	1.1607	..	Klenk	?..	0.5	..	FALSE	..
..	45090#11	45090	Shimazuella kribbensis	11	MRS medium	..	1.1607	..	Klenk	?..	0.5	..	FALSE	..
..	45090#495	45090	Shimazuella kribbensis	495	ANAEROBIC OXALATE MEDIUM	..	1.1607	..	Klenk	?..	0.5	..	FALSE	..
..	45090#402	45090	Shimazuella kribbensis	402	ALICYCLOBACILLUS medium	..	1.1607	..	Klenk	?..	0.5	..	FALSE	..
..	45089#65	45089	Amycolicicoccus subflavus	65	GYM STREPTOMYCES medium	..	121.634	..	Klenk	?..	0.5	..	FALSE	..
..	45089#354	45089	Amycolicicoccus subflavus	354	Lï¿½WENSTEIN-JENSEN medium	..	94.1215	..	Klenk	?..	0.5	..	FALSE	..
..	45089#215b	45089	Amycolicicoccus subflavus	215b	BHI medium WITH ADDITIONAL GLUCOSE	..	49.812	..	Klenk	?..	0.5	..	FALSE	..
..	45089#6	45089	Amycolicicoccus subflavus	6	ALLANTOIN MINERAL MEDIUM	..	18.8243	..	Klenk	?..	0.5	..	FALSE	..
..	45089#693	45089	Amycolicicoccus subflavus	693	COLUMBIA BLOOD medium	..	6.0817	..	Klenk	?..	0.5	..	FALSE	..
..	45089#92	45089	Amycolicicoccus subflavus	92	TRYPTICASE SOY Yeast extract medium	..	6.0817	..	Klenk	?..	0.5	..	FALSE	..
..	45085#215b	45085	Gordonia lacunae	215b	BHI medium WITH ADDITIONAL GLUCOSE	..	107.903	..	Klenk	?..	0.5	..	FALSE	..
..	45085#354	45085	Gordonia lacunae	354	Lï¿½WENSTEIN-JENSEN medium	..	30.4085	..	Klenk	?..	0.5	..	FALSE	..
..	45085#645	45085	Gordonia lacunae	645	MIDDELBROOK medium	..	18.2451	..	Klenk	?..	0.5	..	FALSE	..
..	45085#250	45085	Gordonia lacunae	250	Peptone MEAT EXTRACT GLYCEROL AGAR	..	12.1634	..	Klenk	?..	0.5	..	FALSE	..
..	45085#219	45085	Gordonia lacunae	219	MYCOBACTERIUM medium	..	12.1634	..	Klenk	?..	0.5	..	FALSE	..
..	45085#693	45085	Gordonia lacunae	693	COLUMBIA BLOOD medium	..	6.0817	..	Klenk	?..	0.5	..	FALSE	..
..	45085#92	45085	Gordonia lacunae	92	TRYPTICASE SOY Yeast extract medium	..	6.0817	..	Klenk	?..	0.5	..	FALSE	..
..	45085#6	45085	Gordonia lacunae	6	ALLANTOIN MINERAL MEDIUM	..	6.0817	..	Klenk	?..	0.5	..	FALSE	..
..	45081#426	45081	Lechevalieria xinjiangensis	426	ORGANIC medium 79	..	94.4025	..	Klenk	?..	0.5	..	FALSE	..
..	45081#214	45081	Lechevalieria xinjiangensis	214	GYM+S medium	..	70.8019	..	Klenk	?..	0.5	..	FALSE	..
..	45081#83	45081	Lechevalieria xinjiangensis	83	CZAPEK Peptone AGAR	..	70.8019	..	Klenk	?..	0.5	..	FALSE	..
..	45081#554	45081	Lechevalieria xinjiangensis	554	N-Z-AMINE-MEDIUM	..	70.8019	..	Klenk	?..	0.5	..	FALSE	..
..	45081#553	45081	Lechevalieria xinjiangensis	553	GPHF-MEDIUM	..	70.8019	..	Klenk	?..	0.5	..	FALSE	..
..	45081#535	45081	Lechevalieria xinjiangensis	535	TRYPTICASE SOY BROTH AGAR	..	23.6006	..	Klenk	?..	0.5	..	FALSE	..
..	44907#354	44907	Dietzia kunjamensis	354	Lï¿½WENSTEIN-JENSEN medium	..	30.4085	..	Klenk	?..	0.5	..	FALSE	..
..	44907#215b	44907	Dietzia kunjamensis	215b	BHI medium WITH ADDITIONAL GLUCOSE	..	24.3268	..	Klenk	?..	0.5	..	FALSE	..
..	44907#645	44907	Dietzia kunjamensis	645	MIDDELBROOK medium	..	18.2451	..	Klenk	?..	0.5	..	FALSE	..
..	44907#250	44907	Dietzia kunjamensis	250	Peptone MEAT EXTRACT GLYCEROL AGAR	..	12.1634	..	Klenk	?..	0.5	..	FALSE	..
..	44907#219	44907	Dietzia kunjamensis	219	MYCOBACTERIUM medium	..	12.1634	..	Klenk	?..	0.5	..	FALSE	..
..	44907#693	44907	Dietzia kunjamensis	693	COLUMBIA BLOOD medium	..	6.0817	..	Klenk	?..	0.5	..	FALSE	..
..	44907#92	44907	Dietzia kunjamensis	92	TRYPTICASE SOY Yeast extract medium	..	6.0817	..	Klenk	?..	0.5	..	FALSE	..
..	44907#6	44907	Dietzia kunjamensis	6	ALLANTOIN MINERAL MEDIUM	..	6.0817	..	Klenk	?..	0.5	..	FALSE	..
..	4134#514	4134	Marinoscillum furvescens	514	BACTO MARINE BROTH (DIFCO 2216)	..	136.654	..	Verbarg	?	0.5	..	FALSE	..
..	43882#426	43882	Saccharopolyspora hordei	426	ORGANIC medium 79	..	94.4025	..	Klenk	?..	0.5	..	FALSE	..
..	43882#214	43882	Saccharopolyspora hordei	214	GYM+S medium	..	70.8019	..	Klenk	?..	0.5	..	FALSE	..
..	43882#83	43882	Saccharopolyspora hordei	83	CZAPEK Peptone AGAR	..	70.8019	..	Klenk	?..	0.5	..	FALSE	..
..	43882#554	43882	Saccharopolyspora hordei	554	N-Z-AMINE-MEDIUM	..	70.8019	..	Klenk	?..	0.5	..	FALSE	..
..	43882#535	43882	Saccharopolyspora hordei	535	TRYPTICASE SOY BROTH AGAR	..	23.6006	..	Klenk	?..	0.5	..	FALSE	..
..	43882#553	43882	Saccharopolyspora hordei	553	GPHF-MEDIUM	..	23.6006	..	Klenk	?..	0.5	..	TRUE	..
..	11118#830	11118	Sporocytophaga myxococcoides	830	R2A medium	..	423.797	..	Verbarg	?	0.5	..	FALSE	..
..	43888#535	43888	Parvopolyspora pallida	535	TRYPTICASE SOY BROTH AGAR	..	62.1266	..	Klenk	?..	0.5	..	FALSE	..
..	43888#354	43888	Parvopolyspora pallida	354	Lï¿½WENSTEIN-JENSEN medium	..	30.4085	..	Klenk	?..	0.5	..	FALSE	..
..	43888#645	43888	Parvopolyspora pallida	645	MIDDELBROOK medium	..	25.6364	..	Klenk	?..	0.5	..	FALSE	..
..	43888#215b	43888	Parvopolyspora pallida	215b	BHI medium WITH ADDITIONAL GLUCOSE	..	24.3268	..	Klenk	?..	0.5	..	FALSE	..
..	43888#693	43888	Parvopolyspora pallida	693	COLUMBIA BLOOD medium	..	13.473	..	Klenk	?..	0.5	..	FALSE	..
..	43888#250	43888	Parvopolyspora pallida	250	Peptone MEAT EXTRACT GLYCEROL AGAR	..	12.1634	..	Klenk	?..	0.5	..	FALSE	..
..	43888#219	43888	Parvopolyspora pallida	219	MYCOBACTERIUM medium	..	12.1634	..	Klenk	?..	0.5	..	FALSE	..
..	43888#92	43888	Parvopolyspora pallida	92	TRYPTICASE SOY Yeast extract medium	..	6.0817	..	Klenk	?..	0.5	..	FALSE	..
..	43888#6	43888	Parvopolyspora pallida	6	ALLANTOIN MINERAL MEDIUM	..	6.0817	..	Klenk	?..	0.5	..	FALSE	..
..	44945#214	44945	Planifilum fulgidum	214	GYM+S medium	..	440.346	..	Klenk	?..	0.5	..	FALSE	..
..	44945#693	44945	Planifilum fulgidum	693	COLUMBIA BLOOD medium	..	224.816	..	Klenk	?..	0.5	..	FALSE	..
..	44945#215	44945	Planifilum fulgidum	215	BHI medium	..	221.334	..	Klenk	?..	0.5	..	FALSE	..
..	44945#535a	44945	Planifilum fulgidum	535a	TRYPTICASE SOY BROTH AGAR+BLOOD	..	220.173	..	Klenk	?..	0.5	..	FALSE	..
..	44945#92	44945	Planifilum fulgidum	92	TRYPTICASE SOY Yeast extract medium	..	12.7677	..	Klenk	?..	0.5	..	FALSE	..
..	44945#2	44945	Planifilum fulgidum	2	BACILLUS PASTEURII medium	..	8.1249	..	Klenk	?..	0.5	..	FALSE	..
..	44945#402.1	44945	Planifilum fulgidum	402.1	For strains of A. cycloheptanicus	..	3.4821	..	Klenk	?..	0.5	..	FALSE	..
..	44945#830	44945	Planifilum fulgidum	830	R2A medium	..	2.3214	..	Klenk	?..	0.5	..	FALSE	..
..	44945#53	44945	Planifilum fulgidum	53	CORYNEBACTERIUM AGAR	..	2.3214	..	Klenk	?..	0.5	..	FALSE	..
..	44945#782	44945	Planifilum fulgidum	782	OM-2 MEDIUM	..	1.1607	..	Klenk	?..	0.5	..	FALSE	..
..	44945#34	44945	Planifilum fulgidum	34	CARYOPHANON LATUM medium	..	1.1607	..	Klenk	?..	0.5	..	FALSE	..
..	44945#11	44945	Planifilum fulgidum	11	MRS medium	..	1.1607	..	Klenk	?..	0.5	..	FALSE	..
..	44945#535	44945	Planifilum fulgidum	535	TRYPTICASE SOY BROTH AGAR	..	1.1607	..	Klenk	?..	0.5	..	FALSE	..
..	44945#495	44945	Planifilum fulgidum	495	ANAEROBIC OXALATE MEDIUM	..	1.1607	..	Klenk	?..	0.5	..	FALSE	..
..	44945#402	44945	Planifilum fulgidum	402	ALICYCLOBACILLUS medium	..	1.1607	..	Klenk	?..	0.5	..	FALSE	..
..	45523#83	45523	Actinoallomurus radicium	83	CZAPEK Peptone AGAR	..	193.263	..	Klenk	?..	0.5	..	FALSE	..
..	45523#84	45523	Actinoallomurus radicium	84	ROLLED OATS MINERAL medium	..	162.454	..	Klenk	?..	0.5	..	FALSE	..
..	45523#554	45523	Actinoallomurus radicium	554	N-Z-AMINE-MEDIUM	..	96.6314	..	Klenk	?..	0.5	..	FALSE	..
..	45523#250	45523	Actinoallomurus radicium	250	Peptone MEAT EXTRACT GLYCEROL AGAR	..	16.4557	..	Klenk	?..	0.5	..	FALSE	..
..	45523#214	45523	Actinoallomurus radicium	214	GYM+S medium	..	16.4557	..	Klenk	?..	0.5	..	FALSE	..
..	45523#550	45523	Actinoallomurus radicium	550	CYC-MEDIUM (modified following Cross and Attwell,1973)	..	16.4557	..	Klenk	?..	0.5	..	FALSE	..
..	44463#354	44463	Millisia brevis	354	Lï¿½WENSTEIN-JENSEN medium	..	30.4085	..	Klenk	?..	0.5	..	FALSE	..
..	44463#645	44463	Millisia brevis	645	MIDDELBROOK medium	..	18.2451	..	Klenk	?..	0.5	..	FALSE	..
..	44463#250	44463	Millisia brevis	250	Peptone MEAT EXTRACT GLYCEROL AGAR	..	12.1634	..	Klenk	?..	0.5	..	FALSE	..
..	44463#219	44463	Millisia brevis	219	MYCOBACTERIUM medium	..	12.1634	..	Klenk	?..	0.5	..	FALSE	..
..	44463#693	44463	Millisia brevis	693	COLUMBIA BLOOD medium	..	6.0817	..	Klenk	?..	0.5	..	FALSE	..
..	44463#92	44463	Millisia brevis	92	TRYPTICASE SOY Yeast extract medium	..	6.0817	..	Klenk	?..	0.5	..	FALSE	..
..	44463#6	44463	Millisia brevis	6	ALLANTOIN MINERAL MEDIUM	..	6.0817	..	Klenk	?..	0.5	..	FALSE	..
..	43935#426	43935	Goodfellowiella coeruleoviolacea	426	ORGANIC medium 79	..	94.4025	..	Klenk	?..	0.5	..	FALSE	..
..	43935#84	43935	Goodfellowiella coeruleoviolacea	84	ROLLED OATS MINERAL medium	..	94.4025	..	Klenk	?..	0.5	..	FALSE	..
..	43935#214	43935	Goodfellowiella coeruleoviolacea	214	GYM+S medium	..	70.8019	..	Klenk	?..	0.5	..	FALSE	..
..	43935#83	43935	Goodfellowiella coeruleoviolacea	83	CZAPEK Peptone AGAR	..	70.8019	..	Klenk	?..	0.5	..	FALSE	..
..	43935#553	43935	Goodfellowiella coeruleoviolacea	553	GPHF-MEDIUM	..	70.8019	..	Klenk	?..	0.5	..	FALSE	..
..	43935#535	43935	Goodfellowiella coeruleoviolacea	535	TRYPTICASE SOY BROTH AGAR	..	23.6006	..	Klenk	?..	0.5	..	FALSE	..
..	43292#215b	43292	Mycobacterium vaccae	215b	BHI medium WITH ADDITIONAL GLUCOSE	..	12.1634	..	Klenk	?..	0.5	..	FALSE	..
..	43292#693	43292	Mycobacterium vaccae	693	COLUMBIA BLOOD medium	..	6.0817	..	Klenk	?..	0.5	..	FALSE	..
..	43292#92	43292	Mycobacterium vaccae	92	TRYPTICASE SOY Yeast extract medium	..	6.0817	..	Klenk	?..	0.5	..	FALSE	..
..	20641#65	20641	Nocardioides jensenii	65	GYM STREPTOMYCES medium	..	230.48	..	Pukall	?	0.5	..	FALSE	..
..	43909#252	43909	Micromonospora viridifaciens	252	STARCH - MINERAL salt - AGAR (STMS)	..	14.6906	..	Klenk	?..	0.5	..	FALSE	..
..	43909#82	43909	Micromonospora viridifaciens	82	BHI-GLUCOSE medium	..	14.6906	..	Klenk	?..	0.5	..	FALSE	..
..	43909#553	43909	Micromonospora viridifaciens	553	GPHF-MEDIUM	..	14.6906	..	Klenk	?..	0.5	..	FALSE	..
..	16647#61	16647	Thermosediminibacter litoriperuensis	61	CLOSTRIDIUM THERMOHYDROSULFURICUM medium	..	555.73	..	Spring	?, no CO2	0.5	..	FALSE	..
..	9143#429	9143	Moraxella catarrhalis	429	COLUMBIA BLOOD AGAR	..	259.607	..	Gronow	o	0.5	..	FALSE	..
..	44274#736	44274	Terracoccus luteus	736	RICH medium	..	452.022	..	Klenk	?..	0.5	..	FALSE	..
..	44274#92	44274	Terracoccus luteus	92	TRYPTICASE SOY Yeast extract medium	..	315.508	..	Klenk	?..	0.5	..	FALSE	..
..	44274#215	44274	Terracoccus luteus	215	BHI medium	..	147.962	..	Klenk	?..	0.5	..	FALSE	..
..	44274#53	44274	Terracoccus luteus	53	CORYNEBACTERIUM AGAR	..	99.7453	..	Klenk	?..	0.5	..	FALSE	..
..	44274#693	44274	Terracoccus luteus	693	COLUMBIA BLOOD medium	..	75.3369	..	Klenk	?..	0.5	..	FALSE	..
..	44274#214	44274	Terracoccus luteus	214	GYM+S medium	..	13.5602	..	Klenk	?..	0.5	..	FALSE	..
..	44274#830	44274	Terracoccus luteus	830	R2A medium	..	8.13612	..	Klenk	?..	0.5	..	FALSE	..
..	44274#469	44274	Terracoccus luteus	469	YM-CATALASE medium	..	8.13612	..	Klenk	?..	0.5	..	FALSE	..
..	44274#776	44274	Terracoccus luteus	776	MICROLUNATUS medium	..	2.71204	..	Klenk	?..	0.5	..	FALSE	..
..	44274#1026	44274	Terracoccus luteus	1026	XED-AGAR	..	2.71204	..	Klenk	?..	0.5	..	FALSE	..
..	44274#513	44274	Terracoccus luteus	513	PP-MEDIUM	..	2.71204	..	Klenk	?..	0.5	..	FALSE	..
..	44343#65	44343	Williamsia muralis	65	GYM STREPTOMYCES medium	..	121.634	..	Klenk	?..	0.5	..	FALSE	..
..	44343#354	44343	Williamsia muralis	354	Lï¿½WENSTEIN-JENSEN medium	..	30.4085	..	Klenk	?..	0.5	..	FALSE	..
..	44343#215b	44343	Williamsia muralis	215b	BHI medium WITH ADDITIONAL GLUCOSE	..	24.3268	..	Klenk	?..	0.5	..	FALSE	..
..	44343#645	44343	Williamsia muralis	645	MIDDELBROOK medium	..	18.2451	..	Klenk	?..	0.5	..	FALSE	..
..	44343#250	44343	Williamsia muralis	250	Peptone MEAT EXTRACT GLYCEROL AGAR	..	12.1634	..	Klenk	?..	0.5	..	FALSE	..
..	44343#219	44343	Williamsia muralis	219	MYCOBACTERIUM medium	..	12.1634	..	Klenk	?..	0.5	..	FALSE	..
..	44343#693	44343	Williamsia muralis	693	COLUMBIA BLOOD medium	..	6.0817	..	Klenk	?..	0.5	..	FALSE	..
..	44343#92	44343	Williamsia muralis	92	TRYPTICASE SOY Yeast extract medium	..	6.0817	..	Klenk	?..	0.5	..	FALSE	..
..	44343#6	44343	Williamsia muralis	6	ALLANTOIN MINERAL MEDIUM	..	6.0817	..	Klenk	?..	0.5	..	FALSE	..
..	44745#82	44745	Asanoa iriomotensis	82	BHI-GLUCOSE medium	..	14.6906	..	Klenk	?..	0.5	..	FALSE	..
..	44746#214	44746	Planotetraspora silvatica	214	GYM+S medium	..	38.6526	..	Klenk	?..	0.5	..	FALSE	..
..	44746#250	44746	Planotetraspora silvatica	250	Peptone MEAT EXTRACT GLYCEROL AGAR	..	16.4557	..	Klenk	?..	0.5	..	FALSE	..
..	44746#550	44746	Planotetraspora silvatica	550	CYC-MEDIUM (modified following Cross and Attwell,1973)	..	16.4557	..	Klenk	?..	0.5	..	FALSE	..
..	44709#82	44709	Catenuloplanes indicus	82	BHI-GLUCOSE medium	..	14.6906	..	Klenk	?..	0.5	..	FALSE	..
..	44709#553	44709	Catenuloplanes indicus	553	GPHF-MEDIUM	..	14.6906	..	Klenk	?..	0.5	..	FALSE	..
..	44316#65	44316	Tsukamurella tyrosinosolvens	65	GYM STREPTOMYCES medium	..	121.634	..	Klenk	?..	0.5	..	FALSE	..
..	44316#354	44316	Tsukamurella tyrosinosolvens	354	Lï¿½WENSTEIN-JENSEN medium	..	30.4085	..	Klenk	?..	0.5	..	FALSE	..
..	44316#215b	44316	Tsukamurella tyrosinosolvens	215b	BHI medium WITH ADDITIONAL GLUCOSE	..	18.2451	..	Klenk	?..	0.5	..	FALSE	..
..	44316#645	44316	Tsukamurella tyrosinosolvens	645	MIDDELBROOK medium	..	18.2451	..	Klenk	?..	0.5	..	FALSE	..
..	44316#250	44316	Tsukamurella tyrosinosolvens	250	Peptone MEAT EXTRACT GLYCEROL AGAR	..	12.1634	..	Klenk	?..	0.5	..	FALSE	..
..	44316#219	44316	Tsukamurella tyrosinosolvens	219	MYCOBACTERIUM medium	..	12.1634	..	Klenk	?..	0.5	..	FALSE	..
..	44316#693	44316	Tsukamurella tyrosinosolvens	693	COLUMBIA BLOOD medium	..	6.0817	..	Klenk	?..	0.5	..	FALSE	..
..	44316#92	44316	Tsukamurella tyrosinosolvens	92	TRYPTICASE SOY Yeast extract medium	..	6.0817	..	Klenk	?..	0.5	..	FALSE	..
..	44316#6	44316	Tsukamurella tyrosinosolvens	6	ALLANTOIN MINERAL MEDIUM	..	6.0817	..	Klenk	?..	0.5	..	FALSE	..
..	44770#83	44770	Actinomadura glauciflava	83	CZAPEK Peptone AGAR	..	193.263	..	Klenk	?..	0.5	..	FALSE	..
..	44770#553	44770	Actinomadura glauciflava	553	GPHF-MEDIUM	..	113.087	..	Klenk	?..	0.5	..	FALSE	..
..	44770#554	44770	Actinomadura glauciflava	554	N-Z-AMINE-MEDIUM	..	96.6314	..	Klenk	?..	0.5	..	FALSE	..
..	44770#250	44770	Actinomadura glauciflava	250	Peptone MEAT EXTRACT GLYCEROL AGAR	..	16.4557	..	Klenk	?..	0.5	..	FALSE	..
..	44770#214	44770	Actinomadura glauciflava	214	GYM+S medium	..	16.4557	..	Klenk	?..	0.5	..	FALSE	..
..	44770#550	44770	Actinomadura glauciflava	550	CYC-MEDIUM (modified following Cross and Attwell,1973)	..	16.4557	..	Klenk	?..	0.5	..	FALSE	..
..	44380#84	44380	Nocardiopsis trehalosi	84	ROLLED OATS MINERAL medium	..	82.2784	..	Klenk	?..	0.5	..	FALSE	..
..	44380#550	44380	Nocardiopsis trehalosi	550	CYC-MEDIUM (modified following Cross and Attwell,1973)	..	40.8782	..	Klenk	?..	0.5	..	FALSE	..
..	44380#83	44380	Nocardiopsis trehalosi	83	CZAPEK Peptone AGAR	..	32.9114	..	Klenk	?..	0.5	..	FALSE	..
..	44380#214	44380	Nocardiopsis trehalosi	214	GYM+S medium	..	16.4557	..	Klenk	?..	0.5	..	FALSE	..
..	44380#554	44380	Nocardiopsis trehalosi	554	N-Z-AMINE-MEDIUM	..	16.4557	..	Klenk	?..	0.5	..	FALSE	..
..	18902#61	18902	Caldicellulosiruptor kronotskiensis	61	CLOSTRIDIUM THERMOHYDROSULFURICUM medium	..	555.73	..	Spring	?, no CO2	0.5	..	FALSE	..
..	5503#782	5503	Oxalophagus oxalicus	782	OM-2 MEDIUM	..	1159.58	..	Spring	?, if anaerobic	0.5	..	FALSE	..
..	44361#83	44361	Actinocorallia longicatena	83	CZAPEK Peptone AGAR	..	193.263	..	Klenk	?..	0.5	..	FALSE	..
..	44361#84	44361	Actinocorallia longicatena	84	ROLLED OATS MINERAL medium	..	162.454	..	Klenk	?..	0.5	..	FALSE	..
..	44361#553	44361	Actinocorallia longicatena	553	GPHF-MEDIUM	..	113.087	..	Klenk	?..	0.5	..	FALSE	..
..	44361#250	44361	Actinocorallia longicatena	250	Peptone MEAT EXTRACT GLYCEROL AGAR	..	16.4557	..	Klenk	?..	0.5	..	FALSE	..
..	44361#214	44361	Actinocorallia longicatena	214	GYM+S medium	..	16.4557	..	Klenk	?..	0.5	..	FALSE	..
..	44361#550	44361	Actinocorallia longicatena	550	CYC-MEDIUM (modified following Cross and Attwell,1973)	..	16.4557	..	Klenk	?..	0.5	..	FALSE	..
..	44796#426	44796	Lentzea violacea	426	ORGANIC medium 79	..	94.4025	..	Klenk	?..	0.5	..	FALSE	..
..	44796#214	44796	Lentzea violacea	214	GYM+S medium	..	70.8019	..	Klenk	?..	0.5	..	FALSE	..
..	44796#83	44796	Lentzea violacea	83	CZAPEK Peptone AGAR	..	70.8019	..	Klenk	?..	0.5	..	FALSE	..
..	44796#553	44796	Lentzea violacea	553	GPHF-MEDIUM	..	70.8019	..	Klenk	?..	0.5	..	FALSE	..
..	44796#535	44796	Lentzea violacea	535	TRYPTICASE SOY BROTH AGAR	..	23.6006	..	Klenk	?..	0.5	..	FALSE	..
..	43142#214	43142	Nonomuraea helvata	214	GYM+S medium	..	38.6526	..	Klenk	?..	0.5	..	FALSE	..
..	43142#553	43142	Nonomuraea helvata	553	GPHF-MEDIUM	..	32.9114	..	Klenk	?..	0.5	..	FALSE	..
..	43142#250	43142	Nonomuraea helvata	250	Peptone MEAT EXTRACT GLYCEROL AGAR	..	16.4557	..	Klenk	?..	0.5	..	FALSE	..
..	43142#550	43142	Nonomuraea helvata	550	CYC-MEDIUM (modified following Cross and Attwell,1973)	..	16.4557	..	Klenk	?..	0.5	..	FALSE	..
..	43157#252	43157	Dactylosporangium aurantiacum	252	STARCH - MINERAL salt - AGAR (STMS)	..	14.6906	..	Klenk	?..	0.5	..	FALSE	..
..	43157#82	43157	Dactylosporangium aurantiacum	82	BHI-GLUCOSE medium	..	14.6906	..	Klenk	?..	0.5	..	FALSE	..
..	43157#553	43157	Dactylosporangium aurantiacum	553	GPHF-MEDIUM	..	14.6906	..	Klenk	?..	0.5	..	FALSE	..
..	43162#425	43162	Geodermatophilus obscurus	425	OATMEAL AGAR	..	171.366	..	Klenk	?..	0.5	..	FALSE	..
..	43162#214	43162	Geodermatophilus obscurus	214	GYM+S medium	..	114.244	..	Klenk	?..	0.5	..	FALSE	..
..	45265#1240	45265	Prauserella flava	1240	STARCH-MINERAL SALT-AGAR + 10% NACL	..	23.5527	..	Klenk	?..	0.5	..	FALSE	..
..	8821#58	8821	Turicella otitidis	58	BIFIDOBACTERIUM medium	..	574.048	..	Klenk	?..	0.5	..	FALSE	..
..	44226#426	44226	Kibdelosporangium philippinense	426	ORGANIC medium 79	..	94.4025	..	Klenk	?..	0.5	..	FALSE	..
..	44226#214	44226	Kibdelosporangium philippinense	214	GYM+S medium	..	70.8019	..	Klenk	?..	0.5	..	FALSE	..
..	44226#554	44226	Kibdelosporangium philippinense	554	N-Z-AMINE-MEDIUM	..	70.8019	..	Klenk	?..	0.5	..	FALSE	..
..	44226#553	44226	Kibdelosporangium philippinense	553	GPHF-MEDIUM	..	70.8019	..	Klenk	?..	0.5	..	FALSE	..
..	44226#535	44226	Kibdelosporangium philippinense	535	TRYPTICASE SOY BROTH AGAR	..	23.6006	..	Klenk	?..	0.5	..	FALSE	..
..	44639#426	44639	Amycolatopsis albidoflavus	426	ORGANIC medium 79	..	94.4025	..	Klenk	?..	0.5	..	FALSE	..
..	44639#84	44639	Amycolatopsis albidoflavus	84	ROLLED OATS MINERAL medium	..	94.4025	..	Klenk	?..	0.5	..	FALSE	..
..	44639#214	44639	Amycolatopsis albidoflavus	214	GYM+S medium	..	70.8019	..	Klenk	?..	0.5	..	FALSE	..
..	44639#553	44639	Amycolatopsis albidoflavus	553	GPHF-MEDIUM	..	70.8019	..	Klenk	?..	0.5	..	FALSE	..
..	44639#535	44639	Amycolatopsis albidoflavus	535	TRYPTICASE SOY BROTH AGAR	..	23.6006	..	Klenk	?..	0.5	..	FALSE	..
..	45773#426	45773	Actinomycetospora lutea	426	ORGANIC medium 79	..	94.4025	..	Klenk	?..	0.5	..	FALSE	..
..	45773#84	45773	Actinomycetospora lutea	84	ROLLED OATS MINERAL medium	..	94.4025	..	Klenk	?..	0.5	..	FALSE	..
..	45773#214	45773	Actinomycetospora lutea	214	GYM+S medium	..	70.8019	..	Klenk	?..	0.5	..	FALSE	..
..	45773#83	45773	Actinomycetospora lutea	83	CZAPEK Peptone AGAR	..	70.8019	..	Klenk	?..	0.5	..	FALSE	..
..	45773#554	45773	Actinomycetospora lutea	554	N-Z-AMINE-MEDIUM	..	70.8019	..	Klenk	?..	0.5	..	FALSE	..
..	45773#553	45773	Actinomycetospora lutea	553	GPHF-MEDIUM	..	70.8019	..	Klenk	?..	0.5	..	FALSE	..
..	45773#535	45773	Actinomycetospora lutea	535	TRYPTICASE SOY BROTH AGAR	..	23.6006	..	Klenk	?..	0.5	..	FALSE	..
..	45790#214	45790	Sphaerisporangium krabiense	214	GYM+S medium	..	38.6526	..	Klenk	?..	0.5	..	FALSE	..
..	45790#83	45790	Sphaerisporangium krabiense	83	CZAPEK Peptone AGAR	..	32.9114	..	Klenk	?..	0.5	..	FALSE	..
..	45790#553	45790	Sphaerisporangium krabiense	553	GPHF-MEDIUM	..	32.9114	..	Klenk	?..	0.5	..	FALSE	..
..	45790#250	45790	Sphaerisporangium krabiense	250	Peptone MEAT EXTRACT GLYCEROL AGAR	..	16.4557	..	Klenk	?..	0.5	..	FALSE	..
..	45790#554	45790	Sphaerisporangium krabiense	554	N-Z-AMINE-MEDIUM	..	16.4557	..	Klenk	?..	0.5	..	FALSE	..
..	45790#550	45790	Sphaerisporangium krabiense	550	CYC-MEDIUM (modified following Cross and Attwell,1973)	..	16.4557	..	Klenk	?..	0.5	..	FALSE	..
..	44684#354	44684	Nocardia alba	354	Lï¿½WENSTEIN-JENSEN medium	..	30.4085	..	Klenk	?..	0.5	..	FALSE	..
..	44684#645	44684	Nocardia alba	645	MIDDELBROOK medium	..	25.6364	..	Klenk	?..	0.5	..	FALSE	..
..	44684#215b	44684	Nocardia alba	215b	BHI medium WITH ADDITIONAL GLUCOSE	..	24.3268	..	Klenk	?..	0.5	..	FALSE	..
..	44684#693	44684	Nocardia alba	693	COLUMBIA BLOOD medium	..	13.473	..	Klenk	?..	0.5	..	FALSE	..
..	44684#250	44684	Nocardia alba	250	Peptone MEAT EXTRACT GLYCEROL AGAR	..	12.1634	..	Klenk	?..	0.5	..	FALSE	..
..	44684#219	44684	Nocardia alba	219	MYCOBACTERIUM medium	..	12.1634	..	Klenk	?..	0.5	..	FALSE	..
..	44684#92	44684	Nocardia alba	92	TRYPTICASE SOY Yeast extract medium	..	6.0817	..	Klenk	?..	0.5	..	FALSE	..
..	44684#6	44684	Nocardia alba	6	ALLANTOIN MINERAL MEDIUM	..	6.0817	..	Klenk	?..	0.5	..	FALSE	..
..	45345#65	45345	Segniliparus rugosus	65	GYM STREPTOMYCES medium	..	121.634	..	Klenk	?..	0.5	..	FALSE	..
..	45345#535	45345	Segniliparus rugosus	535	TRYPTICASE SOY BROTH AGAR	..	54.7353	..	Klenk	?..	0.5	..	FALSE	..
..	45345#354	45345	Segniliparus rugosus	354	Lï¿½WENSTEIN-JENSEN medium	..	30.4085	..	Klenk	?..	0.5	..	FALSE	..
..	45345#215b	45345	Segniliparus rugosus	215b	BHI medium WITH ADDITIONAL GLUCOSE	..	24.3268	..	Klenk	?..	0.5	..	FALSE	..
..	45345#250	45345	Segniliparus rugosus	250	Peptone MEAT EXTRACT GLYCEROL AGAR	..	12.1634	..	Klenk	?..	0.5	..	FALSE	..
..	45345#219	45345	Segniliparus rugosus	219	MYCOBACTERIUM medium	..	12.1634	..	Klenk	?..	0.5	..	FALSE	..
..	45345#693	45345	Segniliparus rugosus	693	COLUMBIA BLOOD medium	..	6.0817	..	Klenk	?..	0.5	..	FALSE	..
..	45345#92	45345	Segniliparus rugosus	92	TRYPTICASE SOY Yeast extract medium	..	6.0817	..	Klenk	?..	0.5	..	FALSE	..
..	45345#6	45345	Segniliparus rugosus	6	ALLANTOIN MINERAL MEDIUM	..	6.0817	..	Klenk	?..	0.5	..	FALSE	..
..	43062#214	43062	Laceyella sacchari	214	GYM+S medium	..	440.346	..	Klenk	?..	0.5	..	FALSE	..
..	43062#693	43062	Laceyella sacchari	693	COLUMBIA BLOOD medium	..	224.816	..	Klenk	?..	0.5	..	FALSE	..
..	43062#215	43062	Laceyella sacchari	215	BHI medium	..	221.334	..	Klenk	?..	0.5	..	FALSE	..
..	43062#381	43062	Laceyella sacchari	381	LB (Luria-Bertani) medium	..	220.173	..	Klenk	?..	0.5	..	FALSE	..
..	43062#535a	43062	Laceyella sacchari	535a	TRYPTICASE SOY BROTH AGAR+BLOOD	..	220.173	..	Klenk	?..	0.5	..	FALSE	..
..	43062#92	43062	Laceyella sacchari	92	TRYPTICASE SOY Yeast extract medium	..	12.7677	..	Klenk	?..	0.5	..	FALSE	..
..	43062#1	43062	Laceyella sacchari	1	NUTRIENT AGAR	..	11.607	..	Klenk	?..	0.5	..	FALSE	..
..	43062#2	43062	Laceyella sacchari	2	BACILLUS PASTEURII medium	..	8.1249	..	Klenk	?..	0.5	..	FALSE	..
..	43062#402.1	43062	Laceyella sacchari	402.1	For strains of A. cycloheptanicus	..	3.4821	..	Klenk	?..	0.5	..	FALSE	..
..	43062#830	43062	Laceyella sacchari	830	R2A medium	..	2.3214	..	Klenk	?..	0.5	..	FALSE	..
..	43062#53	43062	Laceyella sacchari	53	CORYNEBACTERIUM AGAR	..	2.3214	..	Klenk	?..	0.5	..	FALSE	..
..	43062#782	43062	Laceyella sacchari	782	OM-2 MEDIUM	..	1.1607	..	Klenk	?..	0.5	..	FALSE	..
..	43062#34	43062	Laceyella sacchari	34	CARYOPHANON LATUM medium	..	1.1607	..	Klenk	?..	0.5	..	FALSE	..
..	43062#11	43062	Laceyella sacchari	11	MRS medium	..	1.1607	..	Klenk	?..	0.5	..	FALSE	..
..	43062#535	43062	Laceyella sacchari	535	TRYPTICASE SOY BROTH AGAR	..	1.1607	..	Klenk	?..	0.5	..	FALSE	..
..	43062#495	43062	Laceyella sacchari	495	ANAEROBIC OXALATE MEDIUM	..	1.1607	..	Klenk	?..	0.5	..	FALSE	..
..	43062#402	43062	Laceyella sacchari	402	ALICYCLOBACILLUS medium	..	1.1607	..	Klenk	?..	0.5	..	FALSE	..
..	13734#216	13734	Bifidobacterium scardovii	216	BHI/1 medium	..	114.81	..	Pukall	no	0	..	FALSE	..
..	20464#860.5	20464	Peptoniphilus indolicus	860.5	For DSM 13106 and DSM 23801	..	129.803	..	Pukall	no	0	..	FALSE	..
..	20464#76	20464	Peptoniphilus indolicus	76	CLOSTRIDIUM ACIDIURICI medium	..	129.803	..	Pukall	no	0	..	FALSE	..
..	21505#666	21505	Acidaminococcus intestini	666	SUCCINICLASTICUM medium	..	1932.63	..	Pukall	medium incorrect	0	..	FALSE	..
..	21506#429	21506	Chitinilyticum aquatile	429	COLUMBIA BLOOD AGAR	..	131.51	..	Lang	no/DSM 21506 is a <low> organims	0	..	FALSE	..
..	17243#78	17243	Helcococcus sueciensis	78	CHOPPED MEAT medium	..	325.327	..	Pukall	yes, but needs serum	0	..	FALSE	..
..	19548#514	19548	Tropicimonas isoalkanivorans	514	BACTO MARINE BROTH (DIFCO 2216)	..	307.525	..	Gronow	medium, salt	0	..	TRUE	..
..	16477#514	16477	Sulfitobacter delicatus	514	BACTO MARINE BROTH (DIFCO 2216)	..	307.525	..	Gronow	medium, salt	0	..	TRUE	..
..	25091#92	25091	Intrasporangium calvum	92	TRYPTICASE SOY Yeast extract medium	..	315.508	..	Pukall	no	0	..	FALSE	..
..	8251#91	8251	Propioniferax innocua	91	PROPIONIBACTERIUM AGAR	..	320.62	..	Pukall	no	0	..	FALSE	..
..	22547#216	22547	Scardovia wiggsiae	216	BHI/1 medium	..	114.81	..	Pukall	no	0	..	FALSE	..
..	19561#514	19561	Tropicibacter naphthalenivorans	514	BACTO MARINE BROTH (DIFCO 2216)	..	307.525	..	Gronow	medium, salt	0	..	TRUE	..
..	17680#9	17680	Arcobacter cibarius	9	VY/2 AGAR	..	7180.12	..	Gronow	high	0	..	FALSE	..
..	24774#719	24774	Hydrogenoanaerobacterium saccharovorans	719	ANAEROFILUM medium	..	188.04	..	Pukall	no	0	..	FALSE	..
..	15739#92	15739	Globicatella sulfidifaciens	92	TRYPTICASE SOY Yeast extract medium	..	693.381	..	Pukall	no, does not grow optimal on medium 92	0	..	FALSE	..
..	18773#402.1	18773	Tumebacillus permanentifrigoris	402.1	For strains of A. cycloheptanicus	..	524.432	..	Pukall	no	0	..	FALSE	..
..	25446#860.5	25446	Anaerococcus vaginalis	860.5	For DSM 13106 and DSM 23801	..	129.803	..	Pukall	no	0	..	FALSE	..
..	25446#76	25446	Anaerococcus vaginalis	76	CLOSTRIDIUM ACIDIURICI medium	..	129.803	..	Pukall	no	0	..	FALSE	..
..	21135#92	21135	Glaciibacter superstes	92	TRYPTICASE SOY Yeast extract medium	..	152.533	..	Pukall	no growth on medium 92	0	..	TRUE	..
..	21949#92	21949	Myceligenerans halotolerans	92	TRYPTICASE SOY Yeast extract medium	..	512.6	..	Pukall	not able to grow well on medium 92	0	..	TRUE	..
..	22083#91	22083	Microlunatus parietis	91	PROPIONIBACTERIUM AGAR	..	320.62	..	Pukall	no	0	..	FALSE	..
..	22083#92	22083	Microlunatus parietis	92	TRYPTICASE SOY Yeast extract medium	..	192.822	..	Pukall	no	0	..	FALSE	..
..	17612#92	17612	Agrococcus lahaulensis	92	TRYPTICASE SOY Yeast extract medium	..	152.533	..	Pukall	no	0	..	TRUE	..
..	10105#216	10105	Parascardovia denticolens	216	BHI/1 medium	..	114.81	..	Pukall	no	0	..	FALSE	..
..	23529#514	23529	Phaeobacter daeponensis	514	BACTO MARINE BROTH (DIFCO 2216)	..	307.525	..	Gronow	medium, salt	0	..	TRUE	..
..	17363#78	17363	Sulfobacillus sibiricus	78	CHOPPED MEAT medium	..	285.414	..	Pukall	no	0	..	FALSE	..
..	17363#693	17363	Sulfobacillus sibiricus	693	COLUMBIA BLOOD medium	..	195.524	..	Pukall	no	0	..	FALSE	..
..	11005#104	11005	Succiniclasticum ruminis	104	PYG-MEDIUM (modified)	..	1049.14	..	Spring	no, no RF	0	..	FALSE	..
..	11053#65	11053	Friedmanniella antarctica	65	GYM STREPTOMYCES medium	..	230.48	..	Pukall	no	0	..	FALSE	..
..	16326#1011	16326	Thiohalophilus thiocyanatoxydans	1011	MJ MEDIUM	..	4399.72	..	Spring	no, too little salt	0	..	FALSE	..
..	45092#535	45092	Actinoalloteichus hymeniacidonis	535	TRYPTICASE SOY BROTH AGAR	..	23.6006	..	Klenk	no..	0	..	FALSE	..
..	45090#83	45090	Shimazuella kribbensis	83	CZAPEK Peptone AGAR	..	440.346	..	Klenk	no..	0	..	FALSE	..
..	44945#65	44945	Planifilum fulgidum	65	GYM STREPTOMYCES medium	..	1541.21	..	Klenk	no..	0	..	FALSE	..
..	44945#1	44945	Planifilum fulgidum	1	NUTRIENT AGAR	..	11.607	..	Klenk	no..	0	..	FALSE	..
..	11538#495	11538	Ammoniphilus oxalaticus	495	ANAEROBIC OXALATE MEDIUM	..	1159.58	..	Pukall	medium 495 is not correct; not anaerobic	0	..	FALSE	..
..	23983#1024	23983	Helicobacter heilmannii	1024	NITRATIRUPTOR AND NITRATIFACTOR MEDIUM	..	94.6726	..	Gronow	high	0	..	FALSE	..
..	22861#9	22861	Anaeromyxobacter dehalogenans	9	VY/2 AGAR	..	80653.8	..	Lang	no/anaerobic bacteria, anaerobic medium recommended	0	..	FALSE	..
..	17493#514	17493	Loktanella hongkongensis	514	BACTO MARINE BROTH (DIFCO 2216)	..	298.999	..	Gronow	medium, salt	0	..	TRUE	..
..	20678#104	20678	Acetomicrobium faecale	104	PYG-MEDIUM (modified)	..	137.608	..	Pukall	no	0	..	FALSE	..
..	20277#65	20277	Propionibacterium thoenii	65	GYM STREPTOMYCES medium	..	450.667	..	Pukall	no, needs lactate, anaerobic	0	..	FALSE	..
..	20277#92	20277	Propionibacterium thoenii	92	TRYPTICASE SOY Yeast extract medium	..	192.822	..	Pukall	no	0	..	FALSE	..
..	4005#830	4005	Alicyclobacillus cycloheptanicus	830	R2A medium	..	175.971	..	Pukall	no	0	..	FALSE	..
..	22365#216	22365	Aeriscardovia aeriphila	216	BHI/1 medium	..	114.81	..	Pukall	no	0	..	FALSE	..
..	23403#514	23403	Ruegeria mobilis	514	BACTO MARINE BROTH (DIFCO 2216)	..	298.999	..	Gronow	medium, salt	0	..	TRUE	..
..	18546#1058	18546	Thioprofundum hispidum	1058	THIOHALOPHILUS MEDIUM	..	4348.41	..	Spring	no, too much salt	0	..	FALSE	..
..	18290#514	18290	Pelagicola litoralis	514	BACTO MARINE BROTH (DIFCO 2216)	..	307.525	..	Gronow	medium, salt	0	..	TRUE	..
..	18986#514	18986	Ponticoccus litoralis	514	BACTO MARINE BROTH (DIFCO 2216)	..	307.525	..	Gronow	medium, salt	0	..	TRUE	..
..	22752#59	22752	Weissella beninensis	59	LEUCONOSTOC OENOS medium	..	335.569	..	Pukall	no	0	..	FALSE	..
..	15983#514	15983	Oceanicola granulosus	514	BACTO MARINE BROTH (DIFCO 2216)	..	298.999	..	Gronow	medium, salt	0	..	TRUE	..
..	20369#860.5	20369	Finegoldia magna	860.5	For DSM 13106 and DSM 23801	..	129.803	..	Pukall	no	0	..	FALSE	..
..	20369#76	20369	Finegoldia magna	76	CLOSTRIDIUM ACIDIURICI medium	..	129.803	..	Pukall	no	0	..	FALSE	..
..	10166#514	10166	Thioclava pacifica	514	BACTO MARINE BROTH (DIFCO 2216)	..	307.525	..	Gronow	medium, salt	0	..	TRUE	..
..	3998#693	3998	Mogibacterium timidum	693	COLUMBIA BLOOD medium	..	195.524	..	Pukall	free of oxygen,yes	0	..	FALSE	..
..	19247#425	19247	Fodinicola feengrottensis	425	OATMEAL AGAR	..	4206.87	..	Pukall	no	0	..	FALSE	..
..	21478#59	21478	Leuconostoc holzapfelii	59	LEUCONOSTOC OENOS medium	..	335.569	..	Pukall	no	0	..	FALSE	..
..	14336#514	14336	Leisingera methylohalidivorans	514	BACTO MARINE BROTH (DIFCO 2216)	..	307.525	..	Gronow	medium, salt	0	..	TRUE	..
..	21458#1033	21458	Deinobacterium chartae	1033	THERMUS medium	..	233.472	..	Pukall	no	0	..	FALSE	..
..	23273#92	23273	Frondihabitans cladoniiphilus	92	TRYPTICASE SOY Yeast extract medium	..	159.743	..	Pukall	no	0	..	FALSE	..
..	17069#514	17069	Roseovarius mucosus	514	BACTO MARINE BROTH (DIFCO 2216)	..	298.999	..	Gronow	medium, salt	0	..	TRUE	..
..	23257#91	23257	Auraticoccus monumenti	91	PROPIONIBACTERIUM AGAR	..	320.62	..	Pukall	no	0	..	FALSE	..
..	23257#92	23257	Auraticoccus monumenti	92	TRYPTICASE SOY Yeast extract medium	..	192.822	..	Pukall	no	0	..	FALSE	..
..	10253#514	10253	Marinovum algicola	514	BACTO MARINE BROTH (DIFCO 2216)	..	290.473	..	Gronow	medium, salt	0	..	TRUE	..
..	26436#514	26436	Nautella italica	514	BACTO MARINE BROTH (DIFCO 2216)	..	307.525	..	Gronow	medium, salt	0	..	TRUE	..
..	24838#514	24838	Wenxinia marina	514	BACTO MARINE BROTH (DIFCO 2216)	..	307.525	..	Gronow	medium, salt	0	..	TRUE	..
..	26471#514	26471	Celeribacter neptunius	514	BACTO MARINE BROTH (DIFCO 2216)	..	307.525	..	Gronow	medium, salt	0	..	TRUE	..
..	14858#514	14858	Jannaschia helgolandensis	514	BACTO MARINE BROTH (DIFCO 2216)	..	307.525	..	Gronow	medium, salt	0	..	TRUE	..
..	5887#514	5887	Thalassobius gelatinovorus	514	BACTO MARINE BROTH (DIFCO 2216)	..	316.052	..	Gronow	medium, salt	0	..	FALSE	..
..	17005#1033	17005	Deinococcus yunweiensis	1033	THERMUS medium	..	233.472	..	Pukall	no	0	..	FALSE	..
..	20040#92	20040	Staphylococcus nepalensis	92	TRYPTICASE SOY Yeast extract medium	..	23.7667	..	Gronow	..		..	TRUE	..
..	20040#693	20040	Staphylococcus nepalensis	693	COLUMBIA BLOOD medium	..	20.2846	..	Gronow	..		..	FALSE	..
..	20040#1	20040	Staphylococcus nepalensis	1	NUTRIENT AGAR	..	11.607	..	Gronow	..		..	FALSE	..
..	20040#65	20040	Staphylococcus nepalensis	65	GYM STREPTOMYCES medium	..	8.1249	..	Gronow	..		..	FALSE	..
..	20040#2	20040	Staphylococcus nepalensis	2	BACILLUS PASTEURII medium	..	8.1249	..	Gronow	..		..	FALSE	..
..	20040#402.1	20040	Staphylococcus nepalensis	402.1	For strains of A. cycloheptanicus	..	3.4821	..	Gronow	..		..	FALSE	..
..	20040#215	20040	Staphylococcus nepalensis	215	BHI medium	..	2.3214	..	Gronow	..		..	FALSE	..
..	20040#214	20040	Staphylococcus nepalensis	214	GYM+S medium	..	2.3214	..	Gronow	..		..	FALSE	..
..	20040#83	20040	Staphylococcus nepalensis	83	CZAPEK Peptone AGAR	..	2.3214	..	Gronow	..		..	FALSE	..
..	20040#830	20040	Staphylococcus nepalensis	830	R2A medium	..	2.3214	..	Gronow	..		..	FALSE	..
..	20040#53	20040	Staphylococcus nepalensis	53	CORYNEBACTERIUM AGAR	..	2.3214	..	Gronow	..		..	FALSE	..
..	20040#782	20040	Staphylococcus nepalensis	782	OM-2 MEDIUM	..	1.1607	..	Gronow	..		..	FALSE	..
..	20040#381	20040	Staphylococcus nepalensis	381	LB (Luria-Bertani) medium	..	1.1607	..	Gronow	..		..	FALSE	..
..	20040#34	20040	Staphylococcus nepalensis	34	CARYOPHANON LATUM medium	..	1.1607	..	Gronow	..		..	FALSE	..
..	20040#11	20040	Staphylococcus nepalensis	11	MRS medium	..	1.1607	..	Gronow	..		..	FALSE	..
..	20040#535	20040	Staphylococcus nepalensis	535	TRYPTICASE SOY BROTH AGAR	..	1.1607	..	Gronow	..		..	FALSE	..
..	20040#535a	20040	Staphylococcus nepalensis	535a	TRYPTICASE SOY BROTH AGAR+BLOOD	..	1.1607	..	Gronow	..		..	FALSE	..
..	20040#495	20040	Staphylococcus nepalensis	495	ANAEROBIC OXALATE MEDIUM	..	1.1607	..	Gronow	..		..	FALSE	..
..	20040#402	20040	Staphylococcus nepalensis	402	ALICYCLOBACILLUS medium	..	1.1607	..	Gronow	..		..	FALSE	..
..	8220#119	8220	Methanoculleus bourgensis	119	METHANOBACTERIUM medium	..	298.857	..	Spring	..		..	TRUE	..
..	8220#960.8	8220	Methanoculleus bourgensis	960.8	For DSM 17711 and DSM 23604	..	120.784	..	Spring	..		..	FALSE	..
..	8220#387	8220	Methanoculleus bourgensis	387	THERMOPHILIC METHANOSAETA MEDIUM	..	107.812	..	Spring	..		..	FALSE	..
..	8220#926	8220	Methanoculleus bourgensis	926	ALKALIPHILIC THERMOCOCCUS medium	..	8.37845	..	Spring	..		..	FALSE	..
..	8220#377	8220	Methanoculleus bourgensis	377	PYROCOCCUS / STAPHYLOTHERMUS medium	..	8.37845	..	Spring	..		..	FALSE	..
..	8220#88.1	8220	Methanoculleus bourgensis	88.1	For DSM 14429 and DSM 14430	..	5.06808	..	Spring	..		..	FALSE	..
..	22520#1175	22520	Alistipes indistinctus	1175	ALKALIFLEXUS medium	..	137.608	..	Gronow	..		..	FALSE	..
..	22520#412	22520	Alistipes indistinctus	412	ACETOMICROBIUM FAECALIS medium	..	27.5216	..	Gronow	..		..	FALSE	..
..	22119#1205	22119	Borrelia carolinensis	1205	1/2 TRYPTIC SOY BROTH (ANAEROBE)	..	36.1615	..	Gronow	..		..	FALSE	..
..	23649#830	23649	Bartonella silvatica	830	R2A medium	..	25.3357	..	Gronow	..		..	FALSE	..
..	23649#1	23649	Bartonella silvatica	1	NUTRIENT AGAR	..	20.0829	..	Gronow	..		..	FALSE	..
..	23649#98	23649	Bartonella silvatica	98	RHIZOBIUM medium	..	12.7116	..	Gronow	..		..	FALSE	..
..	23649#535	23649	Bartonella silvatica	535	TRYPTICASE SOY BROTH AGAR	..	10.5638	..	Gronow	..		..	FALSE	..
..	23649#545	23649	Bartonella silvatica	545	TRYPTONE SOYA BROTH (TSB)	..	6.35578	..	Gronow	..		..	FALSE	..
..	23649#220	23649	Bartonella silvatica	220	CASO AGAR (Merck 105458)	..	5.28192	..	Gronow	..		..	FALSE	..
..	23649#585	23649	Bartonella silvatica	585	BCYE AGAR	..	5.25278	..	Gronow	..		..	FALSE	..
..	23649#621	23649	Bartonella silvatica	621	PYGV AGAR	..	3.16332	..	Gronow	..		..	FALSE	..
..	23649#133	23649	Bartonella silvatica	133	MEDIUM FOR CARBON MONOXIDE OXIDIZERS	..	2.11859	..	Gronow	..		..	FALSE	..
..	23649#1007	23649	Bartonella silvatica	1007	MINERAL MEDIUM	..	2.11859	..	Gronow	..		..	FALSE	..
..	23649#1007.3	23649	Bartonella silvatica	1007.3	DSM 16984, DSM 24478, 24479, 24480, 24481, 24492, 24493 and 24527	..	2.11859	..	Gronow	..		..	FALSE	..
..	23649#921	23649	Bartonella silvatica	921	METHYLOSARCINA QUISQUILLARUM AND M. FIBRATA MEDIUM	..	2.11859	..	Gronow	..		..	FALSE	..
..	23649#1031	23649	Bartonella silvatica	1031	YMA-MEDIUM	..	2.11859	..	Gronow	..		..	FALSE	..
..	23649#81	23649	Bartonella silvatica	81	MINERAL MEDIUM FOR CHEMOLITHOTROPHIC GROWTH (H-3)	..	2.11859	..	Gronow	..		..	FALSE	..
..	23649#628	23649	Bartonella silvatica	628	MMB medium	..	2.11859	..	Gronow	..		..	FALSE	..
..	23649#632	23649	Bartonella silvatica	632	NMS MEDIUM	..	2.11859	..	Gronow	..		..	FALSE	..
..	23649#463a	23649	Bartonella silvatica	463a	EDTA-MEDIUM	..	2.11859	..	Gronow	..		..	FALSE	..
..	23649#464	23649	Bartonella silvatica	464	PLATE COUNT AGAR	..	2.11859	..	Gronow	..		..	FALSE	..
..	23649#428	23649	Bartonella silvatica	428	HETEROTROPHIC medium H3P	..	2.11859	..	Gronow	..		..	FALSE	..
..	23649#756c	23649	Bartonella silvatica	756c	AUTOTROPHIC NITROBACTER MEDIUM	..	2.11859	..	Gronow	..		..	FALSE	..
..	23649#756b	23649	Bartonella silvatica	756b	10% MIXOTROPHIC NITROBACTER medium	..	2.11859	..	Gronow	..		..	FALSE	..
..	23649#756a	23649	Bartonella silvatica	756a	MIXOTROPHIC NITROBACTER medium	..	2.11859	..	Gronow	..		..	FALSE	..
..	23649#878	23649	Bartonella silvatica	878	THERMUS 162 medium	..	2.11859	..	Gronow	..		..	FALSE	..
..	23649#767	23649	Bartonella silvatica	767	ERYTHROMICROBIUM AND ROSEOCOCCUS medium	..	2.08945	..	Gronow	..		..	FALSE	..
..	23649#595	23649	Bartonella silvatica	595	CAULOBACTER medium	..	2.08945	..	Gronow	..		..	FALSE	..
..	23649#215	23649	Bartonella silvatica	215	BHI medium	..	1.04473	..	Gronow	..		..	FALSE	..
..	23649#380	23649	Bartonella silvatica	380	MAGNETOSPIRILLUM MEDIUM	..	1.04473	..	Gronow	..		..	FALSE	..
..	23649#364	23649	Bartonella silvatica	364	PYEA medium	..	1.04473	..	Gronow	..		..	FALSE	..
..	23649#105	23649	Bartonella silvatica	105	GLUCONOBACTER OXYDANS medium	..	1.04473	..	Gronow	..		..	FALSE	..
..	23649#920.1	23649	Bartonella silvatica	920.1	DSM 13594 and DSM 13595	..	1.04473	..	Gronow	..		..	FALSE	..
..	23649#1019	23649	Bartonella silvatica	1019	ROUF'S medium	..	1.04473	..	Gronow	..		..	FALSE	..
..	23649#1220	23649	Bartonella silvatica	1220	ACIDOSOMA medium	..	1.04473	..	Gronow	..		..	FALSE	..
..	23649#1015	23649	Bartonella silvatica	1015	YPGA	..	1.04473	..	Gronow	..		..	FALSE	..
..	23649#569	23649	Bartonella silvatica	569	MEDIUM 125 WITH METHANOL	..	1.04473	..	Gronow	..		..	FALSE	..
..	15344#1	15344	Schlegelella thermodepolymerans	1	NUTRIENT AGAR	..	233.318	..	Tindall	..		..	FALSE	..
..	15344#830	15344	Schlegelella thermodepolymerans	830	R2A medium	..	176.922	..	Tindall	..		..	FALSE	..
..	15344#81	15344	Schlegelella thermodepolymerans	81	MINERAL MEDIUM FOR CHEMOLITHOTROPHIC GROWTH (H-3)	..	77.9372	..	Tindall	..		..	FALSE	..
..	15344#535	15344	Schlegelella thermodepolymerans	535	TRYPTICASE SOY BROTH AGAR	..	59.0759	..	Tindall	..		..	TRUE	..
..	15344#428	15344	Schlegelella thermodepolymerans	428	HETEROTROPHIC medium H3P	..	40.4028	..	Tindall	..		..	FALSE	..
..	15344#220	15344	Schlegelella thermodepolymerans	220	CASO AGAR (Merck 105458)	..	35.7005	..	Tindall	..		..	FALSE	..
..	15344#37	15344	Schlegelella thermodepolymerans	37	SPIRILLUM medium	..	28.2479	..	Tindall	..		..	FALSE	..
..	15344#693	15344	Schlegelella thermodepolymerans	693	COLUMBIA BLOOD medium	..	23.5456	..	Tindall	..		..	FALSE	..
..	15344#381	15344	Schlegelella thermodepolymerans	381	LB (Luria-Bertani) medium	..	16.3985	..	Tindall	..		..	FALSE	..
..	15344#888	15344	Schlegelella thermodepolymerans	888	AQUASPIRILLUM medium	..	14.124	..	Tindall	..		..	FALSE	..
..	15344#429	15344	Schlegelella thermodepolymerans	429	COLUMBIA BLOOD AGAR	..	12.9012	..	Tindall	..		..	FALSE	..
..	15344#215	15344	Schlegelella thermodepolymerans	215	BHI medium	..	10.6266	..	Tindall	..		..	FALSE	..
..	15344#1122	15344	Schlegelella thermodepolymerans	1122	MEDIUM K	..	6.82372	..	Tindall	..		..	FALSE	..
..	15344#1341	15344	Schlegelella thermodepolymerans	1341	MIN E - METHYLOVERSATILIS MEDIUM	..	6.82372	..	Tindall	..		..	FALSE	..
..	15344#885	15344	Schlegelella thermodepolymerans	885	PHC medium	..	6.07745	..	Tindall	..		..	FALSE	..
..	15344#438	15344	Schlegelella thermodepolymerans	438	BORDET-GENGOU-MEDIUM (DIFCO)	..	6.07745	..	Tindall	..		..	FALSE	..
..	15344#830a	15344	Schlegelella thermodepolymerans	830a	medium R2A MODIFIED	..	3.03872	..	Tindall	..		..	FALSE	..
..	15344#803	15344	Schlegelella thermodepolymerans	803	SPHAEROTILUS-LEPTOTHRIX medium	..	3.03872	..	Tindall	..		..	FALSE	..
..	15344#535b	15344	Schlegelella thermodepolymerans	535b	REACTIVATION WITH LIQUID medium	..	3.03872	..	Tindall	..		..	FALSE	..
..	15344#459	15344	Schlegelella thermodepolymerans	459	SUCROSE-Peptone-MEDIUM	..	3.03872	..	Tindall	..		..	FALSE	..
..	15344#86	15344	Schlegelella thermodepolymerans	86	CASTENHOLZ MEDIUM	..	3.03872	..	Tindall	..		..	FALSE	..
..	15344#605	15344	Schlegelella thermodepolymerans	605	NUTRIENT AGAR (OXOID CM3)	..	3.03872	..	Tindall	..		..	FALSE	..
..	15344#495	15344	Schlegelella thermodepolymerans	495	ANAEROBIC OXALATE MEDIUM	..	3.03872	..	Tindall	..		..	FALSE	..
..	15344#1203	15344	Schlegelella thermodepolymerans	1203	FASTIDIOUS ANAEROBE AGAR	..	3.03872	..	Tindall	..		..	FALSE	..
..	15344#464	15344	Schlegelella thermodepolymerans	464	PLATE COUNT AGAR	..	3.03872	..	Tindall	..		..	FALSE	..
..	15344#51	15344	Schlegelella thermodepolymerans	51	SPHAEROTILUS medium	..	3.03872	..	Tindall	..		..	FALSE	..
..	15344#948	15344	Schlegelella thermodepolymerans	948	OXOID NUTRIENT BROTH	..	2.27457	..	Tindall	..		..	FALSE	..
..	20443#92	20443	Lactococcus raffinolactis	92	TRYPTICASE SOY Yeast extract medium	..	63.7157	..	Pukall	..		..	TRUE	..
..	20443#693	20443	Lactococcus raffinolactis	693	COLUMBIA BLOOD medium	..	42.9827	..	Pukall	..		..	FALSE	..
..	20443#11	20443	Lactococcus raffinolactis	11	MRS medium	..	35.8189	..	Pukall	..		..	FALSE	..
..	20443#59	20443	Lactococcus raffinolactis	59	LEUCONOSTOC OENOS medium	..	21.4913	..	Pukall	..		..	FALSE	..
..	20443#58	20443	Lactococcus raffinolactis	58	BIFIDOBACTERIUM medium	..	7.16378	..	Pukall	..		..	FALSE	..
..	20443#215	20443	Lactococcus raffinolactis	215	BHI medium	..	7.16378	..	Pukall	..		..	FALSE	..
..	15340#1042	15340	Anaerobacillus arseniciselenatis	1042	VULCANIBACILLUS medium	..	1.60695	..	Spring	..		..	FALSE	..
..	15349#92	15349	Streptococcus gallinaceus	92	TRYPTICASE SOY Yeast extract medium	..	63.7157	..	Gronow	..		..	TRUE	..
..	15349#693	15349	Streptococcus gallinaceus	693	COLUMBIA BLOOD medium	..	42.9827	..	Gronow	..		..	FALSE	..
..	15349#11	15349	Streptococcus gallinaceus	11	MRS medium	..	35.8189	..	Gronow	..		..	FALSE	..
..	15349#59	15349	Streptococcus gallinaceus	59	LEUCONOSTOC OENOS medium	..	21.4913	..	Gronow	..		..	FALSE	..
..	15349#58	15349	Streptococcus gallinaceus	58	BIFIDOBACTERIUM medium	..	7.16378	..	Gronow	..		..	FALSE	..
..	15349#215	15349	Streptococcus gallinaceus	215	BHI medium	..	7.16378	..	Gronow	..		..	FALSE	..
..	10095#104	10095	Anaerobranca horikoshii	104	PYG-MEDIUM (modified)	..	652.845	..	Spring	..		..	FALSE	..
..	10095#824	10095	Anaerobranca horikoshii	824	TISSIRELLA CREATINOPHILA medium	..	179.779	..	Spring	..		..	FALSE	..
..	10095#339	10095	Anaerobranca horikoshii	339	WILKINS-CHALGREN ANAEROBE BROTH (Oxoid CM 643)	..	97.7619	..	Spring	..		..	FALSE	..
..	10095#507.1	10095	Anaerobranca horikoshii	507.1	pyruvate as an alternative substrate for DSM 6008, DSM 14886 and DSM 16521	..	89.8897	..	Spring	..		..	FALSE	..
..	10095#860.5	10095	Anaerobranca horikoshii	860.5	For DSM 13106 and DSM 23801	..	89.8897	..	Spring	..		..	FALSE	..
..	10095#76	10095	Anaerobranca horikoshii	76	CLOSTRIDIUM ACIDIURICI medium	..	89.8897	..	Spring	..		..	FALSE	..
..	10095#104b	10095	Anaerobranca horikoshii	104b	PYX-MEDIUM	..	30.735	..	Spring	..		..	FALSE	..
..	10095#370	10095	Anaerobranca horikoshii	370	HELIOBACTERIUM CHLORUM medium	..	23.6166	..	Spring	..		..	FALSE	..
..	10095#104b.1	10095	Anaerobranca horikoshii	104b.1	For DSM 753, DSM 6589, DSM 7320, DSM 15930, DSM 17592, DSM 19522, DSM 22681, DSM 23576 and DSM 24553	..	15.7444	..	Spring	..		..	FALSE	..
..	10095#330	10095	Anaerobranca horikoshii	330	RUMEN BACTERIA medium	..	15.7444	..	Spring	..		..	FALSE	..
..	10095#720	10095	Anaerobranca horikoshii	720	DESULFITOBACTERIUM HAFNIENSE medium	..	15.7444	..	Spring	..		..	FALSE	..
..	10095#836	10095	Anaerobranca horikoshii	836	DESULFITOBACTERIUM FRAPPIERI medium	..	15.7444	..	Spring	..		..	FALSE	..
..	10095#339.1	10095	Anaerobranca horikoshii	339.1	For DSM 14204, DSM 14205, DSM 14206, DSM 14207, DSM 14924, DSM 15176, DSM 15243, DSM 15248, DSM 15480, DSM 15481, DSM 15498, DSM 15567, DSM 15692, DSM 17763 and DSM 22608	..	14.9906	..	Spring	..		..	FALSE	..
..	10095#61	10095	Anaerobranca horikoshii	61	CLOSTRIDIUM THERMOHYDROSULFURICUM medium	..	14.2367	..	Spring	..		..	FALSE	..
..	10095#520.1	10095	Anaerobranca horikoshii	520.1	For DSM 5974 and DSM 17427	..	7.87222	..	Spring	..		..	FALSE	..
..	10095#640	10095	Anaerobranca horikoshii	640	CALDICELLULOSIRUPTOR medium	..	7.87222	..	Spring	..		..	FALSE	..
..	10095#119	10095	Anaerobranca horikoshii	119	METHANOBACTERIUM medium	..	7.87222	..	Spring	..		..	FALSE	..
..	10095#412	10095	Anaerobranca horikoshii	412	ACETOMICROBIUM FAECALIS medium	..	7.87222	..	Spring	..		..	FALSE	..
..	10095#719	10095	Anaerobranca horikoshii	719	ANAEROFILUM medium	..	7.87222	..	Spring	..		..	FALSE	..
..	10095#778.1	10095	Anaerobranca horikoshii	778.1	For DSM 13639 and DSM 13655	..	7.87222	..	Spring	..		..	FALSE	..
..	10095#732	10095	Anaerobranca horikoshii	732	DEHALOBACTER RESTRICTUS medium	..	7.87222	..	Spring	..		..	FALSE	..
..	10095#664	10095	Anaerobranca horikoshii	664	THERMOTOGA ELFII medium	..	7.11834	..	Spring	..		..	FALSE	..
..	10095#671	10095	Anaerobranca horikoshii	671	MODIFIED BA medium	..	7.11834	..	Spring	..		..	FALSE	..
..	15345#514	15345	Rubrimonas cliftonensis	514	BACTO MARINE BROTH (DIFCO 2216)	..	307.525	..	Tindall	..		..	TRUE	..
..	15345#123	15345	Rubrimonas cliftonensis	123	MARINE AGAR	..	20.1868	..	Tindall	..		..	FALSE	..
..	15345#601	15345	Rubrimonas cliftonensis	601	MARINE CAULOBACTER medium	..	16.1651	..	Tindall	..		..	FALSE	..
..	15345#1075	15345	Rubrimonas cliftonensis	1075	PPES-II AGAR medium	..	8.5263	..	Tindall	..		..	FALSE	..
..	15345#1238	15345	Rubrimonas cliftonensis	1238	WOODSHOLEA MEDIUM	..	2.08945	..	Tindall	..		..	FALSE	..
..	15345#1129	15345	Rubrimonas cliftonensis	1129	PHOTOTROPHIC MEDIUM	..	1.04473	..	Tindall	..		..	FALSE	..
..	13700#1	13700	Tatumella punctata	1	NUTRIENT AGAR	..	144.375	..	Lang	..		..	TRUE	..
..	13700#220	13700	Tatumella punctata	220	CASO AGAR (Merck 105458)	..	42.2561	..	Lang	..		..	FALSE	..
..	13700#535	13700	Tatumella punctata	535	TRYPTICASE SOY BROTH AGAR	..	14.0854	..	Lang	..		..	FALSE	..
..	13700#426	13700	Tatumella punctata	426	ORGANIC medium 79	..	10.564	..	Lang	..		..	FALSE	..
..	13700#215	13700	Tatumella punctata	215	BHI medium	..	3.52134	..	Lang	..		..	FALSE	..
..	5352#514	5352	Salinicoccus hispanicus	514	BACTO MARINE BROTH (DIFCO 2216)	..	19.1239	..	Tindall	..		..	FALSE	..
..	5352#1009	5352	Salinicoccus hispanicus	1009	TCG medium	..	1.1607	..	Tindall	..		..	FALSE	..
..	15336#1	15336	Lampropedia hyalina	1	NUTRIENT AGAR	..	233.318	..	Lang	..		..	FALSE	..
..	15336#830	15336	Lampropedia hyalina	830	R2A medium	..	162.798	..	Lang	..		..	FALSE	..
..	15336#81	15336	Lampropedia hyalina	81	MINERAL MEDIUM FOR CHEMOLITHOTROPHIC GROWTH (H-3)	..	77.9372	..	Lang	..		..	FALSE	..
..	15336#535	15336	Lampropedia hyalina	535	TRYPTICASE SOY BROTH AGAR	..	73.1999	..	Lang	..		..	FALSE	..
..	15336#220	15336	Lampropedia hyalina	220	CASO AGAR (Merck 105458)	..	35.7005	..	Lang	..		..	FALSE	..
..	15336#381	15336	Lampropedia hyalina	381	LB (Luria-Bertani) medium	..	30.5225	..	Lang	..		..	FALSE	..
..	15336#37	15336	Lampropedia hyalina	37	SPIRILLUM medium	..	28.2479	..	Lang	..		..	FALSE	..
..	15336#428	15336	Lampropedia hyalina	428	HETEROTROPHIC medium H3P	..	26.2789	..	Lang	..		..	TRUE	..
..	15336#693	15336	Lampropedia hyalina	693	COLUMBIA BLOOD medium	..	23.5456	..	Lang	..		..	FALSE	..
..	15336#888	15336	Lampropedia hyalina	888	AQUASPIRILLUM medium	..	14.124	..	Lang	..		..	FALSE	..
..	15336#429	15336	Lampropedia hyalina	429	COLUMBIA BLOOD AGAR	..	12.9012	..	Lang	..		..	FALSE	..
..	15336#215	15336	Lampropedia hyalina	215	BHI medium	..	10.6266	..	Lang	..		..	FALSE	..
..	15336#1122	15336	Lampropedia hyalina	1122	MEDIUM K	..	6.82372	..	Lang	..		..	FALSE	..
..	15336#1341	15336	Lampropedia hyalina	1341	MIN E - METHYLOVERSATILIS MEDIUM	..	6.82372	..	Lang	..		..	FALSE	..
..	15336#885	15336	Lampropedia hyalina	885	PHC medium	..	6.07745	..	Lang	..		..	FALSE	..
..	15336#438	15336	Lampropedia hyalina	438	BORDET-GENGOU-MEDIUM (DIFCO)	..	6.07745	..	Lang	..		..	FALSE	..
..	15336#830a	15336	Lampropedia hyalina	830a	medium R2A MODIFIED	..	3.03872	..	Lang	..		..	FALSE	..
..	15336#803	15336	Lampropedia hyalina	803	SPHAEROTILUS-LEPTOTHRIX medium	..	3.03872	..	Lang	..		..	FALSE	..
..	15336#535b	15336	Lampropedia hyalina	535b	REACTIVATION WITH LIQUID medium	..	3.03872	..	Lang	..		..	FALSE	..
..	15336#459	15336	Lampropedia hyalina	459	SUCROSE-Peptone-MEDIUM	..	3.03872	..	Lang	..		..	FALSE	..
..	15336#86	15336	Lampropedia hyalina	86	CASTENHOLZ MEDIUM	..	3.03872	..	Lang	..		..	FALSE	..
..	15336#605	15336	Lampropedia hyalina	605	NUTRIENT AGAR (OXOID CM3)	..	3.03872	..	Lang	..		..	FALSE	..
..	15336#495	15336	Lampropedia hyalina	495	ANAEROBIC OXALATE MEDIUM	..	3.03872	..	Lang	..		..	FALSE	..
..	15336#1203	15336	Lampropedia hyalina	1203	FASTIDIOUS ANAEROBE AGAR	..	3.03872	..	Lang	..		..	FALSE	..
..	15336#464	15336	Lampropedia hyalina	464	PLATE COUNT AGAR	..	3.03872	..	Lang	..		..	FALSE	..
..	15336#51	15336	Lampropedia hyalina	51	SPHAEROTILUS medium	..	3.03872	..	Lang	..		..	FALSE	..
..	15336#948	15336	Lampropedia hyalina	948	OXOID NUTRIENT BROTH	..	2.27457	..	Lang	..		..	FALSE	..
..	15337#220	15337	Psychrobacter vallis	220	CASO AGAR (Merck 105458)	..	26.8788	..	Tindall	..		..	FALSE	..
..	15337#830	15337	Psychrobacter vallis	830	R2A medium	..	18.5084	..	Tindall	..		..	FALSE	..
..	15337#429	15337	Psychrobacter vallis	429	COLUMBIA BLOOD AGAR	..	16.7408	..	Tindall	..		..	FALSE	..
..	15337#441	15337	Psychrobacter vallis	441	DIAZOTROPHIC medium (RBA)	..	14.1412	..	Tindall	..		..	FALSE	..
..	15337#3	15337	Psychrobacter vallis	3	AZOTOBACTER MEDIUM	..	12.3735	..	Tindall	..		..	FALSE	..
..	15337#693	15337	Psychrobacter vallis	693	COLUMBIA BLOOD medium	..	8.37038	..	Tindall	..		..	FALSE	..
..	15337#1	15337	Psychrobacter vallis	1	NUTRIENT AGAR	..	3.5353	..	Tindall	..		..	FALSE	..
..	15337#428	15337	Psychrobacter vallis	428	HETEROTROPHIC medium H3P	..	1.76765	..	Tindall	..		..	FALSE	..
..	15337#535	15337	Psychrobacter vallis	535	TRYPTICASE SOY BROTH AGAR	..	1.76765	..	Tindall	..		..	FALSE	..
..	15337#545	15337	Psychrobacter vallis	545	TRYPTONE SOYA BROTH (TSB)	..	1.76765	..	Tindall	..		..	FALSE	..
..	1845#3	1845	Azomonas insignis	3	AZOTOBACTER MEDIUM	..	5534.35	..	Tindall	..		..	FALSE	..
..	1845#441	1845	Azomonas insignis	441	DIAZOTROPHIC medium (RBA)	..	5534.35	..	Tindall	..		..	TRUE	..
..	1845#220	1845	Azomonas insignis	220	CASO AGAR (Merck 105458)	..	7.55499	..	Tindall	..		..	FALSE	..
..	1845#830	1845	Azomonas insignis	830	R2A medium	..	5.78734	..	Tindall	..		..	FALSE	..
..	1845#429	1845	Azomonas insignis	429	COLUMBIA BLOOD AGAR	..	3.5353	..	Tindall	..		..	FALSE	..
..	1845#1	1845	Azomonas insignis	1	NUTRIENT AGAR	..	2.25204	..	Tindall	..		..	TRUE	..
..	1845#535	1845	Azomonas insignis	535	TRYPTICASE SOY BROTH AGAR	..	2.25204	..	Tindall	..		..	FALSE	..
..	1845#545	1845	Azomonas insignis	545	TRYPTONE SOYA BROTH (TSB)	..	2.25204	..	Tindall	..		..	FALSE	..
..	1845#693	1845	Azomonas insignis	693	COLUMBIA BLOOD medium	..	1.76765	..	Tindall	..		..	FALSE	..
..	1845#381	1845	Azomonas insignis	381	LB (Luria-Bertani) medium	..	1.76765	..	Tindall	..		..	FALSE	..
..	1845#605	1845	Azomonas insignis	605	NUTRIENT AGAR (OXOID CM3)	..	1.76765	..	Tindall	..		..	FALSE	..
..	16917#514	16917	Ferrimonas marina	514	BACTO MARINE BROTH (DIFCO 2216)	..	84.6515	..	Tindall	..		..	TRUE	..
..	20464#104	20464	Peptoniphilus indolicus	104	PYG-MEDIUM (modified)	..	802.437	..	Pukall	..		..	TRUE	..
..	20464#824	20464	Peptoniphilus indolicus	824	TISSIRELLA CREATINOPHILA medium	..	259.607	..	Pukall	..		..	FALSE	..
..	20464#685	20464	Peptoniphilus indolicus	685	ANAEROBRANCA medium	..	179.779	..	Pukall	..		..	FALSE	..
..	20464#339	20464	Peptoniphilus indolicus	339	WILKINS-CHALGREN ANAEROBE BROTH (Oxoid CM 643)	..	97.7619	..	Pukall	..		..	FALSE	..
..	20464#507.1	20464	Peptoniphilus indolicus	507.1	pyruvate as an alternative substrate for DSM 6008, DSM 14886 and DSM 16521	..	89.8897	..	Pukall	..		..	FALSE	..
..	20464#104b	20464	Peptoniphilus indolicus	104b	PYX-MEDIUM	..	30.735	..	Pukall	..		..	FALSE	..
..	20464#370	20464	Peptoniphilus indolicus	370	HELIOBACTERIUM CHLORUM medium	..	23.6166	..	Pukall	..		..	FALSE	..
..	20464#104b.1	20464	Peptoniphilus indolicus	104b.1	For DSM 753, DSM 6589, DSM 7320, DSM 15930, DSM 17592, DSM 19522, DSM 22681, DSM 23576 and DSM 24553	..	15.7444	..	Pukall	..		..	FALSE	..
..	20464#330	20464	Peptoniphilus indolicus	330	RUMEN BACTERIA medium	..	15.7444	..	Pukall	..		..	FALSE	..
..	20464#720	20464	Peptoniphilus indolicus	720	DESULFITOBACTERIUM HAFNIENSE medium	..	15.7444	..	Pukall	..		..	FALSE	..
..	20464#836	20464	Peptoniphilus indolicus	836	DESULFITOBACTERIUM FRAPPIERI medium	..	15.7444	..	Pukall	..		..	FALSE	..
..	20464#339.1	20464	Peptoniphilus indolicus	339.1	For DSM 14204, DSM 14205, DSM 14206, DSM 14207, DSM 14924, DSM 15176, DSM 15243, DSM 15248, DSM 15480, DSM 15481, DSM 15498, DSM 15567, DSM 15692, DSM 17763 and DSM 22608	..	14.9906	..	Pukall	..		..	FALSE	..
..	20464#61	20464	Peptoniphilus indolicus	61	CLOSTRIDIUM THERMOHYDROSULFURICUM medium	..	14.2367	..	Pukall	..		..	FALSE	..
..	20464#520.1	20464	Peptoniphilus indolicus	520.1	For DSM 5974 and DSM 17427	..	7.87222	..	Pukall	..		..	FALSE	..
..	20464#640	20464	Peptoniphilus indolicus	640	CALDICELLULOSIRUPTOR medium	..	7.87222	..	Pukall	..		..	FALSE	..
..	20464#119	20464	Peptoniphilus indolicus	119	METHANOBACTERIUM medium	..	7.87222	..	Pukall	..		..	FALSE	..
..	20464#412	20464	Peptoniphilus indolicus	412	ACETOMICROBIUM FAECALIS medium	..	7.87222	..	Pukall	..		..	FALSE	..
..	20464#719	20464	Peptoniphilus indolicus	719	ANAEROFILUM medium	..	7.87222	..	Pukall	..		..	FALSE	..
..	20464#778.1	20464	Peptoniphilus indolicus	778.1	For DSM 13639 and DSM 13655	..	7.87222	..	Pukall	..		..	FALSE	..
..	20464#732	20464	Peptoniphilus indolicus	732	DEHALOBACTER RESTRICTUS medium	..	7.87222	..	Pukall	..		..	FALSE	..
..	20464#664	20464	Peptoniphilus indolicus	664	THERMOTOGA ELFII medium	..	7.11834	..	Pukall	..		..	FALSE	..
..	20464#671	20464	Peptoniphilus indolicus	671	MODIFIED BA medium	..	7.11834	..	Pukall	..		..	FALSE	..
..	21505#110	21505	Acidaminococcus intestini	110	CHOPPED MEAT medium WITH CARBOHYDRATES	..	124.24	..	Pukall	..		..	FALSE	..
..	21505#136	21505	Acidaminococcus intestini	136	VEILLONELLA medium	..	82.827	..	Pukall	..		..	FALSE	..
..	21505#104	21505	Acidaminococcus intestini	104	PYG-MEDIUM (modified)	..	82.827	..	Pukall	..		..	TRUE	..
..	21505#330	21505	Acidaminococcus intestini	330	RUMEN BACTERIA medium	..	82.827	..	Pukall	..		..	FALSE	..
..	21505#78	21505	Acidaminococcus intestini	78	CHOPPED MEAT medium	..	41.4135	..	Pukall	..		..	FALSE	..
..	21505#693	21505	Acidaminococcus intestini	693	COLUMBIA BLOOD medium	..	41.4135	..	Pukall	..		..	TRUE	..
..	21505#232	21505	Acidaminococcus intestini	232	MRS medium WITH CYSTEINE	..	41.4135	..	Pukall	..		..	FALSE	..
..	21507#1	21507	Ancylobacter dichloromethanicus	1	NUTRIENT AGAR	..	414.55	..	Lang	..		..	TRUE	..
..	21507#545	21507	Ancylobacter dichloromethanicus	545	TRYPTONE SOYA BROTH (TSB)	..	138.551	..	Lang	..		..	FALSE	..
..	21507#98	21507	Ancylobacter dichloromethanicus	98	RHIZOBIUM medium	..	12.7116	..	Lang	..		..	FALSE	..
..	21507#535	21507	Ancylobacter dichloromethanicus	535	TRYPTICASE SOY BROTH AGAR	..	10.5638	..	Lang	..		..	FALSE	..
..	21507#220	21507	Ancylobacter dichloromethanicus	220	CASO AGAR (Merck 105458)	..	5.28192	..	Lang	..		..	FALSE	..
..	21507#585	21507	Ancylobacter dichloromethanicus	585	BCYE AGAR	..	5.25278	..	Lang	..		..	FALSE	..
..	21507#621	21507	Ancylobacter dichloromethanicus	621	PYGV AGAR	..	3.16332	..	Lang	..		..	FALSE	..
..	21507#133	21507	Ancylobacter dichloromethanicus	133	MEDIUM FOR CARBON MONOXIDE OXIDIZERS	..	2.11859	..	Lang	..		..	FALSE	..
..	21507#1007	21507	Ancylobacter dichloromethanicus	1007	MINERAL MEDIUM	..	2.11859	..	Lang	..		..	FALSE	..
..	21507#1007.3	21507	Ancylobacter dichloromethanicus	1007.3	DSM 16984, DSM 24478, 24479, 24480, 24481, 24492, 24493 and 24527	..	2.11859	..	Lang	..		..	FALSE	..
..	21507#921	21507	Ancylobacter dichloromethanicus	921	METHYLOSARCINA QUISQUILLARUM AND M. FIBRATA MEDIUM	..	2.11859	..	Lang	..		..	FALSE	..
..	21507#1031	21507	Ancylobacter dichloromethanicus	1031	YMA-MEDIUM	..	2.11859	..	Lang	..		..	FALSE	..
..	21507#628	21507	Ancylobacter dichloromethanicus	628	MMB medium	..	2.11859	..	Lang	..		..	FALSE	..
..	21507#632	21507	Ancylobacter dichloromethanicus	632	NMS MEDIUM	..	2.11859	..	Lang	..		..	FALSE	..
..	21507#463a	21507	Ancylobacter dichloromethanicus	463a	EDTA-MEDIUM	..	2.11859	..	Lang	..		..	FALSE	..
..	21507#464	21507	Ancylobacter dichloromethanicus	464	PLATE COUNT AGAR	..	2.11859	..	Lang	..		..	FALSE	..
..	21507#429	21507	Ancylobacter dichloromethanicus	429	COLUMBIA BLOOD AGAR	..	2.11859	..	Lang	..		..	FALSE	..
..	21507#756c	21507	Ancylobacter dichloromethanicus	756c	AUTOTROPHIC NITROBACTER MEDIUM	..	2.11859	..	Lang	..		..	FALSE	..
..	21507#756b	21507	Ancylobacter dichloromethanicus	756b	10% MIXOTROPHIC NITROBACTER medium	..	2.11859	..	Lang	..		..	FALSE	..
..	21507#756a	21507	Ancylobacter dichloromethanicus	756a	MIXOTROPHIC NITROBACTER medium	..	2.11859	..	Lang	..		..	FALSE	..
..	21507#878	21507	Ancylobacter dichloromethanicus	878	THERMUS 162 medium	..	2.11859	..	Lang	..		..	FALSE	..
..	21507#767	21507	Ancylobacter dichloromethanicus	767	ERYTHROMICROBIUM AND ROSEOCOCCUS medium	..	2.08945	..	Lang	..		..	FALSE	..
..	21507#595	21507	Ancylobacter dichloromethanicus	595	CAULOBACTER medium	..	2.08945	..	Lang	..		..	FALSE	..
..	21507#215	21507	Ancylobacter dichloromethanicus	215	BHI medium	..	1.04473	..	Lang	..		..	FALSE	..
..	21507#380	21507	Ancylobacter dichloromethanicus	380	MAGNETOSPIRILLUM MEDIUM	..	1.04473	..	Lang	..		..	FALSE	..
..	21507#364	21507	Ancylobacter dichloromethanicus	364	PYEA medium	..	1.04473	..	Lang	..		..	FALSE	..
..	21507#105	21507	Ancylobacter dichloromethanicus	105	GLUCONOBACTER OXYDANS medium	..	1.04473	..	Lang	..		..	FALSE	..
..	21507#920.1	21507	Ancylobacter dichloromethanicus	920.1	DSM 13594 and DSM 13595	..	1.04473	..	Lang	..		..	FALSE	..
..	21507#1019	21507	Ancylobacter dichloromethanicus	1019	ROUF'S medium	..	1.04473	..	Lang	..		..	FALSE	..
..	21507#1220	21507	Ancylobacter dichloromethanicus	1220	ACIDOSOMA medium	..	1.04473	..	Lang	..		..	FALSE	..
..	21507#1015	21507	Ancylobacter dichloromethanicus	1015	YPGA	..	1.04473	..	Lang	..		..	FALSE	..
..	21507#569	21507	Ancylobacter dichloromethanicus	569	MEDIUM 125 WITH METHANOL	..	1.04473	..	Lang	..		..	FALSE	..
..	21506#1	21506	Chitinilyticum aquatile	1	NUTRIENT AGAR	..	158.324	..	Lang	..		..	FALSE	..
..	21506#535	21506	Chitinilyticum aquatile	535	TRYPTICASE SOY BROTH AGAR	..	102.837	..	Lang	..		..	FALSE	..
..	21506#215	21506	Chitinilyticum aquatile	215	BHI medium	..	89.1898	..	Lang	..		..	FALSE	..
..	21506#220	21506	Chitinilyticum aquatile	220	CASO AGAR (Merck 105458)	..	67.3406	..	Lang	..		..	FALSE	..
..	21506#693	21506	Chitinilyticum aquatile	693	COLUMBIA BLOOD medium	..	58.2424	..	Lang	..		..	FALSE	..
..	21506#830	21506	Chitinilyticum aquatile	830	R2A medium	..	52.3152	..	Lang	..		..	FALSE	..
..	21506#81	21506	Chitinilyticum aquatile	81	MINERAL MEDIUM FOR CHEMOLITHOTROPHIC GROWTH (H-3)	..	50.0406	..	Lang	..		..	FALSE	..
..	21506#428	21506	Chitinilyticum aquatile	428	HETEROTROPHIC medium H3P	..	13.6474	..	Lang	..		..	FALSE	..
..	21506#27	21506	Chitinilyticum aquatile	27	RHODOSPIRILLACEAE medium (modified)	..	11.3729	..	Lang	..		..	FALSE	..
..	21506#381	21506	Chitinilyticum aquatile	381	LB (Luria-Bertani) medium	..	6.82372	..	Lang	..		..	FALSE	..
..	21506#1122	21506	Chitinilyticum aquatile	1122	MEDIUM K	..	6.82372	..	Lang	..		..	FALSE	..
..	21506#1341	21506	Chitinilyticum aquatile	1341	MIN E - METHYLOVERSATILIS MEDIUM	..	6.82372	..	Lang	..		..	FALSE	..
..	21506#37	21506	Chitinilyticum aquatile	37	SPIRILLUM medium	..	4.54915	..	Lang	..		..	FALSE	..
..	21506#885	21506	Chitinilyticum aquatile	885	PHC medium	..	4.54915	..	Lang	..		..	FALSE	..
..	21506#438	21506	Chitinilyticum aquatile	438	BORDET-GENGOU-MEDIUM (DIFCO)	..	4.54915	..	Lang	..		..	FALSE	..
..	21506#830a	21506	Chitinilyticum aquatile	830a	medium R2A MODIFIED	..	2.27457	..	Lang	..		..	FALSE	..
..	21506#803	21506	Chitinilyticum aquatile	803	SPHAEROTILUS-LEPTOTHRIX medium	..	2.27457	..	Lang	..		..	FALSE	..
..	21506#948	21506	Chitinilyticum aquatile	948	OXOID NUTRIENT BROTH	..	2.27457	..	Lang	..		..	FALSE	..
..	21506#888	21506	Chitinilyticum aquatile	888	AQUASPIRILLUM medium	..	2.27457	..	Lang	..		..	FALSE	..
..	21506#535b	21506	Chitinilyticum aquatile	535b	REACTIVATION WITH LIQUID medium	..	2.27457	..	Lang	..		..	FALSE	..
..	21506#459	21506	Chitinilyticum aquatile	459	SUCROSE-Peptone-MEDIUM	..	2.27457	..	Lang	..		..	FALSE	..
..	21506#86	21506	Chitinilyticum aquatile	86	CASTENHOLZ MEDIUM	..	2.27457	..	Lang	..		..	FALSE	..
..	21506#605	21506	Chitinilyticum aquatile	605	NUTRIENT AGAR (OXOID CM3)	..	2.27457	..	Lang	..		..	FALSE	..
..	21506#858	21506	Chitinilyticum aquatile	858	ANAEROBIC CHOLESTEROL MEDIUM	..	2.27457	..	Lang	..		..	FALSE	..
..	21506#495	21506	Chitinilyticum aquatile	495	ANAEROBIC OXALATE MEDIUM	..	2.27457	..	Lang	..		..	FALSE	..
..	21506#1203	21506	Chitinilyticum aquatile	1203	FASTIDIOUS ANAEROBE AGAR	..	2.27457	..	Lang	..		..	FALSE	..
..	21506#464	21506	Chitinilyticum aquatile	464	PLATE COUNT AGAR	..	2.27457	..	Lang	..		..	FALSE	..
..	21506#51	21506	Chitinilyticum aquatile	51	SPHAEROTILUS medium	..	2.27457	..	Lang	..		..	FALSE	..
..	17274#593	17274	Jeotgalicoccus halotolerans	593	10% MH medium	..	15.6418	..	Pukall	..		..	FALSE	..
..	17274#514	17274	Jeotgalicoccus halotolerans	514	BACTO MARINE BROTH (DIFCO 2216)	..	3.4821	..	Pukall	..		..	TRUE	..
..	17274#1009	17274	Jeotgalicoccus halotolerans	1009	TCG medium	..	1.1607	..	Pukall	..		..	FALSE	..
..	19102#628	19102	Chlamydia trachomatis	628	MMB medium	..	38.3966	..	Gronow	..		..	FALSE	..
..	3244#824	3244	Gallicola barnesae	824	TISSIRELLA CREATINOPHILA medium	..	259.607	..	Pukall	..		..	FALSE	..
..	3244#685	3244	Gallicola barnesae	685	ANAEROBRANCA medium	..	179.779	..	Pukall	..		..	FALSE	..
..	3244#860.5	3244	Gallicola barnesae	860.5	For DSM 13106 and DSM 23801	..	129.803	..	Pukall	..		..	FALSE	..
..	3244#339	3244	Gallicola barnesae	339	WILKINS-CHALGREN ANAEROBE BROTH (Oxoid CM 643)	..	97.7619	..	Pukall	..		..	FALSE	..
..	3244#507.1	3244	Gallicola barnesae	507.1	pyruvate as an alternative substrate for DSM 6008, DSM 14886 and DSM 16521	..	89.8897	..	Pukall	..		..	FALSE	..
..	3244#104b	3244	Gallicola barnesae	104b	PYX-MEDIUM	..	30.735	..	Pukall	..		..	FALSE	..
..	3244#370	3244	Gallicola barnesae	370	HELIOBACTERIUM CHLORUM medium	..	23.6166	..	Pukall	..		..	FALSE	..
..	3244#104b.1	3244	Gallicola barnesae	104b.1	For DSM 753, DSM 6589, DSM 7320, DSM 15930, DSM 17592, DSM 19522, DSM 22681, DSM 23576 and DSM 24553	..	15.7444	..	Pukall	..		..	FALSE	..
..	3244#330	3244	Gallicola barnesae	330	RUMEN BACTERIA medium	..	15.7444	..	Pukall	..		..	FALSE	..
..	3244#720	3244	Gallicola barnesae	720	DESULFITOBACTERIUM HAFNIENSE medium	..	15.7444	..	Pukall	..		..	FALSE	..
..	3244#836	3244	Gallicola barnesae	836	DESULFITOBACTERIUM FRAPPIERI medium	..	15.7444	..	Pukall	..		..	FALSE	..
..	3244#339.1	3244	Gallicola barnesae	339.1	For DSM 14204, DSM 14205, DSM 14206, DSM 14207, DSM 14924, DSM 15176, DSM 15243, DSM 15248, DSM 15480, DSM 15481, DSM 15498, DSM 15567, DSM 15692, DSM 17763 and DSM 22608	..	14.9906	..	Pukall	..		..	FALSE	..
..	3244#61	3244	Gallicola barnesae	61	CLOSTRIDIUM THERMOHYDROSULFURICUM medium	..	14.2367	..	Pukall	..		..	FALSE	..
..	3244#520.1	3244	Gallicola barnesae	520.1	For DSM 5974 and DSM 17427	..	7.87222	..	Pukall	..		..	FALSE	..
..	3244#640	3244	Gallicola barnesae	640	CALDICELLULOSIRUPTOR medium	..	7.87222	..	Pukall	..		..	FALSE	..
..	3244#119	3244	Gallicola barnesae	119	METHANOBACTERIUM medium	..	7.87222	..	Pukall	..		..	FALSE	..
..	3244#412	3244	Gallicola barnesae	412	ACETOMICROBIUM FAECALIS medium	..	7.87222	..	Pukall	..		..	FALSE	..
..	3244#719	3244	Gallicola barnesae	719	ANAEROFILUM medium	..	7.87222	..	Pukall	..		..	FALSE	..
..	3244#778.1	3244	Gallicola barnesae	778.1	For DSM 13639 and DSM 13655	..	7.87222	..	Pukall	..		..	FALSE	..
..	3244#732	3244	Gallicola barnesae	732	DEHALOBACTER RESTRICTUS medium	..	7.87222	..	Pukall	..		..	FALSE	..
..	3244#664	3244	Gallicola barnesae	664	THERMOTOGA ELFII medium	..	7.11834	..	Pukall	..		..	FALSE	..
..	3244#671	3244	Gallicola barnesae	671	MODIFIED BA medium	..	7.11834	..	Pukall	..		..	FALSE	..
..	15395#514	15395	Roseivivax halodurans	514	BACTO MARINE BROTH (DIFCO 2216)	..	316.052	..	Tindall	..		..	FALSE	..
..	15395#123	15395	Roseivivax halodurans	123	MARINE AGAR	..	20.1868	..	Tindall	..		..	FALSE	..
..	15395#601	15395	Roseivivax halodurans	601	MARINE CAULOBACTER medium	..	16.1651	..	Tindall	..		..	FALSE	..
..	15395#1238	15395	Roseivivax halodurans	1238	WOODSHOLEA MEDIUM	..	2.08945	..	Tindall	..		..	FALSE	..
..	15395#1129	15395	Roseivivax halodurans	1129	PHOTOTROPHIC MEDIUM	..	1.04473	..	Tindall	..		..	FALSE	..
..	14643#514	14643	Algicola sagamiensis	514	BACTO MARINE BROTH (DIFCO 2216)	..	84.6515	..	Tindall	..		..	TRUE	..
..	17243#693	17243	Helcococcus sueciensis	693	COLUMBIA BLOOD medium	..	105.634	..	Pukall	..		..	TRUE	..
..	17243#665	17243	Helcococcus sueciensis	665	SULFOBACILLUS medium	..	89.8897	..	Pukall	..		..	FALSE	..
..	17243#110	17243	Helcococcus sueciensis	110	CHOPPED MEAT medium WITH CARBOHYDRATES	..	23.6166	..	Pukall	..		..	FALSE	..
..	17243#21	17243	Helcococcus sueciensis	21	SARCINA medium	..	7.87222	..	Pukall	..		..	FALSE	..
..	17243#455	17243	Helcococcus sueciensis	455	AMB medium	..	7.87222	..	Pukall	..		..	FALSE	..
..	17243#537	17243	Helcococcus sueciensis	537	HELIOBACILLUS MOBILIS medium	..	7.87222	..	Pukall	..		..	FALSE	..
..	17243#655	17243	Helcococcus sueciensis	655	PYE medium	..	7.87222	..	Pukall	..		..	FALSE	..
..	17243#634	17243	Helcococcus sueciensis	634	RCM medium	..	7.11834	..	Pukall	..		..	FALSE	..
..	13106#824	13106	Sporanaerobacter acetigenes	824	TISSIRELLA CREATINOPHILA medium	..	259.607	..	Spring	..		..	FALSE	..
..	13106#685	13106	Sporanaerobacter acetigenes	685	ANAEROBRANCA medium	..	179.779	..	Spring	..		..	FALSE	..
..	13106#76	13106	Sporanaerobacter acetigenes	76	CLOSTRIDIUM ACIDIURICI medium	..	129.803	..	Spring	..		..	FALSE	..
..	13106#339	13106	Sporanaerobacter acetigenes	339	WILKINS-CHALGREN ANAEROBE BROTH (Oxoid CM 643)	..	97.7619	..	Spring	..		..	FALSE	..
..	13106#507.1	13106	Sporanaerobacter acetigenes	507.1	pyruvate as an alternative substrate for DSM 6008, DSM 14886 and DSM 16521	..	89.8897	..	Spring	..		..	FALSE	..
..	13106#104b	13106	Sporanaerobacter acetigenes	104b	PYX-MEDIUM	..	30.735	..	Spring	..		..	FALSE	..
..	13106#370	13106	Sporanaerobacter acetigenes	370	HELIOBACTERIUM CHLORUM medium	..	23.6166	..	Spring	..		..	FALSE	..
..	13106#104b.1	13106	Sporanaerobacter acetigenes	104b.1	For DSM 753, DSM 6589, DSM 7320, DSM 15930, DSM 17592, DSM 19522, DSM 22681, DSM 23576 and DSM 24553	..	15.7444	..	Spring	..		..	FALSE	..
..	13106#330	13106	Sporanaerobacter acetigenes	330	RUMEN BACTERIA medium	..	15.7444	..	Spring	..		..	FALSE	..
..	13106#720	13106	Sporanaerobacter acetigenes	720	DESULFITOBACTERIUM HAFNIENSE medium	..	15.7444	..	Spring	..		..	FALSE	..
..	13106#836	13106	Sporanaerobacter acetigenes	836	DESULFITOBACTERIUM FRAPPIERI medium	..	15.7444	..	Spring	..		..	FALSE	..
..	13106#339.1	13106	Sporanaerobacter acetigenes	339.1	For DSM 14204, DSM 14205, DSM 14206, DSM 14207, DSM 14924, DSM 15176, DSM 15243, DSM 15248, DSM 15480, DSM 15481, DSM 15498, DSM 15567, DSM 15692, DSM 17763 and DSM 22608	..	14.9906	..	Spring	..		..	FALSE	..
..	13106#61	13106	Sporanaerobacter acetigenes	61	CLOSTRIDIUM THERMOHYDROSULFURICUM medium	..	14.2367	..	Spring	..		..	FALSE	..
..	13106#520.1	13106	Sporanaerobacter acetigenes	520.1	For DSM 5974 and DSM 17427	..	7.87222	..	Spring	..		..	FALSE	..
..	13106#640	13106	Sporanaerobacter acetigenes	640	CALDICELLULOSIRUPTOR medium	..	7.87222	..	Spring	..		..	FALSE	..
..	13106#119	13106	Sporanaerobacter acetigenes	119	METHANOBACTERIUM medium	..	7.87222	..	Spring	..		..	FALSE	..
..	13106#412	13106	Sporanaerobacter acetigenes	412	ACETOMICROBIUM FAECALIS medium	..	7.87222	..	Spring	..		..	FALSE	..
..	13106#719	13106	Sporanaerobacter acetigenes	719	ANAEROFILUM medium	..	7.87222	..	Spring	..		..	FALSE	..
..	13106#778.1	13106	Sporanaerobacter acetigenes	778.1	For DSM 13639 and DSM 13655	..	7.87222	..	Spring	..		..	FALSE	..
..	13106#732	13106	Sporanaerobacter acetigenes	732	DEHALOBACTER RESTRICTUS medium	..	7.87222	..	Spring	..		..	FALSE	..
..	13106#664	13106	Sporanaerobacter acetigenes	664	THERMOTOGA ELFII medium	..	7.11834	..	Spring	..		..	FALSE	..
..	13106#671	13106	Sporanaerobacter acetigenes	671	MODIFIED BA medium	..	7.11834	..	Spring	..		..	FALSE	..
..	14247#736	14247	Acaricomes phytoseiuli	736	RICH medium	..	36.019	..	Pukall	..		..	FALSE	..
..	14247#53	14247	Acaricomes phytoseiuli	53	CORYNEBACTERIUM AGAR	..	33.307	..	Pukall	..		..	FALSE	..
..	14247#65	14247	Acaricomes phytoseiuli	65	GYM STREPTOMYCES medium	..	18.9843	..	Pukall	..		..	FALSE	..
..	14247#214	14247	Acaricomes phytoseiuli	214	GYM+S medium	..	13.5602	..	Pukall	..		..	FALSE	..
..	14247#830	14247	Acaricomes phytoseiuli	830	R2A medium	..	8.13612	..	Pukall	..		..	FALSE	..
..	14247#215	14247	Acaricomes phytoseiuli	215	BHI medium	..	8.13612	..	Pukall	..		..	FALSE	..
..	14247#535	14247	Acaricomes phytoseiuli	535	TRYPTICASE SOY BROTH AGAR	..	8.13612	..	Pukall	..		..	FALSE	..
..	14247#469	14247	Acaricomes phytoseiuli	469	YM-CATALASE medium	..	8.13612	..	Pukall	..		..	FALSE	..
..	14247#693	14247	Acaricomes phytoseiuli	693	COLUMBIA BLOOD medium	..	5.42408	..	Pukall	..		..	FALSE	..
..	14247#776	14247	Acaricomes phytoseiuli	776	MICROLUNATUS medium	..	2.71204	..	Pukall	..		..	FALSE	..
..	14247#1026	14247	Acaricomes phytoseiuli	1026	XED-AGAR	..	2.71204	..	Pukall	..		..	FALSE	..
..	14247#513	14247	Acaricomes phytoseiuli	513	PP-MEDIUM	..	2.71204	..	Pukall	..		..	FALSE	..
..	21528#403	21528	Leptonema illini	403	BSK-MEDIUM	..	40.4504	..	Gronow	..		..	FALSE	..
..	21528#1205	21528	Leptonema illini	1205	1/2 TRYPTIC SOY BROTH (ANAEROBE)	..	20.2252	..	Gronow	..		..	FALSE	..
..	14246#736	14246	Agreia pratensis	736	RICH medium	..	41.54	..	Pukall	..		..	FALSE	..
..	14246#53	14246	Agreia pratensis	53	CORYNEBACTERIUM AGAR	..	29.8324	..	Pukall	..		..	FALSE	..
..	14246#65	14246	Agreia pratensis	65	GYM STREPTOMYCES medium	..	23.482	..	Pukall	..		..	FALSE	..
..	14246#214	14246	Agreia pratensis	214	GYM+S medium	..	13.5602	..	Pukall	..		..	FALSE	..
..	14246#830	14246	Agreia pratensis	830	R2A medium	..	12.6339	..	Pukall	..		..	FALSE	..
..	14246#215	14246	Agreia pratensis	215	BHI medium	..	8.13612	..	Pukall	..		..	FALSE	..
..	14246#535	14246	Agreia pratensis	535	TRYPTICASE SOY BROTH AGAR	..	8.13612	..	Pukall	..		..	FALSE	..
..	14246#469	14246	Agreia pratensis	469	YM-CATALASE medium	..	8.13612	..	Pukall	..		..	FALSE	..
..	14246#513	14246	Agreia pratensis	513	PP-MEDIUM	..	7.20981	..	Pukall	..		..	FALSE	..
..	14246#693	14246	Agreia pratensis	693	COLUMBIA BLOOD medium	..	5.42408	..	Pukall	..		..	FALSE	..
..	14246#776	14246	Agreia pratensis	776	MICROLUNATUS medium	..	2.71204	..	Pukall	..		..	FALSE	..
..	14246#1026	14246	Agreia pratensis	1026	XED-AGAR	..	2.71204	..	Pukall	..		..	FALSE	..
..	13743#1	13743	Brackiella oedipodis	1	NUTRIENT AGAR	..	337.236	..	Lang	..		..	FALSE	..
..	13743#220	13743	Brackiella oedipodis	220	CASO AGAR (Merck 105458)	..	214.176	..	Lang	..		..	TRUE	..
..	13743#693	13743	Brackiella oedipodis	693	COLUMBIA BLOOD medium	..	144.555	..	Lang	..		..	FALSE	..
..	13743#81	13743	Brackiella oedipodis	81	MINERAL MEDIUM FOR CHEMOLITHOTROPHIC GROWTH (H-3)	..	66.8519	..	Lang	..		..	FALSE	..
..	13743#830	13743	Brackiella oedipodis	830	R2A medium	..	66.0699	..	Lang	..		..	FALSE	..
..	13743#438	13743	Brackiella oedipodis	438	BORDET-GENGOU-MEDIUM (DIFCO)	..	46.414	..	Lang	..		..	FALSE	..
..	13743#215	13743	Brackiella oedipodis	215	BHI medium	..	30.7949	..	Lang	..		..	FALSE	..
..	13743#429	13743	Brackiella oedipodis	429	COLUMBIA BLOOD AGAR	..	30.0307	..	Lang	..		..	TRUE	..
..	13743#535	13743	Brackiella oedipodis	535	TRYPTICASE SOY BROTH AGAR	..	28.8589	..	Lang	..		..	FALSE	..
..	13743#428	13743	Brackiella oedipodis	428	HETEROTROPHIC medium H3P	..	18.2323	..	Lang	..		..	FALSE	..
..	13743#381	13743	Brackiella oedipodis	381	LB (Luria-Bertani) medium	..	8.35202	..	Lang	..		..	FALSE	..
..	13743#1122	13743	Brackiella oedipodis	1122	MEDIUM K	..	6.82372	..	Lang	..		..	FALSE	..
..	13743#1341	13743	Brackiella oedipodis	1341	MIN E - METHYLOVERSATILIS MEDIUM	..	6.82372	..	Lang	..		..	FALSE	..
..	13743#37	13743	Brackiella oedipodis	37	SPIRILLUM medium	..	6.07745	..	Lang	..		..	FALSE	..
..	13743#885	13743	Brackiella oedipodis	885	PHC medium	..	6.07745	..	Lang	..		..	FALSE	..
..	13743#830a	13743	Brackiella oedipodis	830a	medium R2A MODIFIED	..	3.03872	..	Lang	..		..	FALSE	..
..	13743#803	13743	Brackiella oedipodis	803	SPHAEROTILUS-LEPTOTHRIX medium	..	3.03872	..	Lang	..		..	FALSE	..
..	13743#888	13743	Brackiella oedipodis	888	AQUASPIRILLUM medium	..	3.03872	..	Lang	..		..	FALSE	..
..	13743#535b	13743	Brackiella oedipodis	535b	REACTIVATION WITH LIQUID medium	..	3.03872	..	Lang	..		..	FALSE	..
..	13743#459	13743	Brackiella oedipodis	459	SUCROSE-Peptone-MEDIUM	..	3.03872	..	Lang	..		..	FALSE	..
..	13743#86	13743	Brackiella oedipodis	86	CASTENHOLZ MEDIUM	..	3.03872	..	Lang	..		..	FALSE	..
..	13743#605	13743	Brackiella oedipodis	605	NUTRIENT AGAR (OXOID CM3)	..	3.03872	..	Lang	..		..	FALSE	..
..	13743#495	13743	Brackiella oedipodis	495	ANAEROBIC OXALATE MEDIUM	..	3.03872	..	Lang	..		..	FALSE	..
..	13743#1203	13743	Brackiella oedipodis	1203	FASTIDIOUS ANAEROBE AGAR	..	3.03872	..	Lang	..		..	FALSE	..
..	13743#464	13743	Brackiella oedipodis	464	PLATE COUNT AGAR	..	3.03872	..	Lang	..		..	FALSE	..
..	13743#51	13743	Brackiella oedipodis	51	SPHAEROTILUS medium	..	3.03872	..	Lang	..		..	FALSE	..
..	13743#948	13743	Brackiella oedipodis	948	OXOID NUTRIENT BROTH	..	2.27457	..	Lang	..		..	FALSE	..
..	21527#403	21527	Turneriella parva	403	BSK-MEDIUM	..	40.4504	..	Gronow	..		..	FALSE	..
..	21527#1205	21527	Turneriella parva	1205	1/2 TRYPTIC SOY BROTH (ANAEROBE)	..	20.2252	..	Gronow	..		..	FALSE	..
..	13771#1	13771	Edwardsiella hoshinae	1	NUTRIENT AGAR	..	147.896	..	Lang	..		..	FALSE	..
..	13771#220	13771	Edwardsiella hoshinae	220	CASO AGAR (Merck 105458)	..	38.7347	..	Lang	..		..	TRUE	..
..	13771#535	13771	Edwardsiella hoshinae	535	TRYPTICASE SOY BROTH AGAR	..	14.0854	..	Lang	..		..	FALSE	..
..	13771#426	13771	Edwardsiella hoshinae	426	ORGANIC medium 79	..	10.564	..	Lang	..		..	FALSE	..
..	20419#736	20419	Pseudoclavibacter helvolus	736	RICH medium	..	41.54	..	Pukall	..		..	FALSE	..
..	20419#53	20419	Pseudoclavibacter helvolus	53	CORYNEBACTERIUM AGAR	..	29.8324	..	Pukall	..		..	FALSE	..
..	20419#65	20419	Pseudoclavibacter helvolus	65	GYM STREPTOMYCES medium	..	23.482	..	Pukall	..		..	FALSE	..
..	20419#214	20419	Pseudoclavibacter helvolus	214	GYM+S medium	..	13.5602	..	Pukall	..		..	FALSE	..
..	20419#830	20419	Pseudoclavibacter helvolus	830	R2A medium	..	12.6339	..	Pukall	..		..	FALSE	..
..	20419#215	20419	Pseudoclavibacter helvolus	215	BHI medium	..	8.13612	..	Pukall	..		..	FALSE	..
..	20419#535	20419	Pseudoclavibacter helvolus	535	TRYPTICASE SOY BROTH AGAR	..	8.13612	..	Pukall	..		..	FALSE	..
..	20419#469	20419	Pseudoclavibacter helvolus	469	YM-CATALASE medium	..	8.13612	..	Pukall	..		..	FALSE	..
..	20419#513	20419	Pseudoclavibacter helvolus	513	PP-MEDIUM	..	7.20981	..	Pukall	..		..	FALSE	..
..	20419#693	20419	Pseudoclavibacter helvolus	693	COLUMBIA BLOOD medium	..	5.42408	..	Pukall	..		..	FALSE	..
..	20419#776	20419	Pseudoclavibacter helvolus	776	MICROLUNATUS medium	..	2.71204	..	Pukall	..		..	FALSE	..
..	20419#1026	20419	Pseudoclavibacter helvolus	1026	XED-AGAR	..	2.71204	..	Pukall	..		..	FALSE	..
..	15362#514	15362	Formosa agariphila	514	BACTO MARINE BROTH (DIFCO 2216)	..	59.9175	..	Tindall	..		..	TRUE	..
..	15362#172	15362	Formosa agariphila	172	CYTOPHAGA (marine) medium	..	17.8978	..	Tindall	..		..	FALSE	..
..	15362#123	15362	Formosa agariphila	123	MARINE AGAR	..	2.98296	..	Tindall	..		..	FALSE	..
..	14263#535	14263	Fulvimonas soli	535	TRYPTICASE SOY BROTH AGAR	..	66.2195	..	Lang	..		..	FALSE	..
..	14263#830	14263	Fulvimonas soli	830	R2A medium	..	66.0472	..	Lang	..		..	FALSE	..
..	14263#1	14263	Fulvimonas soli	1	NUTRIENT AGAR	..	33.1098	..	Lang	..		..	FALSE	..
..	14263#220	14263	Fulvimonas soli	220	CASO AGAR (Merck 105458)	..	11.0366	..	Lang	..		..	FALSE	..
..	14263#535b	14263	Fulvimonas soli	535b	REACTIVATION WITH LIQUID medium	..	11.0366	..	Lang	..		..	FALSE	..
..	14263#65	14263	Fulvimonas soli	65	GYM STREPTOMYCES medium	..	11.0366	..	Lang	..		..	FALSE	..
..	14263#1015	14263	Fulvimonas soli	1015	YPGA	..	11.0366	..	Lang	..		..	FALSE	..
..	14263#360	14263	Fulvimonas soli	360	YPM medium	..	11.0366	..	Lang	..		..	FALSE	..
..	14263#381	14263	Fulvimonas soli	381	LB (Luria-Bertani) medium	..	10.8642	..	Lang	..		..	FALSE	..
..	15363#514	15363	Winogradskyella thalassocola	514	BACTO MARINE BROTH (DIFCO 2216)	..	59.9175	..	Tindall	..		..	TRUE	..
..	15363#172	15363	Winogradskyella thalassocola	172	CYTOPHAGA (marine) medium	..	17.8978	..	Tindall	..		..	FALSE	..
..	15363#123	15363	Winogradskyella thalassocola	123	MARINE AGAR	..	2.98296	..	Tindall	..		..	FALSE	..
..	14659#1200	14659	Kofleria flava	1200	ANAEROMYXOBACTER-MEDIUM	..	711.559	..	Lang	..		..	FALSE	..
..	14659#830	14659	Kofleria flava	830	R2A medium	..	632.497	..	Lang	..		..	FALSE	..
..	14659#67	14659	Kofleria flava	67	CY-AGAR	..	158.124	..	Lang	..		..	FALSE	..
..	14659#1012	14659	Kofleria flava	1012	DN BROTH	..	43.7027	..	Lang	..		..	FALSE	..
..	14659#257	14659	Kofleria flava	257	TRIS - YP medium	..	43.7027	..	Lang	..		..	FALSE	..
..	14659#194	14659	Kofleria flava	194	DESULFOBULBUS MEDIUM	..	21.8513	..	Lang	..		..	FALSE	..
..	14659#844	14659	Kofleria flava	844	PPYE medium	..	21.8513	..	Lang	..		..	FALSE	..
..	14659#704	14659	Kofleria flava	704	BUTYRIVIBRIO SP. medium	..	10.9257	..	Lang	..		..	FALSE	..
..	14659#429	14659	Kofleria flava	429	COLUMBIA BLOOD AGAR	..	8.62995	..	Lang	..		..	FALSE	..
..	20425#92	20425	Brevibacterium linens	92	TRYPTICASE SOY Yeast extract medium	..	105.77	..	Pukall	..		..	FALSE	..
..	20425#736	20425	Brevibacterium linens	736	RICH medium	..	32.5445	..	Pukall	..		..	FALSE	..
..	20425#53	20425	Brevibacterium linens	53	CORYNEBACTERIUM AGAR	..	24.4083	..	Pukall	..		..	TRUE	..
..	20425#65	20425	Brevibacterium linens	65	GYM STREPTOMYCES medium	..	18.9843	..	Pukall	..		..	FALSE	..
..	20425#214	20425	Brevibacterium linens	214	GYM+S medium	..	13.5602	..	Pukall	..		..	FALSE	..
..	20425#830	20425	Brevibacterium linens	830	R2A medium	..	8.13612	..	Pukall	..		..	FALSE	..
..	20425#215	20425	Brevibacterium linens	215	BHI medium	..	8.13612	..	Pukall	..		..	FALSE	..
..	20425#535	20425	Brevibacterium linens	535	TRYPTICASE SOY BROTH AGAR	..	8.13612	..	Pukall	..		..	FALSE	..
..	20425#469	20425	Brevibacterium linens	469	YM-CATALASE medium	..	8.13612	..	Pukall	..		..	FALSE	..
..	20425#693	20425	Brevibacterium linens	693	COLUMBIA BLOOD medium	..	5.42408	..	Pukall	..		..	FALSE	..
..	20425#776	20425	Brevibacterium linens	776	MICROLUNATUS medium	..	2.71204	..	Pukall	..		..	FALSE	..
..	20425#1026	20425	Brevibacterium linens	1026	XED-AGAR	..	2.71204	..	Pukall	..		..	FALSE	..
..	20425#513	20425	Brevibacterium linens	513	PP-MEDIUM	..	2.71204	..	Pukall	..		..	FALSE	..
..	14655#1	14655	Ramlibacter tataouinensis	1	NUTRIENT AGAR	..	233.318	..	Lang	..		..	FALSE	..
..	14655#830	14655	Ramlibacter tataouinensis	830	R2A medium	..	162.798	..	Lang	..		..	TRUE	..
..	14655#81	14655	Ramlibacter tataouinensis	81	MINERAL MEDIUM FOR CHEMOLITHOTROPHIC GROWTH (H-3)	..	77.9372	..	Lang	..		..	FALSE	..
..	14655#535	14655	Ramlibacter tataouinensis	535	TRYPTICASE SOY BROTH AGAR	..	73.1999	..	Lang	..		..	FALSE	..
..	14655#428	14655	Ramlibacter tataouinensis	428	HETEROTROPHIC medium H3P	..	40.4028	..	Lang	..		..	FALSE	..
..	14655#220	14655	Ramlibacter tataouinensis	220	CASO AGAR (Merck 105458)	..	35.7005	..	Lang	..		..	FALSE	..
..	14655#381	14655	Ramlibacter tataouinensis	381	LB (Luria-Bertani) medium	..	30.5225	..	Lang	..		..	FALSE	..
..	14655#37	14655	Ramlibacter tataouinensis	37	SPIRILLUM medium	..	28.2479	..	Lang	..		..	FALSE	..
..	14655#693	14655	Ramlibacter tataouinensis	693	COLUMBIA BLOOD medium	..	23.5456	..	Lang	..		..	FALSE	..
..	14655#888	14655	Ramlibacter tataouinensis	888	AQUASPIRILLUM medium	..	14.124	..	Lang	..		..	FALSE	..
..	14655#429	14655	Ramlibacter tataouinensis	429	COLUMBIA BLOOD AGAR	..	12.9012	..	Lang	..		..	FALSE	..
..	14655#215	14655	Ramlibacter tataouinensis	215	BHI medium	..	10.6266	..	Lang	..		..	FALSE	..
..	14655#1122	14655	Ramlibacter tataouinensis	1122	MEDIUM K	..	6.82372	..	Lang	..		..	FALSE	..
..	14655#1341	14655	Ramlibacter tataouinensis	1341	MIN E - METHYLOVERSATILIS MEDIUM	..	6.82372	..	Lang	..		..	FALSE	..
..	14655#885	14655	Ramlibacter tataouinensis	885	PHC medium	..	6.07745	..	Lang	..		..	FALSE	..
..	14655#438	14655	Ramlibacter tataouinensis	438	BORDET-GENGOU-MEDIUM (DIFCO)	..	6.07745	..	Lang	..		..	FALSE	..
..	14655#830a	14655	Ramlibacter tataouinensis	830a	medium R2A MODIFIED	..	3.03872	..	Lang	..		..	FALSE	..
..	14655#803	14655	Ramlibacter tataouinensis	803	SPHAEROTILUS-LEPTOTHRIX medium	..	3.03872	..	Lang	..		..	FALSE	..
..	14655#535b	14655	Ramlibacter tataouinensis	535b	REACTIVATION WITH LIQUID medium	..	3.03872	..	Lang	..		..	FALSE	..
..	14655#459	14655	Ramlibacter tataouinensis	459	SUCROSE-Peptone-MEDIUM	..	3.03872	..	Lang	..		..	FALSE	..
..	14655#86	14655	Ramlibacter tataouinensis	86	CASTENHOLZ MEDIUM	..	3.03872	..	Lang	..		..	FALSE	..
..	14655#605	14655	Ramlibacter tataouinensis	605	NUTRIENT AGAR (OXOID CM3)	..	3.03872	..	Lang	..		..	FALSE	..
..	14655#495	14655	Ramlibacter tataouinensis	495	ANAEROBIC OXALATE MEDIUM	..	3.03872	..	Lang	..		..	FALSE	..
..	14655#1203	14655	Ramlibacter tataouinensis	1203	FASTIDIOUS ANAEROBE AGAR	..	3.03872	..	Lang	..		..	FALSE	..
..	14655#464	14655	Ramlibacter tataouinensis	464	PLATE COUNT AGAR	..	3.03872	..	Lang	..		..	FALSE	..
..	14655#51	14655	Ramlibacter tataouinensis	51	SPHAEROTILUS medium	..	3.03872	..	Lang	..		..	FALSE	..
..	14655#948	14655	Ramlibacter tataouinensis	948	OXOID NUTRIENT BROTH	..	2.27457	..	Lang	..		..	FALSE	..
..	565#1	565	Sphaerotilus montanus	1	NUTRIENT AGAR	..	207.208	..	Verbarg	..		..	FALSE	..
..	565#428	565	Sphaerotilus montanus	428	HETEROTROPHIC medium H3P	..	121.206	..	Verbarg	..		..	FALSE	..
..	565#885	565	Sphaerotilus montanus	885	PHC medium	..	109.051	..	Verbarg	..		..	FALSE	..
..	565#81	565	Sphaerotilus montanus	81	MINERAL MEDIUM FOR CHEMOLITHOTROPHIC GROWTH (H-3)	..	66.8519	..	Verbarg	..		..	FALSE	..
..	565#830a	565	Sphaerotilus montanus	830a	medium R2A MODIFIED	..	54.5256	..	Verbarg	..		..	FALSE	..
..	565#803	565	Sphaerotilus montanus	803	SPHAEROTILUS-LEPTOTHRIX medium	..	54.5256	..	Verbarg	..		..	FALSE	..
..	565#86	565	Sphaerotilus montanus	86	CASTENHOLZ MEDIUM	..	54.5256	..	Verbarg	..		..	FALSE	..
..	565#220	565	Sphaerotilus montanus	220	CASO AGAR (Merck 105458)	..	35.7005	..	Verbarg	..		..	FALSE	..
..	565#535	565	Sphaerotilus montanus	535	TRYPTICASE SOY BROTH AGAR	..	28.8589	..	Verbarg	..		..	FALSE	..
..	565#693	565	Sphaerotilus montanus	693	COLUMBIA BLOOD medium	..	23.5456	..	Verbarg	..		..	FALSE	..
..	565#429	565	Sphaerotilus montanus	429	COLUMBIA BLOOD AGAR	..	12.9012	..	Verbarg	..		..	FALSE	..
..	565#215	565	Sphaerotilus montanus	215	BHI medium	..	10.6266	..	Verbarg	..		..	FALSE	..
..	565#381	565	Sphaerotilus montanus	381	LB (Luria-Bertani) medium	..	8.35202	..	Verbarg	..		..	FALSE	..
..	565#1122	565	Sphaerotilus montanus	1122	MEDIUM K	..	6.82372	..	Verbarg	..		..	FALSE	..
..	565#1341	565	Sphaerotilus montanus	1341	MIN E - METHYLOVERSATILIS MEDIUM	..	6.82372	..	Verbarg	..		..	FALSE	..
..	565#37	565	Sphaerotilus montanus	37	SPIRILLUM medium	..	6.07745	..	Verbarg	..		..	FALSE	..
..	565#438	565	Sphaerotilus montanus	438	BORDET-GENGOU-MEDIUM (DIFCO)	..	6.07745	..	Verbarg	..		..	FALSE	..
..	565#888	565	Sphaerotilus montanus	888	AQUASPIRILLUM medium	..	3.03872	..	Verbarg	..		..	FALSE	..
..	565#535b	565	Sphaerotilus montanus	535b	REACTIVATION WITH LIQUID medium	..	3.03872	..	Verbarg	..		..	FALSE	..
..	565#459	565	Sphaerotilus montanus	459	SUCROSE-Peptone-MEDIUM	..	3.03872	..	Verbarg	..		..	FALSE	..
..	565#605	565	Sphaerotilus montanus	605	NUTRIENT AGAR (OXOID CM3)	..	3.03872	..	Verbarg	..		..	FALSE	..
..	565#495	565	Sphaerotilus montanus	495	ANAEROBIC OXALATE MEDIUM	..	3.03872	..	Verbarg	..		..	FALSE	..
..	565#1203	565	Sphaerotilus montanus	1203	FASTIDIOUS ANAEROBE AGAR	..	3.03872	..	Verbarg	..		..	FALSE	..
..	565#464	565	Sphaerotilus montanus	464	PLATE COUNT AGAR	..	3.03872	..	Verbarg	..		..	FALSE	..
..	565#948	565	Sphaerotilus montanus	948	OXOID NUTRIENT BROTH	..	2.27457	..	Verbarg	..		..	FALSE	..
..	21548#736	21548	Labedella gwakjiensis	736	RICH medium	..	41.54	..	Pukall	..		..	FALSE	..
..	21548#53	21548	Labedella gwakjiensis	53	CORYNEBACTERIUM AGAR	..	29.8324	..	Pukall	..		..	FALSE	..
..	21548#65	21548	Labedella gwakjiensis	65	GYM STREPTOMYCES medium	..	23.482	..	Pukall	..		..	FALSE	..
..	21548#214	21548	Labedella gwakjiensis	214	GYM+S medium	..	13.5602	..	Pukall	..		..	FALSE	..
..	21548#215	21548	Labedella gwakjiensis	215	BHI medium	..	8.13612	..	Pukall	..		..	FALSE	..
..	21548#535	21548	Labedella gwakjiensis	535	TRYPTICASE SOY BROTH AGAR	..	8.13612	..	Pukall	..		..	FALSE	..
..	21548#469	21548	Labedella gwakjiensis	469	YM-CATALASE medium	..	8.13612	..	Pukall	..		..	FALSE	..
..	21548#513	21548	Labedella gwakjiensis	513	PP-MEDIUM	..	7.20981	..	Pukall	..		..	FALSE	..
..	21548#830	21548	Labedella gwakjiensis	830	R2A medium	..	5.42408	..	Pukall	..		..	TRUE	..
..	21548#693	21548	Labedella gwakjiensis	693	COLUMBIA BLOOD medium	..	5.42408	..	Pukall	..		..	FALSE	..
..	21548#776	21548	Labedella gwakjiensis	776	MICROLUNATUS medium	..	2.71204	..	Pukall	..		..	FALSE	..
..	21548#1026	21548	Labedella gwakjiensis	1026	XED-AGAR	..	2.71204	..	Pukall	..		..	FALSE	..
..	8510#830	8510	Erythromicrobium ramosum	830	R2A medium	..	39.5595	..	Tindall	..		..	FALSE	..
..	8510#535	8510	Erythromicrobium ramosum	535	TRYPTICASE SOY BROTH AGAR	..	22.1941	..	Tindall	..		..	FALSE	..
..	8510#1	8510	Erythromicrobium ramosum	1	NUTRIENT AGAR	..	19.4549	..	Tindall	..		..	FALSE	..
..	8510#220	8510	Erythromicrobium ramosum	220	CASO AGAR (Merck 105458)	..	11.097	..	Tindall	..		..	FALSE	..
..	8510#215	8510	Erythromicrobium ramosum	215	BHI medium	..	9.00759	..	Tindall	..		..	FALSE	..
..	8510#364	8510	Erythromicrobium ramosum	364	PYEA medium	..	9.00759	..	Tindall	..		..	FALSE	..
..	8510#1015	8510	Erythromicrobium ramosum	1015	YPGA	..	9.00759	..	Tindall	..		..	FALSE	..
..	8510#98	8510	Erythromicrobium ramosum	98	RHIZOBIUM medium	..	6.26836	..	Tindall	..		..	FALSE	..
..	8510#585	8510	Erythromicrobium ramosum	585	BCYE AGAR	..	4.17891	..	Tindall	..		..	FALSE	..
..	8510#545	8510	Erythromicrobium ramosum	545	TRYPTONE SOYA BROTH (TSB)	..	3.13418	..	Tindall	..		..	FALSE	..
..	8510#621	8510	Erythromicrobium ramosum	621	PYGV AGAR	..	2.08945	..	Tindall	..		..	FALSE	..
..	8510#595	8510	Erythromicrobium ramosum	595	CAULOBACTER medium	..	2.08945	..	Tindall	..		..	FALSE	..
..	8510#133	8510	Erythromicrobium ramosum	133	MEDIUM FOR CARBON MONOXIDE OXIDIZERS	..	1.04473	..	Tindall	..		..	FALSE	..
..	8510#1007	8510	Erythromicrobium ramosum	1007	MINERAL MEDIUM	..	1.04473	..	Tindall	..		..	FALSE	..
..	8510#1007.3	8510	Erythromicrobium ramosum	1007.3	DSM 16984, DSM 24478, 24479, 24480, 24481, 24492, 24493 and 24527	..	1.04473	..	Tindall	..		..	FALSE	..
..	8510#767	8510	Erythromicrobium ramosum	767	ERYTHROMICROBIUM AND ROSEOCOCCUS medium	..	1.04473	..	Tindall	..		..	TRUE	..
..	8510#380	8510	Erythromicrobium ramosum	380	MAGNETOSPIRILLUM MEDIUM	..	1.04473	..	Tindall	..		..	FALSE	..
..	8510#921	8510	Erythromicrobium ramosum	921	METHYLOSARCINA QUISQUILLARUM AND M. FIBRATA MEDIUM	..	1.04473	..	Tindall	..		..	FALSE	..
..	8510#1031	8510	Erythromicrobium ramosum	1031	YMA-MEDIUM	..	1.04473	..	Tindall	..		..	FALSE	..
..	8510#105	8510	Erythromicrobium ramosum	105	GLUCONOBACTER OXYDANS medium	..	1.04473	..	Tindall	..		..	FALSE	..
..	8510#81	8510	Erythromicrobium ramosum	81	MINERAL MEDIUM FOR CHEMOLITHOTROPHIC GROWTH (H-3)	..	1.04473	..	Tindall	..		..	FALSE	..
..	8510#920.1	8510	Erythromicrobium ramosum	920.1	DSM 13594 and DSM 13595	..	1.04473	..	Tindall	..		..	FALSE	..
..	8510#628	8510	Erythromicrobium ramosum	628	MMB medium	..	1.04473	..	Tindall	..		..	FALSE	..
..	8510#1019	8510	Erythromicrobium ramosum	1019	ROUF'S medium	..	1.04473	..	Tindall	..		..	FALSE	..
..	8510#1220	8510	Erythromicrobium ramosum	1220	ACIDOSOMA medium	..	1.04473	..	Tindall	..		..	FALSE	..
..	8510#632	8510	Erythromicrobium ramosum	632	NMS MEDIUM	..	1.04473	..	Tindall	..		..	FALSE	..
..	8510#463a	8510	Erythromicrobium ramosum	463a	EDTA-MEDIUM	..	1.04473	..	Tindall	..		..	FALSE	..
..	8510#464	8510	Erythromicrobium ramosum	464	PLATE COUNT AGAR	..	1.04473	..	Tindall	..		..	FALSE	..
..	8510#429	8510	Erythromicrobium ramosum	429	COLUMBIA BLOOD AGAR	..	1.04473	..	Tindall	..		..	FALSE	..
..	8510#428	8510	Erythromicrobium ramosum	428	HETEROTROPHIC medium H3P	..	1.04473	..	Tindall	..		..	FALSE	..
..	8510#756c	8510	Erythromicrobium ramosum	756c	AUTOTROPHIC NITROBACTER MEDIUM	..	1.04473	..	Tindall	..		..	FALSE	..
..	8510#569	8510	Erythromicrobium ramosum	569	MEDIUM 125 WITH METHANOL	..	1.04473	..	Tindall	..		..	FALSE	..
..	8510#756b	8510	Erythromicrobium ramosum	756b	10% MIXOTROPHIC NITROBACTER medium	..	1.04473	..	Tindall	..		..	FALSE	..
..	8510#756a	8510	Erythromicrobium ramosum	756a	MIXOTROPHIC NITROBACTER medium	..	1.04473	..	Tindall	..		..	FALSE	..
..	8510#878	8510	Erythromicrobium ramosum	878	THERMUS 162 medium	..	1.04473	..	Tindall	..		..	FALSE	..
..	8511#830	8511	Roseococcus thiosulfatophilus	830	R2A medium	..	86.1251	..	Tindall	..		..	FALSE	..
..	8511#585	8511	Roseococcus thiosulfatophilus	585	BCYE AGAR	..	70.4343	..	Tindall	..		..	FALSE	..
..	8511#105	8511	Roseococcus thiosulfatophilus	105	GLUCONOBACTER OXYDANS medium	..	49.4138	..	Tindall	..		..	FALSE	..
..	8511#920.1	8511	Roseococcus thiosulfatophilus	920.1	DSM 13594 and DSM 13595	..	49.4138	..	Tindall	..		..	FALSE	..
..	8511#1220	8511	Roseococcus thiosulfatophilus	1220	ACIDOSOMA medium	..	49.4138	..	Tindall	..		..	FALSE	..
..	8511#569	8511	Roseococcus thiosulfatophilus	569	MEDIUM 125 WITH METHANOL	..	49.4138	..	Tindall	..		..	FALSE	..
..	8511#1	8511	Roseococcus thiosulfatophilus	1	NUTRIENT AGAR	..	33.5771	..	Tindall	..		..	FALSE	..
..	8511#380	8511	Roseococcus thiosulfatophilus	380	MAGNETOSPIRILLUM MEDIUM	..	23.1299	..	Tindall	..		..	FALSE	..
..	8511#535	8511	Roseococcus thiosulfatophilus	535	TRYPTICASE SOY BROTH AGAR	..	6.26836	..	Tindall	..		..	FALSE	..
..	8511#98	8511	Roseococcus thiosulfatophilus	98	RHIZOBIUM medium	..	6.26836	..	Tindall	..		..	FALSE	..
..	8511#220	8511	Roseococcus thiosulfatophilus	220	CASO AGAR (Merck 105458)	..	3.13418	..	Tindall	..		..	FALSE	..
..	8511#545	8511	Roseococcus thiosulfatophilus	545	TRYPTONE SOYA BROTH (TSB)	..	3.13418	..	Tindall	..		..	FALSE	..
..	8511#621	8511	Roseococcus thiosulfatophilus	621	PYGV AGAR	..	2.08945	..	Tindall	..		..	FALSE	..
..	8511#595	8511	Roseococcus thiosulfatophilus	595	CAULOBACTER medium	..	2.08945	..	Tindall	..		..	FALSE	..
..	8511#133	8511	Roseococcus thiosulfatophilus	133	MEDIUM FOR CARBON MONOXIDE OXIDIZERS	..	1.04473	..	Tindall	..		..	FALSE	..
..	8511#1007	8511	Roseococcus thiosulfatophilus	1007	MINERAL MEDIUM	..	1.04473	..	Tindall	..		..	FALSE	..
..	8511#215	8511	Roseococcus thiosulfatophilus	215	BHI medium	..	1.04473	..	Tindall	..		..	FALSE	..
..	8511#1007.3	8511	Roseococcus thiosulfatophilus	1007.3	DSM 16984, DSM 24478, 24479, 24480, 24481, 24492, 24493 and 24527	..	1.04473	..	Tindall	..		..	FALSE	..
..	8511#767	8511	Roseococcus thiosulfatophilus	767	ERYTHROMICROBIUM AND ROSEOCOCCUS medium	..	1.04473	..	Tindall	..		..	TRUE	..
..	8511#921	8511	Roseococcus thiosulfatophilus	921	METHYLOSARCINA QUISQUILLARUM AND M. FIBRATA MEDIUM	..	1.04473	..	Tindall	..		..	FALSE	..
..	8511#364	8511	Roseococcus thiosulfatophilus	364	PYEA medium	..	1.04473	..	Tindall	..		..	FALSE	..
..	8511#1031	8511	Roseococcus thiosulfatophilus	1031	YMA-MEDIUM	..	1.04473	..	Tindall	..		..	FALSE	..
..	8511#81	8511	Roseococcus thiosulfatophilus	81	MINERAL MEDIUM FOR CHEMOLITHOTROPHIC GROWTH (H-3)	..	1.04473	..	Tindall	..		..	FALSE	..
..	8511#628	8511	Roseococcus thiosulfatophilus	628	MMB medium	..	1.04473	..	Tindall	..		..	FALSE	..
..	8511#1019	8511	Roseococcus thiosulfatophilus	1019	ROUF'S medium	..	1.04473	..	Tindall	..		..	FALSE	..
..	8511#632	8511	Roseococcus thiosulfatophilus	632	NMS MEDIUM	..	1.04473	..	Tindall	..		..	FALSE	..
..	8511#463a	8511	Roseococcus thiosulfatophilus	463a	EDTA-MEDIUM	..	1.04473	..	Tindall	..		..	FALSE	..
..	8511#1015	8511	Roseococcus thiosulfatophilus	1015	YPGA	..	1.04473	..	Tindall	..		..	FALSE	..
..	8511#464	8511	Roseococcus thiosulfatophilus	464	PLATE COUNT AGAR	..	1.04473	..	Tindall	..		..	FALSE	..
..	8511#429	8511	Roseococcus thiosulfatophilus	429	COLUMBIA BLOOD AGAR	..	1.04473	..	Tindall	..		..	FALSE	..
..	8511#428	8511	Roseococcus thiosulfatophilus	428	HETEROTROPHIC medium H3P	..	1.04473	..	Tindall	..		..	FALSE	..
..	8511#756c	8511	Roseococcus thiosulfatophilus	756c	AUTOTROPHIC NITROBACTER MEDIUM	..	1.04473	..	Tindall	..		..	FALSE	..
..	8511#756b	8511	Roseococcus thiosulfatophilus	756b	10% MIXOTROPHIC NITROBACTER medium	..	1.04473	..	Tindall	..		..	FALSE	..
..	8511#756a	8511	Roseococcus thiosulfatophilus	756a	MIXOTROPHIC NITROBACTER medium	..	1.04473	..	Tindall	..		..	FALSE	..
..	8511#878	8511	Roseococcus thiosulfatophilus	878	THERMUS 162 medium	..	1.04473	..	Tindall	..		..	FALSE	..
..	21074#830	21074	Hymenobacter daecheongensis	830	R2A medium	..	384.4	..	Tindall	..		..	TRUE	..
..	21074#167	21074	Hymenobacter daecheongensis	167	SPOROCYTOPHAGA medium	..	78.7935	..	Tindall	..		..	FALSE	..
..	21074#7	21074	Hymenobacter daecheongensis	7	ANCYLOBACTER - SPIROSOMA medium	..	78.7935	..	Tindall	..		..	FALSE	..
..	21074#514a	21074	Hymenobacter daecheongensis	514a	HALF STRENGTH BACTO MARINE BROTH	..	61.4617	..	Tindall	..		..	FALSE	..
..	21074#1	21074	Hymenobacter daecheongensis	1	NUTRIENT AGAR	..	54.3116	..	Tindall	..		..	FALSE	..
..	21074#948	21074	Hymenobacter daecheongensis	948	OXOID NUTRIENT BROTH	..	39.3967	..	Tindall	..		..	FALSE	..
..	21074#693	21074	Hymenobacter daecheongensis	693	COLUMBIA BLOOD medium	..	20.8807	..	Tindall	..		..	FALSE	..
..	21074#29	21074	Hymenobacter daecheongensis	29	PFENNIG'S MEDIUM II (modified 1988, for green sulfur bacteria)	..	11.6805	..	Tindall	..		..	FALSE	..
..	21074#878	21074	Hymenobacter daecheongensis	878	THERMUS 162 medium	..	8.94889	..	Tindall	..		..	FALSE	..
..	21074#78	21074	Hymenobacter daecheongensis	78	CHOPPED MEAT medium	..	5.96593	..	Tindall	..		..	FALSE	..
..	21074#110	21074	Hymenobacter daecheongensis	110	CHOPPED MEAT medium WITH CARBOHYDRATES	..	5.96593	..	Tindall	..		..	FALSE	..
..	21074#215	21074	Hymenobacter daecheongensis	215	BHI medium	..	2.98296	..	Tindall	..		..	FALSE	..
..	21074#92	21074	Hymenobacter daecheongensis	92	TRYPTICASE SOY Yeast extract medium	..	2.98296	..	Tindall	..		..	FALSE	..
..	21074#630	21074	Hymenobacter daecheongensis	630	MODIFIED THERMUS 162 medium	..	2.98296	..	Tindall	..		..	FALSE	..
..	21074#429	21074	Hymenobacter daecheongensis	429	COLUMBIA BLOOD AGAR	..	2.98296	..	Tindall	..		..	FALSE	..
..	21074#464	21074	Hymenobacter daecheongensis	464	PLATE COUNT AGAR	..	2.98296	..	Tindall	..		..	FALSE	..
..	21074#545	21074	Hymenobacter daecheongensis	545	TRYPTONE SOYA BROTH (TSB)	..	2.98296	..	Tindall	..		..	FALSE	..
..	21575#736	21575	Cryobacterium psychrotolerans	736	RICH medium	..	34.3302	..	Pukall	..		..	TRUE	..
..	21575#53	21575	Cryobacterium psychrotolerans	53	CORYNEBACTERIUM AGAR	..	29.8324	..	Pukall	..		..	FALSE	..
..	21575#65	21575	Cryobacterium psychrotolerans	65	GYM STREPTOMYCES medium	..	23.482	..	Pukall	..		..	FALSE	..
..	21575#214	21575	Cryobacterium psychrotolerans	214	GYM+S medium	..	13.5602	..	Pukall	..		..	FALSE	..
..	21575#830	21575	Cryobacterium psychrotolerans	830	R2A medium	..	12.6339	..	Pukall	..		..	FALSE	..
..	21575#215	21575	Cryobacterium psychrotolerans	215	BHI medium	..	8.13612	..	Pukall	..		..	FALSE	..
..	21575#535	21575	Cryobacterium psychrotolerans	535	TRYPTICASE SOY BROTH AGAR	..	8.13612	..	Pukall	..		..	FALSE	..
..	21575#469	21575	Cryobacterium psychrotolerans	469	YM-CATALASE medium	..	8.13612	..	Pukall	..		..	FALSE	..
..	21575#513	21575	Cryobacterium psychrotolerans	513	PP-MEDIUM	..	7.20981	..	Pukall	..		..	FALSE	..
..	21575#693	21575	Cryobacterium psychrotolerans	693	COLUMBIA BLOOD medium	..	5.42408	..	Pukall	..		..	FALSE	..
..	21575#776	21575	Cryobacterium psychrotolerans	776	MICROLUNATUS medium	..	2.71204	..	Pukall	..		..	FALSE	..
..	21575#1026	21575	Cryobacterium psychrotolerans	1026	XED-AGAR	..	2.71204	..	Pukall	..		..	FALSE	..
..	21572#830	21572	Pseudaminobacter defluvii	830	R2A medium	..	75.8267	..	Lang	..		..	TRUE	..
..	21572#535	21572	Pseudaminobacter defluvii	535	TRYPTICASE SOY BROTH AGAR	..	23.7162	..	Lang	..		..	FALSE	..
..	21572#1	21572	Pseudaminobacter defluvii	1	NUTRIENT AGAR	..	20.0829	..	Lang	..		..	FALSE	..
..	21572#545	21572	Pseudaminobacter defluvii	545	TRYPTONE SOYA BROTH (TSB)	..	19.5082	..	Lang	..		..	FALSE	..
..	21572#1031	21572	Pseudaminobacter defluvii	1031	YMA-MEDIUM	..	15.271	..	Lang	..		..	FALSE	..
..	21572#463a	21572	Pseudaminobacter defluvii	463a	EDTA-MEDIUM	..	15.271	..	Lang	..		..	FALSE	..
..	21572#464	21572	Pseudaminobacter defluvii	464	PLATE COUNT AGAR	..	15.271	..	Lang	..		..	FALSE	..
..	21572#98	21572	Pseudaminobacter defluvii	98	RHIZOBIUM medium	..	12.7116	..	Lang	..		..	FALSE	..
..	21572#220	21572	Pseudaminobacter defluvii	220	CASO AGAR (Merck 105458)	..	5.28192	..	Lang	..		..	FALSE	..
..	21572#585	21572	Pseudaminobacter defluvii	585	BCYE AGAR	..	5.25278	..	Lang	..		..	FALSE	..
..	21572#621	21572	Pseudaminobacter defluvii	621	PYGV AGAR	..	3.16332	..	Lang	..		..	FALSE	..
..	21572#133	21572	Pseudaminobacter defluvii	133	MEDIUM FOR CARBON MONOXIDE OXIDIZERS	..	2.11859	..	Lang	..		..	FALSE	..
..	21572#1007	21572	Pseudaminobacter defluvii	1007	MINERAL MEDIUM	..	2.11859	..	Lang	..		..	FALSE	..
..	21572#1007.3	21572	Pseudaminobacter defluvii	1007.3	DSM 16984, DSM 24478, 24479, 24480, 24481, 24492, 24493 and 24527	..	2.11859	..	Lang	..		..	FALSE	..
..	21572#921	21572	Pseudaminobacter defluvii	921	METHYLOSARCINA QUISQUILLARUM AND M. FIBRATA MEDIUM	..	2.11859	..	Lang	..		..	FALSE	..
..	21572#81	21572	Pseudaminobacter defluvii	81	MINERAL MEDIUM FOR CHEMOLITHOTROPHIC GROWTH (H-3)	..	2.11859	..	Lang	..		..	FALSE	..
..	21572#628	21572	Pseudaminobacter defluvii	628	MMB medium	..	2.11859	..	Lang	..		..	FALSE	..
..	21572#632	21572	Pseudaminobacter defluvii	632	NMS MEDIUM	..	2.11859	..	Lang	..		..	FALSE	..
..	21572#429	21572	Pseudaminobacter defluvii	429	COLUMBIA BLOOD AGAR	..	2.11859	..	Lang	..		..	FALSE	..
..	21572#428	21572	Pseudaminobacter defluvii	428	HETEROTROPHIC medium H3P	..	2.11859	..	Lang	..		..	FALSE	..
..	21572#756c	21572	Pseudaminobacter defluvii	756c	AUTOTROPHIC NITROBACTER MEDIUM	..	2.11859	..	Lang	..		..	FALSE	..
..	21572#756b	21572	Pseudaminobacter defluvii	756b	10% MIXOTROPHIC NITROBACTER medium	..	2.11859	..	Lang	..		..	FALSE	..
..	21572#756a	21572	Pseudaminobacter defluvii	756a	MIXOTROPHIC NITROBACTER medium	..	2.11859	..	Lang	..		..	FALSE	..
..	21572#878	21572	Pseudaminobacter defluvii	878	THERMUS 162 medium	..	2.11859	..	Lang	..		..	FALSE	..
..	21572#767	21572	Pseudaminobacter defluvii	767	ERYTHROMICROBIUM AND ROSEOCOCCUS medium	..	2.08945	..	Lang	..		..	FALSE	..
..	21572#595	21572	Pseudaminobacter defluvii	595	CAULOBACTER medium	..	2.08945	..	Lang	..		..	FALSE	..
..	21572#215	21572	Pseudaminobacter defluvii	215	BHI medium	..	1.04473	..	Lang	..		..	FALSE	..
..	21572#380	21572	Pseudaminobacter defluvii	380	MAGNETOSPIRILLUM MEDIUM	..	1.04473	..	Lang	..		..	FALSE	..
..	21572#364	21572	Pseudaminobacter defluvii	364	PYEA medium	..	1.04473	..	Lang	..		..	FALSE	..
..	21572#105	21572	Pseudaminobacter defluvii	105	GLUCONOBACTER OXYDANS medium	..	1.04473	..	Lang	..		..	FALSE	..
..	21572#920.1	21572	Pseudaminobacter defluvii	920.1	DSM 13594 and DSM 13595	..	1.04473	..	Lang	..		..	FALSE	..
..	21572#1019	21572	Pseudaminobacter defluvii	1019	ROUF'S medium	..	1.04473	..	Lang	..		..	FALSE	..
..	21572#1220	21572	Pseudaminobacter defluvii	1220	ACIDOSOMA medium	..	1.04473	..	Lang	..		..	FALSE	..
..	21572#1015	21572	Pseudaminobacter defluvii	1015	YPGA	..	1.04473	..	Lang	..		..	FALSE	..
..	21572#569	21572	Pseudaminobacter defluvii	569	MEDIUM 125 WITH METHANOL	..	1.04473	..	Lang	..		..	FALSE	..
..	3682#370	3682	Heliobacterium chlorum	370	HELIOBACTERIUM CHLORUM medium	..	927.662	..	Tindall	..		..	TRUE	..
..	3682#104	3682	Heliobacterium chlorum	104	PYG-MEDIUM (modified)	..	78.7222	..	Tindall	..		..	FALSE	..
..	3682#104b	3682	Heliobacterium chlorum	104b	PYX-MEDIUM	..	30.735	..	Tindall	..		..	FALSE	..
..	3682#824	3682	Heliobacterium chlorum	824	TISSIRELLA CREATINOPHILA medium	..	15.7444	..	Tindall	..		..	FALSE	..
..	3682#104b.1	3682	Heliobacterium chlorum	104b.1	For DSM 753, DSM 6589, DSM 7320, DSM 15930, DSM 17592, DSM 19522, DSM 22681, DSM 23576 and DSM 24553	..	15.7444	..	Tindall	..		..	FALSE	..
..	3682#339	3682	Heliobacterium chlorum	339	WILKINS-CHALGREN ANAEROBE BROTH (Oxoid CM 643)	..	15.7444	..	Tindall	..		..	FALSE	..
..	3682#685	3682	Heliobacterium chlorum	685	ANAEROBRANCA medium	..	15.7444	..	Tindall	..		..	FALSE	..
..	3682#330	3682	Heliobacterium chlorum	330	RUMEN BACTERIA medium	..	15.7444	..	Tindall	..		..	FALSE	..
..	3682#720	3682	Heliobacterium chlorum	720	DESULFITOBACTERIUM HAFNIENSE medium	..	15.7444	..	Tindall	..		..	FALSE	..
..	3682#836	3682	Heliobacterium chlorum	836	DESULFITOBACTERIUM FRAPPIERI medium	..	15.7444	..	Tindall	..		..	FALSE	..
..	3682#339.1	3682	Heliobacterium chlorum	339.1	For DSM 14204, DSM 14205, DSM 14206, DSM 14207, DSM 14924, DSM 15176, DSM 15243, DSM 15248, DSM 15480, DSM 15481, DSM 15498, DSM 15567, DSM 15692, DSM 17763 and DSM 22608	..	14.9906	..	Tindall	..		..	FALSE	..
..	3682#61	3682	Heliobacterium chlorum	61	CLOSTRIDIUM THERMOHYDROSULFURICUM medium	..	14.2367	..	Tindall	..		..	FALSE	..
..	3682#520.1	3682	Heliobacterium chlorum	520.1	For DSM 5974 and DSM 17427	..	7.87222	..	Tindall	..		..	FALSE	..
..	3682#507.1	3682	Heliobacterium chlorum	507.1	pyruvate as an alternative substrate for DSM 6008, DSM 14886 and DSM 16521	..	7.87222	..	Tindall	..		..	FALSE	..
..	3682#640	3682	Heliobacterium chlorum	640	CALDICELLULOSIRUPTOR medium	..	7.87222	..	Tindall	..		..	FALSE	..
..	3682#119	3682	Heliobacterium chlorum	119	METHANOBACTERIUM medium	..	7.87222	..	Tindall	..		..	FALSE	..
..	3682#860.5	3682	Heliobacterium chlorum	860.5	For DSM 13106 and DSM 23801	..	7.87222	..	Tindall	..		..	FALSE	..
..	3682#412	3682	Heliobacterium chlorum	412	ACETOMICROBIUM FAECALIS medium	..	7.87222	..	Tindall	..		..	FALSE	..
..	3682#719	3682	Heliobacterium chlorum	719	ANAEROFILUM medium	..	7.87222	..	Tindall	..		..	FALSE	..
..	3682#778.1	3682	Heliobacterium chlorum	778.1	For DSM 13639 and DSM 13655	..	7.87222	..	Tindall	..		..	FALSE	..
..	3682#732	3682	Heliobacterium chlorum	732	DEHALOBACTER RESTRICTUS medium	..	7.87222	..	Tindall	..		..	FALSE	..
..	3682#76	3682	Heliobacterium chlorum	76	CLOSTRIDIUM ACIDIURICI medium	..	7.87222	..	Tindall	..		..	FALSE	..
..	3682#664	3682	Heliobacterium chlorum	664	THERMOTOGA ELFII medium	..	7.11834	..	Tindall	..		..	FALSE	..
..	3682#671	3682	Heliobacterium chlorum	671	MODIFIED BA medium	..	7.11834	..	Tindall	..		..	FALSE	..
..	12652#92	12652	Marmoricola aurantiacus	92	TRYPTICASE SOY Yeast extract medium	..	73.8757	..	Pukall	..		..	FALSE	..
..	12652#91	12652	Marmoricola aurantiacus	91	PROPIONIBACTERIUM AGAR	..	65.023	..	Pukall	..		..	FALSE	..
..	12652#987	12652	Marmoricola aurantiacus	987	ISP2 medium	..	41.3642	..	Pukall	..		..	FALSE	..
..	12652#736	12652	Marmoricola aurantiacus	736	RICH medium	..	41.3642	..	Pukall	..		..	FALSE	..
..	12652#621	12652	Marmoricola aurantiacus	621	PYGV AGAR	..	41.3642	..	Pukall	..		..	FALSE	..
..	12652#53	12652	Marmoricola aurantiacus	53	CORYNEBACTERIUM AGAR	..	41.3642	..	Pukall	..		..	FALSE	..
..	12652#776	12652	Marmoricola aurantiacus	776	MICROLUNATUS medium	..	32.5115	..	Pukall	..		..	FALSE	..
..	2157#142	2157	Leucothrix mucor	142	THIOMICROSPIRA PELOPHILA MEDIUM	..	81.8525	..	Verbarg	..		..	FALSE	..
..	2157#514	2157	Leucothrix mucor	514	BACTO MARINE BROTH (DIFCO 2216)	..	81.8525	..	Verbarg	..		..	FALSE	..
..	12657#214	12657	Xylanimicrobium pachnodae	214	GYM+S medium	..	423.103	..	Pukall	..		..	FALSE	..
..	12657#65	12657	Xylanimicrobium pachnodae	65	GYM STREPTOMYCES medium	..	121.37	..	Pukall	..		..	FALSE	..
..	12657#1026	12657	Xylanimicrobium pachnodae	1026	XED-AGAR	..	105.098	..	Pukall	..		..	FALSE	..
..	12657#736	12657	Xylanimicrobium pachnodae	736	RICH medium	..	32.5445	..	Pukall	..		..	FALSE	..
..	12657#830	12657	Xylanimicrobium pachnodae	830	R2A medium	..	8.13612	..	Pukall	..		..	FALSE	..
..	12657#215	12657	Xylanimicrobium pachnodae	215	BHI medium	..	8.13612	..	Pukall	..		..	FALSE	..
..	12657#535	12657	Xylanimicrobium pachnodae	535	TRYPTICASE SOY BROTH AGAR	..	8.13612	..	Pukall	..		..	FALSE	..
..	12657#469	12657	Xylanimicrobium pachnodae	469	YM-CATALASE medium	..	8.13612	..	Pukall	..		..	FALSE	..
..	12657#693	12657	Xylanimicrobium pachnodae	693	COLUMBIA BLOOD medium	..	5.42408	..	Pukall	..		..	FALSE	..
..	12657#776	12657	Xylanimicrobium pachnodae	776	MICROLUNATUS medium	..	2.71204	..	Pukall	..		..	FALSE	..
..	12657#513	12657	Xylanimicrobium pachnodae	513	PP-MEDIUM	..	2.71204	..	Pukall	..		..	FALSE	..
..	11141#65	11141	Janibacter limosus	65	GYM STREPTOMYCES medium	..	228.723	..	Pukall	..		..	FALSE	..
..	11141#535	11141	Janibacter limosus	535	TRYPTICASE SOY BROTH AGAR	..	217.875	..	Pukall	..		..	FALSE	..
..	11141#215	11141	Janibacter limosus	215	BHI medium	..	147.962	..	Pukall	..		..	FALSE	..
..	11141#53	11141	Janibacter limosus	53	CORYNEBACTERIUM AGAR	..	99.7453	..	Pukall	..		..	FALSE	..
..	11141#693	11141	Janibacter limosus	693	COLUMBIA BLOOD medium	..	75.3369	..	Pukall	..		..	FALSE	..
..	11141#214	11141	Janibacter limosus	214	GYM+S medium	..	13.5602	..	Pukall	..		..	FALSE	..
..	11141#830	11141	Janibacter limosus	830	R2A medium	..	8.13612	..	Pukall	..		..	FALSE	..
..	11141#469	11141	Janibacter limosus	469	YM-CATALASE medium	..	8.13612	..	Pukall	..		..	FALSE	..
..	11141#776	11141	Janibacter limosus	776	MICROLUNATUS medium	..	2.71204	..	Pukall	..		..	FALSE	..
..	11141#1026	11141	Janibacter limosus	1026	XED-AGAR	..	2.71204	..	Pukall	..		..	FALSE	..
..	11141#513	11141	Janibacter limosus	513	PP-MEDIUM	..	2.71204	..	Pukall	..		..	FALSE	..
..	14208#282	14208	Methanothermococcus okinawensis	282	METHANOCOCCUS JANNASCHII MEDIUM	..	579.789	..	Spring	..		..	TRUE	..
..	14208#280	14208	Methanothermococcus okinawensis	280	METHANOCOCCOIDES medium	..	8.37845	..	Spring	..		..	FALSE	..
..	14208#479	14208	Methanothermococcus okinawensis	479	METHANOHALOPHILUS medium	..	8.37845	..	Spring	..		..	FALSE	..
..	14208#795	14208	Methanothermococcus okinawensis	795	STETTERIA medium	..	5.06808	..	Spring	..		..	FALSE	..
..	19540#514	19540	Nisaea nitritireducens	514	BACTO MARINE BROTH (DIFCO 2216)	..	188.836	..	Tindall	..		..	TRUE	..
..	19540#123	19540	Nisaea nitritireducens	123	MARINE AGAR	..	5.22364	..	Tindall	..		..	FALSE	..
..	19540#601	19540	Nisaea nitritireducens	601	MARINE CAULOBACTER medium	..	2.08945	..	Tindall	..		..	FALSE	..
..	19540#1238	19540	Nisaea nitritireducens	1238	WOODSHOLEA MEDIUM	..	2.08945	..	Tindall	..		..	FALSE	..
..	19540#1075	19540	Nisaea nitritireducens	1075	PPES-II AGAR medium	..	1.04473	..	Tindall	..		..	FALSE	..
..	19540#1129	19540	Nisaea nitritireducens	1129	PHOTOTROPHIC MEDIUM	..	1.04473	..	Tindall	..		..	FALSE	..
..	19542#514	19542	Kiloniella laminariae	514	BACTO MARINE BROTH (DIFCO 2216)	..	55.3705	..	Tindall	..		..	TRUE	..
..	19542#123	19542	Kiloniella laminariae	123	MARINE AGAR	..	5.22364	..	Tindall	..		..	FALSE	..
..	19542#601	19542	Kiloniella laminariae	601	MARINE CAULOBACTER medium	..	2.08945	..	Tindall	..		..	FALSE	..
..	19542#1238	19542	Kiloniella laminariae	1238	WOODSHOLEA MEDIUM	..	2.08945	..	Tindall	..		..	FALSE	..
..	19542#1075	19542	Kiloniella laminariae	1075	PPES-II AGAR medium	..	1.04473	..	Tindall	..		..	FALSE	..
..	19542#1129	19542	Kiloniella laminariae	1129	PHOTOTROPHIC MEDIUM	..	1.04473	..	Tindall	..		..	FALSE	..
..	19548#123	19548	Tropicimonas isoalkanivorans	123	MARINE AGAR	..	20.1868	..	Gronow	..		..	FALSE	..
..	19548#601	19548	Tropicimonas isoalkanivorans	601	MARINE CAULOBACTER medium	..	16.1651	..	Gronow	..		..	FALSE	..
..	19548#1075	19548	Tropicimonas isoalkanivorans	1075	PPES-II AGAR medium	..	8.5263	..	Gronow	..		..	FALSE	..
..	19548#1238	19548	Tropicimonas isoalkanivorans	1238	WOODSHOLEA MEDIUM	..	2.08945	..	Gronow	..		..	FALSE	..
..	19548#1129	19548	Tropicimonas isoalkanivorans	1129	PHOTOTROPHIC MEDIUM	..	1.04473	..	Gronow	..		..	FALSE	..
..	13151#372	13151	Halopiger aswanensis	372	HALOBACTERIA medium	..	261.106	..	Tindall	..		..	TRUE	..
..	13151#97	13151	Halopiger aswanensis	97	HALOBACTERIUM medium	..	140.595	..	Tindall	..		..	FALSE	..
..	13151#954	13151	Halopiger aswanensis	954	medium FOR H. DOMBROWSKII	..	60.2552	..	Tindall	..		..	FALSE	..
..	13151#1130	13151	Halopiger aswanensis	1130	RE-101/102 medium	..	60.2552	..	Tindall	..		..	FALSE	..
..	13151#1091	13151	Halopiger aswanensis	1091	HALOQUADRATUM WALSBYI medium	..	40.1701	..	Tindall	..		..	FALSE	..
..	13151#371	13151	Halopiger aswanensis	371	NATRONOBACTERIA medium	..	40.1701	..	Tindall	..		..	FALSE	..
..	13151#1138	13151	Halopiger aswanensis	1138	HALOPIGER medium	..	20.0851	..	Tindall	..		..	FALSE	..
..	16477#123	16477	Sulfitobacter delicatus	123	MARINE AGAR	..	20.1868	..	Gronow	..		..	FALSE	..
..	16477#601	16477	Sulfitobacter delicatus	601	MARINE CAULOBACTER medium	..	16.1651	..	Gronow	..		..	FALSE	..
..	16477#1075	16477	Sulfitobacter delicatus	1075	PPES-II AGAR medium	..	8.5263	..	Gronow	..		..	FALSE	..
..	16477#1238	16477	Sulfitobacter delicatus	1238	WOODSHOLEA MEDIUM	..	2.08945	..	Gronow	..		..	FALSE	..
..	16477#1129	16477	Sulfitobacter delicatus	1129	PHOTOTROPHIC MEDIUM	..	1.04473	..	Gronow	..		..	FALSE	..
..	16474#514	16474	Shewanella colwelliana	514	BACTO MARINE BROTH (DIFCO 2216)	..	84.6515	..	Tindall	..		..	TRUE	..
..	25082#1	25082	Kinneretia asaccharophila	1	NUTRIENT AGAR	..	233.318	..	Lang	..		..	FALSE	..
..	25082#830	25082	Kinneretia asaccharophila	830	R2A medium	..	176.922	..	Lang	..		..	FALSE	..
..	25082#81	25082	Kinneretia asaccharophila	81	MINERAL MEDIUM FOR CHEMOLITHOTROPHIC GROWTH (H-3)	..	77.9372	..	Lang	..		..	FALSE	..
..	25082#535	25082	Kinneretia asaccharophila	535	TRYPTICASE SOY BROTH AGAR	..	73.1999	..	Lang	..		..	FALSE	..
..	25082#428	25082	Kinneretia asaccharophila	428	HETEROTROPHIC medium H3P	..	40.4028	..	Lang	..		..	FALSE	..
..	25082#220	25082	Kinneretia asaccharophila	220	CASO AGAR (Merck 105458)	..	35.7005	..	Lang	..		..	FALSE	..
..	25082#381	25082	Kinneretia asaccharophila	381	LB (Luria-Bertani) medium	..	30.5225	..	Lang	..		..	FALSE	..
..	25082#37	25082	Kinneretia asaccharophila	37	SPIRILLUM medium	..	28.2479	..	Lang	..		..	FALSE	..
..	25082#693	25082	Kinneretia asaccharophila	693	COLUMBIA BLOOD medium	..	23.5456	..	Lang	..		..	FALSE	..
..	25082#27	25082	Kinneretia asaccharophila	27	RHODOSPIRILLACEAE medium (modified)	..	14.4295	..	Lang	..		..	FALSE	..
..	25082#888	25082	Kinneretia asaccharophila	888	AQUASPIRILLUM medium	..	14.124	..	Lang	..		..	FALSE	..
..	25082#429	25082	Kinneretia asaccharophila	429	COLUMBIA BLOOD AGAR	..	12.9012	..	Lang	..		..	FALSE	..
..	25082#215	25082	Kinneretia asaccharophila	215	BHI medium	..	10.6266	..	Lang	..		..	FALSE	..
..	25082#1122	25082	Kinneretia asaccharophila	1122	MEDIUM K	..	6.82372	..	Lang	..		..	FALSE	..
..	25082#1341	25082	Kinneretia asaccharophila	1341	MIN E - METHYLOVERSATILIS MEDIUM	..	6.82372	..	Lang	..		..	FALSE	..
..	25082#885	25082	Kinneretia asaccharophila	885	PHC medium	..	6.07745	..	Lang	..		..	FALSE	..
..	25082#438	25082	Kinneretia asaccharophila	438	BORDET-GENGOU-MEDIUM (DIFCO)	..	6.07745	..	Lang	..		..	FALSE	..
..	25082#830a	25082	Kinneretia asaccharophila	830a	medium R2A MODIFIED	..	3.03872	..	Lang	..		..	FALSE	..
..	25082#803	25082	Kinneretia asaccharophila	803	SPHAEROTILUS-LEPTOTHRIX medium	..	3.03872	..	Lang	..		..	FALSE	..
..	25082#535b	25082	Kinneretia asaccharophila	535b	REACTIVATION WITH LIQUID medium	..	3.03872	..	Lang	..		..	FALSE	..
..	25082#459	25082	Kinneretia asaccharophila	459	SUCROSE-Peptone-MEDIUM	..	3.03872	..	Lang	..		..	FALSE	..
..	25082#86	25082	Kinneretia asaccharophila	86	CASTENHOLZ MEDIUM	..	3.03872	..	Lang	..		..	FALSE	..
..	25082#605	25082	Kinneretia asaccharophila	605	NUTRIENT AGAR (OXOID CM3)	..	3.03872	..	Lang	..		..	FALSE	..
..	25082#495	25082	Kinneretia asaccharophila	495	ANAEROBIC OXALATE MEDIUM	..	3.03872	..	Lang	..		..	FALSE	..
..	25082#1203	25082	Kinneretia asaccharophila	1203	FASTIDIOUS ANAEROBE AGAR	..	3.03872	..	Lang	..		..	FALSE	..
..	25082#464	25082	Kinneretia asaccharophila	464	PLATE COUNT AGAR	..	3.03872	..	Lang	..		..	FALSE	..
..	25082#51	25082	Kinneretia asaccharophila	51	SPHAEROTILUS medium	..	3.03872	..	Lang	..		..	FALSE	..
..	25082#948	25082	Kinneretia asaccharophila	948	OXOID NUTRIENT BROTH	..	2.27457	..	Lang	..		..	FALSE	..
..	25082#858	25082	Kinneretia asaccharophila	858	ANAEROBIC CHOLESTEROL MEDIUM	..	2.27457	..	Lang	..		..	FALSE	..
..	21594#1	21594	Limnohabitans planktonicus	1	NUTRIENT AGAR	..	233.318	..	Lang	..		..	FALSE	..
..	21594#830	21594	Limnohabitans planktonicus	830	R2A medium	..	162.798	..	Lang	..		..	TRUE	..
..	21594#81	21594	Limnohabitans planktonicus	81	MINERAL MEDIUM FOR CHEMOLITHOTROPHIC GROWTH (H-3)	..	77.9372	..	Lang	..		..	FALSE	..
..	21594#535	21594	Limnohabitans planktonicus	535	TRYPTICASE SOY BROTH AGAR	..	73.1999	..	Lang	..		..	FALSE	..
..	21594#428	21594	Limnohabitans planktonicus	428	HETEROTROPHIC medium H3P	..	40.4028	..	Lang	..		..	FALSE	..
..	21594#220	21594	Limnohabitans planktonicus	220	CASO AGAR (Merck 105458)	..	35.7005	..	Lang	..		..	FALSE	..
..	21594#381	21594	Limnohabitans planktonicus	381	LB (Luria-Bertani) medium	..	30.5225	..	Lang	..		..	FALSE	..
..	21594#37	21594	Limnohabitans planktonicus	37	SPIRILLUM medium	..	28.2479	..	Lang	..		..	FALSE	..
..	21594#693	21594	Limnohabitans planktonicus	693	COLUMBIA BLOOD medium	..	23.5456	..	Lang	..		..	FALSE	..
..	21594#888	21594	Limnohabitans planktonicus	888	AQUASPIRILLUM medium	..	14.124	..	Lang	..		..	FALSE	..
..	21594#429	21594	Limnohabitans planktonicus	429	COLUMBIA BLOOD AGAR	..	12.9012	..	Lang	..		..	FALSE	..
..	21594#215	21594	Limnohabitans planktonicus	215	BHI medium	..	10.6266	..	Lang	..		..	FALSE	..
..	21594#1122	21594	Limnohabitans planktonicus	1122	MEDIUM K	..	6.82372	..	Lang	..		..	FALSE	..
..	21594#1341	21594	Limnohabitans planktonicus	1341	MIN E - METHYLOVERSATILIS MEDIUM	..	6.82372	..	Lang	..		..	FALSE	..
..	21594#885	21594	Limnohabitans planktonicus	885	PHC medium	..	6.07745	..	Lang	..		..	FALSE	..
..	21594#438	21594	Limnohabitans planktonicus	438	BORDET-GENGOU-MEDIUM (DIFCO)	..	6.07745	..	Lang	..		..	FALSE	..
..	21594#830a	21594	Limnohabitans planktonicus	830a	medium R2A MODIFIED	..	3.03872	..	Lang	..		..	FALSE	..
..	21594#803	21594	Limnohabitans planktonicus	803	SPHAEROTILUS-LEPTOTHRIX medium	..	3.03872	..	Lang	..		..	FALSE	..
..	21594#535b	21594	Limnohabitans planktonicus	535b	REACTIVATION WITH LIQUID medium	..	3.03872	..	Lang	..		..	FALSE	..
..	21594#459	21594	Limnohabitans planktonicus	459	SUCROSE-Peptone-MEDIUM	..	3.03872	..	Lang	..		..	FALSE	..
..	21594#86	21594	Limnohabitans planktonicus	86	CASTENHOLZ MEDIUM	..	3.03872	..	Lang	..		..	FALSE	..
..	21594#605	21594	Limnohabitans planktonicus	605	NUTRIENT AGAR (OXOID CM3)	..	3.03872	..	Lang	..		..	FALSE	..
..	21594#495	21594	Limnohabitans planktonicus	495	ANAEROBIC OXALATE MEDIUM	..	3.03872	..	Lang	..		..	FALSE	..
..	21594#1203	21594	Limnohabitans planktonicus	1203	FASTIDIOUS ANAEROBE AGAR	..	3.03872	..	Lang	..		..	FALSE	..
..	21594#464	21594	Limnohabitans planktonicus	464	PLATE COUNT AGAR	..	3.03872	..	Lang	..		..	FALSE	..
..	21594#51	21594	Limnohabitans planktonicus	51	SPHAEROTILUS medium	..	3.03872	..	Lang	..		..	FALSE	..
..	21594#948	21594	Limnohabitans planktonicus	948	OXOID NUTRIENT BROTH	..	2.27457	..	Lang	..		..	FALSE	..
..	19535#514	19535	Gracilimonas tropica	514	BACTO MARINE BROTH (DIFCO 2216)	..	203.462	..	Tindall	..		..	TRUE	..
..	19535#172	19535	Gracilimonas tropica	172	CYTOPHAGA (marine) medium	..	41.1694	..	Tindall	..		..	FALSE	..
..	19535#123	19535	Gracilimonas tropica	123	MARINE AGAR	..	2.98296	..	Tindall	..		..	FALSE	..
..	21598#1	21598	Pseudorhodoferax caeni	1	NUTRIENT AGAR	..	233.318	..	Lang	..		..	FALSE	..
..	21598#830	21598	Pseudorhodoferax caeni	830	R2A medium	..	162.798	..	Lang	..		..	TRUE	..
..	21598#81	21598	Pseudorhodoferax caeni	81	MINERAL MEDIUM FOR CHEMOLITHOTROPHIC GROWTH (H-3)	..	77.9372	..	Lang	..		..	FALSE	..
..	21598#535	21598	Pseudorhodoferax caeni	535	TRYPTICASE SOY BROTH AGAR	..	73.1999	..	Lang	..		..	FALSE	..
..	21598#428	21598	Pseudorhodoferax caeni	428	HETEROTROPHIC medium H3P	..	40.4028	..	Lang	..		..	FALSE	..
..	21598#220	21598	Pseudorhodoferax caeni	220	CASO AGAR (Merck 105458)	..	35.7005	..	Lang	..		..	FALSE	..
..	21598#381	21598	Pseudorhodoferax caeni	381	LB (Luria-Bertani) medium	..	30.5225	..	Lang	..		..	FALSE	..
..	21598#37	21598	Pseudorhodoferax caeni	37	SPIRILLUM medium	..	28.2479	..	Lang	..		..	FALSE	..
..	21598#693	21598	Pseudorhodoferax caeni	693	COLUMBIA BLOOD medium	..	23.5456	..	Lang	..		..	FALSE	..
..	21598#888	21598	Pseudorhodoferax caeni	888	AQUASPIRILLUM medium	..	14.124	..	Lang	..		..	FALSE	..
..	21598#429	21598	Pseudorhodoferax caeni	429	COLUMBIA BLOOD AGAR	..	12.9012	..	Lang	..		..	FALSE	..
..	21598#215	21598	Pseudorhodoferax caeni	215	BHI medium	..	10.6266	..	Lang	..		..	FALSE	..
..	21598#1122	21598	Pseudorhodoferax caeni	1122	MEDIUM K	..	6.82372	..	Lang	..		..	FALSE	..
..	21598#1341	21598	Pseudorhodoferax caeni	1341	MIN E - METHYLOVERSATILIS MEDIUM	..	6.82372	..	Lang	..		..	FALSE	..
..	21598#885	21598	Pseudorhodoferax caeni	885	PHC medium	..	6.07745	..	Lang	..		..	FALSE	..
..	21598#438	21598	Pseudorhodoferax caeni	438	BORDET-GENGOU-MEDIUM (DIFCO)	..	6.07745	..	Lang	..		..	FALSE	..
..	21598#830a	21598	Pseudorhodoferax caeni	830a	medium R2A MODIFIED	..	3.03872	..	Lang	..		..	FALSE	..
..	21598#803	21598	Pseudorhodoferax caeni	803	SPHAEROTILUS-LEPTOTHRIX medium	..	3.03872	..	Lang	..		..	FALSE	..
..	21598#535b	21598	Pseudorhodoferax caeni	535b	REACTIVATION WITH LIQUID medium	..	3.03872	..	Lang	..		..	FALSE	..
..	21598#459	21598	Pseudorhodoferax caeni	459	SUCROSE-Peptone-MEDIUM	..	3.03872	..	Lang	..		..	FALSE	..
..	21598#86	21598	Pseudorhodoferax caeni	86	CASTENHOLZ MEDIUM	..	3.03872	..	Lang	..		..	FALSE	..
..	21598#605	21598	Pseudorhodoferax caeni	605	NUTRIENT AGAR (OXOID CM3)	..	3.03872	..	Lang	..		..	FALSE	..
..	21598#495	21598	Pseudorhodoferax caeni	495	ANAEROBIC OXALATE MEDIUM	..	3.03872	..	Lang	..		..	FALSE	..
..	21598#1203	21598	Pseudorhodoferax caeni	1203	FASTIDIOUS ANAEROBE AGAR	..	3.03872	..	Lang	..		..	FALSE	..
..	21598#464	21598	Pseudorhodoferax caeni	464	PLATE COUNT AGAR	..	3.03872	..	Lang	..		..	FALSE	..
..	21598#51	21598	Pseudorhodoferax caeni	51	SPHAEROTILUS medium	..	3.03872	..	Lang	..		..	FALSE	..
..	21598#948	21598	Pseudorhodoferax caeni	948	OXOID NUTRIENT BROTH	..	2.27457	..	Lang	..		..	FALSE	..
..	18796#372	18796	Halalkalicoccus jeotgali	372	HALOBACTERIA medium	..	281.191	..	Tindall	..		..	FALSE	..
..	18796#97	18796	Halalkalicoccus jeotgali	97	HALOBACTERIUM medium	..	140.595	..	Tindall	..		..	FALSE	..
..	18796#1130	18796	Halalkalicoccus jeotgali	1130	RE-101/102 medium	..	60.2552	..	Tindall	..		..	FALSE	..
..	18796#954	18796	Halalkalicoccus jeotgali	954	medium FOR H. DOMBROWSKII	..	40.1701	..	Tindall	..		..	TRUE	..
..	18796#1091	18796	Halalkalicoccus jeotgali	1091	HALOQUADRATUM WALSBYI medium	..	40.1701	..	Tindall	..		..	FALSE	..
..	18796#371	18796	Halalkalicoccus jeotgali	371	NATRONOBACTERIA medium	..	40.1701	..	Tindall	..		..	FALSE	..
..	18796#1138	18796	Halalkalicoccus jeotgali	1138	HALOPIGER medium	..	20.0851	..	Tindall	..		..	FALSE	..
..	18795#372	18795	Natronococcus jeotgali	372	HALOBACTERIA medium	..	281.191	..	Tindall	..		..	FALSE	..
..	18795#97	18795	Natronococcus jeotgali	97	HALOBACTERIUM medium	..	140.595	..	Tindall	..		..	FALSE	..
..	18795#1130	18795	Natronococcus jeotgali	1130	RE-101/102 medium	..	60.2552	..	Tindall	..		..	FALSE	..
..	18795#954	18795	Natronococcus jeotgali	954	medium FOR H. DOMBROWSKII	..	40.1701	..	Tindall	..		..	TRUE	..
..	18795#1091	18795	Natronococcus jeotgali	1091	HALOQUADRATUM WALSBYI medium	..	40.1701	..	Tindall	..		..	FALSE	..
..	18795#371	18795	Natronococcus jeotgali	371	NATRONOBACTERIA medium	..	40.1701	..	Tindall	..		..	FALSE	..
..	18795#1138	18795	Natronococcus jeotgali	1138	HALOPIGER medium	..	20.0851	..	Tindall	..		..	FALSE	..
..	30675#2	30675	Solibacillus silvestris	2	BACILLUS PASTEURII medium	..	235.732	..	Pukall	..		..	FALSE	..
..	30675#92	30675	Solibacillus silvestris	92	TRYPTICASE SOY Yeast extract medium	..	142.829	..	Pukall	..		..	FALSE	..
..	30675#1	30675	Solibacillus silvestris	1	NUTRIENT AGAR	..	106.832	..	Pukall	..		..	TRUE	..
..	30675#53	30675	Solibacillus silvestris	53	CORYNEBACTERIUM AGAR	..	67.352	..	Pukall	..		..	FALSE	..
..	30675#34	30675	Solibacillus silvestris	34	CARYOPHANON LATUM medium	..	33.676	..	Pukall	..		..	FALSE	..
..	30675#535	30675	Solibacillus silvestris	535	TRYPTICASE SOY BROTH AGAR	..	33.676	..	Pukall	..		..	FALSE	..
..	30675#65	30675	Solibacillus silvestris	65	GYM STREPTOMYCES medium	..	8.1249	..	Pukall	..		..	FALSE	..
..	30675#693	30675	Solibacillus silvestris	693	COLUMBIA BLOOD medium	..	5.8035	..	Pukall	..		..	FALSE	..
..	30675#402.1	30675	Solibacillus silvestris	402.1	For strains of A. cycloheptanicus	..	3.4821	..	Pukall	..		..	FALSE	..
..	30675#215	30675	Solibacillus silvestris	215	BHI medium	..	2.3214	..	Pukall	..		..	FALSE	..
..	30675#214	30675	Solibacillus silvestris	214	GYM+S medium	..	2.3214	..	Pukall	..		..	FALSE	..
..	30675#83	30675	Solibacillus silvestris	83	CZAPEK Peptone AGAR	..	2.3214	..	Pukall	..		..	FALSE	..
..	30675#830	30675	Solibacillus silvestris	830	R2A medium	..	2.3214	..	Pukall	..		..	FALSE	..
..	30675#782	30675	Solibacillus silvestris	782	OM-2 MEDIUM	..	1.1607	..	Pukall	..		..	FALSE	..
..	30675#381	30675	Solibacillus silvestris	381	LB (Luria-Bertani) medium	..	1.1607	..	Pukall	..		..	FALSE	..
..	30675#11	30675	Solibacillus silvestris	11	MRS medium	..	1.1607	..	Pukall	..		..	FALSE	..
..	30675#535a	30675	Solibacillus silvestris	535a	TRYPTICASE SOY BROTH AGAR+BLOOD	..	1.1607	..	Pukall	..		..	FALSE	..
..	30675#495	30675	Solibacillus silvestris	495	ANAEROBIC OXALATE MEDIUM	..	1.1607	..	Pukall	..		..	FALSE	..
..	30675#402	30675	Solibacillus silvestris	402	ALICYCLOBACILLUS medium	..	1.1607	..	Pukall	..		..	FALSE	..
..	19539#514	19539	Thalassobaculum salexigens	514	BACTO MARINE BROTH (DIFCO 2216)	..	188.836	..	Tindall	..		..	TRUE	..
..	19539#123	19539	Thalassobaculum salexigens	123	MARINE AGAR	..	5.22364	..	Tindall	..		..	FALSE	..
..	19539#601	19539	Thalassobaculum salexigens	601	MARINE CAULOBACTER medium	..	2.08945	..	Tindall	..		..	FALSE	..
..	19539#1238	19539	Thalassobaculum salexigens	1238	WOODSHOLEA MEDIUM	..	2.08945	..	Tindall	..		..	FALSE	..
..	19539#1075	19539	Thalassobaculum salexigens	1075	PPES-II AGAR medium	..	1.04473	..	Tindall	..		..	FALSE	..
..	19539#1129	19539	Thalassobaculum salexigens	1129	PHOTOTROPHIC MEDIUM	..	1.04473	..	Tindall	..		..	FALSE	..
..	21054#830	21054	Filimonas lacunae	830	R2A medium	..	795.364	..	Tindall	..		..	TRUE	..
..	21054#1	21054	Filimonas lacunae	1	NUTRIENT AGAR	..	179.598	..	Tindall	..		..	FALSE	..
..	21054#92	21054	Filimonas lacunae	92	TRYPTICASE SOY Yeast extract medium	..	26.2546	..	Tindall	..		..	FALSE	..
..	21054#464	21054	Filimonas lacunae	464	PLATE COUNT AGAR	..	26.2546	..	Tindall	..		..	FALSE	..
..	21054#545	21054	Filimonas lacunae	545	TRYPTONE SOYA BROTH (TSB)	..	26.2546	..	Tindall	..		..	FALSE	..
..	21054#693	21054	Filimonas lacunae	693	COLUMBIA BLOOD medium	..	20.8807	..	Tindall	..		..	FALSE	..
..	21054#29	21054	Filimonas lacunae	29	PFENNIG'S MEDIUM II (modified 1988, for green sulfur bacteria)	..	11.6805	..	Tindall	..		..	FALSE	..
..	21054#878	21054	Filimonas lacunae	878	THERMUS 162 medium	..	8.94889	..	Tindall	..		..	FALSE	..
..	21054#78	21054	Filimonas lacunae	78	CHOPPED MEAT medium	..	5.96593	..	Tindall	..		..	FALSE	..
..	21054#110	21054	Filimonas lacunae	110	CHOPPED MEAT medium WITH CARBOHYDRATES	..	5.96593	..	Tindall	..		..	FALSE	..
..	21054#167	21054	Filimonas lacunae	167	SPOROCYTOPHAGA medium	..	5.96593	..	Tindall	..		..	FALSE	..
..	21054#7	21054	Filimonas lacunae	7	ANCYLOBACTER - SPIROSOMA medium	..	5.96593	..	Tindall	..		..	FALSE	..
..	21054#514a	21054	Filimonas lacunae	514a	HALF STRENGTH BACTO MARINE BROTH	..	5.96593	..	Tindall	..		..	FALSE	..
..	21054#215	21054	Filimonas lacunae	215	BHI medium	..	2.98296	..	Tindall	..		..	FALSE	..
..	21054#630	21054	Filimonas lacunae	630	MODIFIED THERMUS 162 medium	..	2.98296	..	Tindall	..		..	FALSE	..
..	21054#948	21054	Filimonas lacunae	948	OXOID NUTRIENT BROTH	..	2.98296	..	Tindall	..		..	FALSE	..
..	21054#429	21054	Filimonas lacunae	429	COLUMBIA BLOOD AGAR	..	2.98296	..	Tindall	..		..	FALSE	..
..	19128#535	19128	Xanthomonas euvesicatoria	535	TRYPTICASE SOY BROTH AGAR	..	66.2195	..	Lang	..		..	FALSE	..
..	19128#830	19128	Xanthomonas euvesicatoria	830	R2A medium	..	66.0472	..	Lang	..		..	FALSE	..
..	19128#1	19128	Xanthomonas euvesicatoria	1	NUTRIENT AGAR	..	22.0732	..	Lang	..		..	TRUE	..
..	19128#220	19128	Xanthomonas euvesicatoria	220	CASO AGAR (Merck 105458)	..	11.0366	..	Lang	..		..	FALSE	..
..	19128#535b	19128	Xanthomonas euvesicatoria	535b	REACTIVATION WITH LIQUID medium	..	11.0366	..	Lang	..		..	FALSE	..
..	19128#65	19128	Xanthomonas euvesicatoria	65	GYM STREPTOMYCES medium	..	11.0366	..	Lang	..		..	FALSE	..
..	19128#1015	19128	Xanthomonas euvesicatoria	1015	YPGA	..	11.0366	..	Lang	..		..	FALSE	..
..	19128#360	19128	Xanthomonas euvesicatoria	360	YPM medium	..	11.0366	..	Lang	..		..	FALSE	..
..	19128#381	19128	Xanthomonas euvesicatoria	381	LB (Luria-Bertani) medium	..	10.8642	..	Lang	..		..	FALSE	..
..	19850#330	19850	Blautia wexlerae	330	RUMEN BACTERIA medium	..	135.623	..	Pukall	..		..	FALSE	..
..	19850#104b.1	19850	Blautia wexlerae	104b.1	For DSM 753, DSM 6589, DSM 7320, DSM 15930, DSM 17592, DSM 19522, DSM 22681, DSM 23576 and DSM 24553	..	75.6838	..	Pukall	..		..	FALSE	..
..	19850#339.1	19850	Blautia wexlerae	339.1	For DSM 14204, DSM 14205, DSM 14206, DSM 14207, DSM 14924, DSM 15176, DSM 15243, DSM 15248, DSM 15480, DSM 15481, DSM 15498, DSM 15567, DSM 15692, DSM 17763 and DSM 22608	..	74.9299	..	Pukall	..		..	FALSE	..
..	19850#104	19850	Blautia wexlerae	104	PYG-MEDIUM (modified)	..	70.8499	..	Pukall	..		..	TRUE	..
..	19850#119	19850	Blautia wexlerae	119	METHANOBACTERIUM medium	..	67.8115	..	Pukall	..		..	FALSE	..
..	19850#104b	19850	Blautia wexlerae	104b	PYX-MEDIUM	..	30.735	..	Pukall	..		..	FALSE	..
..	19850#370	19850	Blautia wexlerae	370	HELIOBACTERIUM CHLORUM medium	..	23.6166	..	Pukall	..		..	FALSE	..
..	19850#824	19850	Blautia wexlerae	824	TISSIRELLA CREATINOPHILA medium	..	15.7444	..	Pukall	..		..	FALSE	..
..	19850#339	19850	Blautia wexlerae	339	WILKINS-CHALGREN ANAEROBE BROTH (Oxoid CM 643)	..	15.7444	..	Pukall	..		..	FALSE	..
..	19850#685	19850	Blautia wexlerae	685	ANAEROBRANCA medium	..	15.7444	..	Pukall	..		..	FALSE	..
..	19850#720	19850	Blautia wexlerae	720	DESULFITOBACTERIUM HAFNIENSE medium	..	15.7444	..	Pukall	..		..	FALSE	..
..	19850#836	19850	Blautia wexlerae	836	DESULFITOBACTERIUM FRAPPIERI medium	..	15.7444	..	Pukall	..		..	FALSE	..
..	19850#61	19850	Blautia wexlerae	61	CLOSTRIDIUM THERMOHYDROSULFURICUM medium	..	14.2367	..	Pukall	..		..	FALSE	..
..	19850#520.1	19850	Blautia wexlerae	520.1	For DSM 5974 and DSM 17427	..	7.87222	..	Pukall	..		..	FALSE	..
..	19850#507.1	19850	Blautia wexlerae	507.1	pyruvate as an alternative substrate for DSM 6008, DSM 14886 and DSM 16521	..	7.87222	..	Pukall	..		..	FALSE	..
..	19850#640	19850	Blautia wexlerae	640	CALDICELLULOSIRUPTOR medium	..	7.87222	..	Pukall	..		..	FALSE	..
..	19850#860.5	19850	Blautia wexlerae	860.5	For DSM 13106 and DSM 23801	..	7.87222	..	Pukall	..		..	FALSE	..
..	19850#412	19850	Blautia wexlerae	412	ACETOMICROBIUM FAECALIS medium	..	7.87222	..	Pukall	..		..	FALSE	..
..	19850#719	19850	Blautia wexlerae	719	ANAEROFILUM medium	..	7.87222	..	Pukall	..		..	FALSE	..
..	19850#778.1	19850	Blautia wexlerae	778.1	For DSM 13639 and DSM 13655	..	7.87222	..	Pukall	..		..	FALSE	..
..	19850#732	19850	Blautia wexlerae	732	DEHALOBACTER RESTRICTUS medium	..	7.87222	..	Pukall	..		..	FALSE	..
..	19850#76	19850	Blautia wexlerae	76	CLOSTRIDIUM ACIDIURICI medium	..	7.87222	..	Pukall	..		..	FALSE	..
..	19850#664	19850	Blautia wexlerae	664	THERMOTOGA ELFII medium	..	7.11834	..	Pukall	..		..	FALSE	..
..	19850#671	19850	Blautia wexlerae	671	MODIFIED BA medium	..	7.11834	..	Pukall	..		..	FALSE	..
..	18406#545	18406	Starkeya koreensis	545	TRYPTONE SOYA BROTH (TSB)	..	138.551	..	Spring	..		..	FALSE	..
..	18406#81	18406	Starkeya koreensis	81	MINERAL MEDIUM FOR CHEMOLITHOTROPHIC GROWTH (H-3)	..	134.314	..	Spring	..		..	FALSE	..
..	18406#428	18406	Starkeya koreensis	428	HETEROTROPHIC medium H3P	..	134.314	..	Spring	..		..	FALSE	..
..	18406#830	18406	Starkeya koreensis	830	R2A medium	..	23.2171	..	Spring	..		..	TRUE	..
..	18406#98	18406	Starkeya koreensis	98	RHIZOBIUM medium	..	12.7116	..	Spring	..		..	FALSE	..
..	18406#535	18406	Starkeya koreensis	535	TRYPTICASE SOY BROTH AGAR	..	10.5638	..	Spring	..		..	FALSE	..
..	18406#220	18406	Starkeya koreensis	220	CASO AGAR (Merck 105458)	..	5.28192	..	Spring	..		..	FALSE	..
..	18406#585	18406	Starkeya koreensis	585	BCYE AGAR	..	5.25278	..	Spring	..		..	FALSE	..
..	18406#621	18406	Starkeya koreensis	621	PYGV AGAR	..	3.16332	..	Spring	..		..	FALSE	..
..	18406#133	18406	Starkeya koreensis	133	MEDIUM FOR CARBON MONOXIDE OXIDIZERS	..	2.11859	..	Spring	..		..	FALSE	..
..	18406#1007	18406	Starkeya koreensis	1007	MINERAL MEDIUM	..	2.11859	..	Spring	..		..	FALSE	..
..	18406#1007.3	18406	Starkeya koreensis	1007.3	DSM 16984, DSM 24478, 24479, 24480, 24481, 24492, 24493 and 24527	..	2.11859	..	Spring	..		..	FALSE	..
..	18406#921	18406	Starkeya koreensis	921	METHYLOSARCINA QUISQUILLARUM AND M. FIBRATA MEDIUM	..	2.11859	..	Spring	..		..	FALSE	..
..	18406#1031	18406	Starkeya koreensis	1031	YMA-MEDIUM	..	2.11859	..	Spring	..		..	FALSE	..
..	18406#628	18406	Starkeya koreensis	628	MMB medium	..	2.11859	..	Spring	..		..	FALSE	..
..	18406#632	18406	Starkeya koreensis	632	NMS MEDIUM	..	2.11859	..	Spring	..		..	FALSE	..
..	18406#463a	18406	Starkeya koreensis	463a	EDTA-MEDIUM	..	2.11859	..	Spring	..		..	FALSE	..
..	18406#464	18406	Starkeya koreensis	464	PLATE COUNT AGAR	..	2.11859	..	Spring	..		..	FALSE	..
..	18406#429	18406	Starkeya koreensis	429	COLUMBIA BLOOD AGAR	..	2.11859	..	Spring	..		..	FALSE	..
..	18406#756c	18406	Starkeya koreensis	756c	AUTOTROPHIC NITROBACTER MEDIUM	..	2.11859	..	Spring	..		..	FALSE	..
..	18406#756b	18406	Starkeya koreensis	756b	10% MIXOTROPHIC NITROBACTER medium	..	2.11859	..	Spring	..		..	FALSE	..
..	18406#756a	18406	Starkeya koreensis	756a	MIXOTROPHIC NITROBACTER medium	..	2.11859	..	Spring	..		..	FALSE	..
..	18406#878	18406	Starkeya koreensis	878	THERMUS 162 medium	..	2.11859	..	Spring	..		..	FALSE	..
..	18406#767	18406	Starkeya koreensis	767	ERYTHROMICROBIUM AND ROSEOCOCCUS medium	..	2.08945	..	Spring	..		..	FALSE	..
..	18406#595	18406	Starkeya koreensis	595	CAULOBACTER medium	..	2.08945	..	Spring	..		..	FALSE	..
..	18406#215	18406	Starkeya koreensis	215	BHI medium	..	1.04473	..	Spring	..		..	FALSE	..
..	18406#380	18406	Starkeya koreensis	380	MAGNETOSPIRILLUM MEDIUM	..	1.04473	..	Spring	..		..	FALSE	..
..	18406#364	18406	Starkeya koreensis	364	PYEA medium	..	1.04473	..	Spring	..		..	FALSE	..
..	18406#105	18406	Starkeya koreensis	105	GLUCONOBACTER OXYDANS medium	..	1.04473	..	Spring	..		..	FALSE	..
..	18406#920.1	18406	Starkeya koreensis	920.1	DSM 13594 and DSM 13595	..	1.04473	..	Spring	..		..	FALSE	..
..	18406#1019	18406	Starkeya koreensis	1019	ROUF'S medium	..	1.04473	..	Spring	..		..	FALSE	..
..	18406#1220	18406	Starkeya koreensis	1220	ACIDOSOMA medium	..	1.04473	..	Spring	..		..	FALSE	..
..	18406#1015	18406	Starkeya koreensis	1015	YPGA	..	1.04473	..	Spring	..		..	FALSE	..
..	18406#569	18406	Starkeya koreensis	569	MEDIUM 125 WITH METHANOL	..	1.04473	..	Spring	..		..	FALSE	..
..	16456#514	16456	Nesiotobacter exalbescens	514	BACTO MARINE BROTH (DIFCO 2216)	..	307.525	..	Tindall	..		..	TRUE	..
..	16456#123	16456	Nesiotobacter exalbescens	123	MARINE AGAR	..	20.1868	..	Tindall	..		..	FALSE	..
..	16456#601	16456	Nesiotobacter exalbescens	601	MARINE CAULOBACTER medium	..	16.1651	..	Tindall	..		..	FALSE	..
..	16456#1075	16456	Nesiotobacter exalbescens	1075	PPES-II AGAR medium	..	8.5263	..	Tindall	..		..	FALSE	..
..	16456#1238	16456	Nesiotobacter exalbescens	1238	WOODSHOLEA MEDIUM	..	2.08945	..	Tindall	..		..	FALSE	..
..	16456#1129	16456	Nesiotobacter exalbescens	1129	PHOTOTROPHIC MEDIUM	..	1.04473	..	Tindall	..		..	FALSE	..
..	21040#1	21040	Parasutterella excrementihominis	1	NUTRIENT AGAR	..	155.721	..	Gronow	..		..	FALSE	..
..	21040#81	21040	Parasutterella excrementihominis	81	MINERAL MEDIUM FOR CHEMOLITHOTROPHIC GROWTH (H-3)	..	66.8519	..	Gronow	..		..	FALSE	..
..	21040#830	21040	Parasutterella excrementihominis	830	R2A medium	..	66.0699	..	Gronow	..		..	FALSE	..
..	21040#220	21040	Parasutterella excrementihominis	220	CASO AGAR (Merck 105458)	..	35.7005	..	Gronow	..		..	FALSE	..
..	21040#535	21040	Parasutterella excrementihominis	535	TRYPTICASE SOY BROTH AGAR	..	28.8589	..	Gronow	..		..	FALSE	..
..	21040#693	21040	Parasutterella excrementihominis	693	COLUMBIA BLOOD medium	..	20.5069	..	Gronow	..		..	TRUE	..
..	21040#428	21040	Parasutterella excrementihominis	428	HETEROTROPHIC medium H3P	..	18.2323	..	Gronow	..		..	FALSE	..
..	21040#429	21040	Parasutterella excrementihominis	429	COLUMBIA BLOOD AGAR	..	12.9012	..	Gronow	..		..	FALSE	..
..	21040#215	21040	Parasutterella excrementihominis	215	BHI medium	..	10.6266	..	Gronow	..		..	FALSE	..
..	21040#381	21040	Parasutterella excrementihominis	381	LB (Luria-Bertani) medium	..	8.35202	..	Gronow	..		..	FALSE	..
..	21040#1122	21040	Parasutterella excrementihominis	1122	MEDIUM K	..	6.82372	..	Gronow	..		..	FALSE	..
..	21040#1341	21040	Parasutterella excrementihominis	1341	MIN E - METHYLOVERSATILIS MEDIUM	..	6.82372	..	Gronow	..		..	FALSE	..
..	21040#37	21040	Parasutterella excrementihominis	37	SPIRILLUM medium	..	6.07745	..	Gronow	..		..	FALSE	..
..	21040#885	21040	Parasutterella excrementihominis	885	PHC medium	..	6.07745	..	Gronow	..		..	FALSE	..
..	21040#438	21040	Parasutterella excrementihominis	438	BORDET-GENGOU-MEDIUM (DIFCO)	..	6.07745	..	Gronow	..		..	FALSE	..
..	21040#830a	21040	Parasutterella excrementihominis	830a	medium R2A MODIFIED	..	3.03872	..	Gronow	..		..	FALSE	..
..	21040#803	21040	Parasutterella excrementihominis	803	SPHAEROTILUS-LEPTOTHRIX medium	..	3.03872	..	Gronow	..		..	FALSE	..
..	21040#888	21040	Parasutterella excrementihominis	888	AQUASPIRILLUM medium	..	3.03872	..	Gronow	..		..	FALSE	..
..	21040#535b	21040	Parasutterella excrementihominis	535b	REACTIVATION WITH LIQUID medium	..	3.03872	..	Gronow	..		..	FALSE	..
..	21040#459	21040	Parasutterella excrementihominis	459	SUCROSE-Peptone-MEDIUM	..	3.03872	..	Gronow	..		..	FALSE	..
..	21040#86	21040	Parasutterella excrementihominis	86	CASTENHOLZ MEDIUM	..	3.03872	..	Gronow	..		..	FALSE	..
..	21040#605	21040	Parasutterella excrementihominis	605	NUTRIENT AGAR (OXOID CM3)	..	3.03872	..	Gronow	..		..	FALSE	..
..	21040#495	21040	Parasutterella excrementihominis	495	ANAEROBIC OXALATE MEDIUM	..	3.03872	..	Gronow	..		..	FALSE	..
..	21040#464	21040	Parasutterella excrementihominis	464	PLATE COUNT AGAR	..	3.03872	..	Gronow	..		..	FALSE	..
..	21040#51	21040	Parasutterella excrementihominis	51	SPHAEROTILUS medium	..	3.03872	..	Gronow	..		..	FALSE	..
..	21040#948	21040	Parasutterella excrementihominis	948	OXOID NUTRIENT BROTH	..	2.27457	..	Gronow	..		..	FALSE	..
..	25091#535	25091	Intrasporangium calvum	535	TRYPTICASE SOY BROTH AGAR	..	217.875	..	Pukall	..		..	FALSE	..
..	25091#53	25091	Intrasporangium calvum	53	CORYNEBACTERIUM AGAR	..	99.7453	..	Pukall	..		..	FALSE	..
..	25091#693	25091	Intrasporangium calvum	693	COLUMBIA BLOOD medium	..	75.3369	..	Pukall	..		..	FALSE	..
..	25091#214	25091	Intrasporangium calvum	214	GYM+S medium	..	13.5602	..	Pukall	..		..	FALSE	..
..	25091#65	25091	Intrasporangium calvum	65	GYM STREPTOMYCES medium	..	10.8482	..	Pukall	..		..	TRUE	..
..	25091#830	25091	Intrasporangium calvum	830	R2A medium	..	8.13612	..	Pukall	..		..	FALSE	..
..	25091#469	25091	Intrasporangium calvum	469	YM-CATALASE medium	..	8.13612	..	Pukall	..		..	FALSE	..
..	25091#215	25091	Intrasporangium calvum	215	BHI medium	..	2.71204	..	Pukall	..		..	TRUE	..
..	25091#776	25091	Intrasporangium calvum	776	MICROLUNATUS medium	..	2.71204	..	Pukall	..		..	FALSE	..
..	25091#1026	25091	Intrasporangium calvum	1026	XED-AGAR	..	2.71204	..	Pukall	..		..	FALSE	..
..	25091#513	25091	Intrasporangium calvum	513	PP-MEDIUM	..	2.71204	..	Pukall	..		..	FALSE	..
..	19522#846.1	19522	Cloacibacillus evryensis	846.1	For DSM 12261 and DSM 12262	..	404.504	..	Spring	..		..	FALSE	..
..	21586#220	21586	Perlucidibaca piscinae	220	CASO AGAR (Merck 105458)	..	26.8788	..	Lang	..		..	FALSE	..
..	21586#429	21586	Perlucidibaca piscinae	429	COLUMBIA BLOOD AGAR	..	16.7408	..	Lang	..		..	FALSE	..
..	21586#441	21586	Perlucidibaca piscinae	441	DIAZOTROPHIC medium (RBA)	..	14.1412	..	Lang	..		..	FALSE	..
..	21586#3	21586	Perlucidibaca piscinae	3	AZOTOBACTER MEDIUM	..	12.3735	..	Lang	..		..	FALSE	..
..	21586#830	21586	Perlucidibaca piscinae	830	R2A medium	..	10.138	..	Lang	..		..	TRUE	..
..	21586#693	21586	Perlucidibaca piscinae	693	COLUMBIA BLOOD medium	..	8.37038	..	Lang	..		..	FALSE	..
..	21586#381	21586	Perlucidibaca piscinae	381	LB (Luria-Bertani) medium	..	8.37038	..	Lang	..		..	FALSE	..
..	21586#605	21586	Perlucidibaca piscinae	605	NUTRIENT AGAR (OXOID CM3)	..	8.37038	..	Lang	..		..	FALSE	..
..	21586#1	21586	Perlucidibaca piscinae	1	NUTRIENT AGAR	..	3.5353	..	Lang	..		..	FALSE	..
..	21586#428	21586	Perlucidibaca piscinae	428	HETEROTROPHIC medium H3P	..	1.76765	..	Lang	..		..	FALSE	..
..	21586#535	21586	Perlucidibaca piscinae	535	TRYPTICASE SOY BROTH AGAR	..	1.76765	..	Lang	..		..	FALSE	..
..	21586#545	21586	Perlucidibaca piscinae	545	TRYPTONE SOYA BROTH (TSB)	..	1.76765	..	Lang	..		..	FALSE	..
..	2913#887	2913	Hydrogenobacter hydrogenophilus	887	OS MEDIUM	..	927.662	..	Tindall	..		..	FALSE	..
..	13594#830	13594	Gluconacetobacter azotocaptans	830	R2A medium	..	86.1251	..	Tindall	..		..	FALSE	..
..	13594#585	13594	Gluconacetobacter azotocaptans	585	BCYE AGAR	..	70.4343	..	Tindall	..		..	FALSE	..
..	13594#767	13594	Gluconacetobacter azotocaptans	767	ERYTHROMICROBIUM AND ROSEOCOCCUS medium	..	50.4585	..	Tindall	..		..	FALSE	..
..	13594#105	13594	Gluconacetobacter azotocaptans	105	GLUCONOBACTER OXYDANS medium	..	49.4138	..	Tindall	..		..	FALSE	..
..	13594#1220	13594	Gluconacetobacter azotocaptans	1220	ACIDOSOMA medium	..	49.4138	..	Tindall	..		..	FALSE	..
..	13594#569	13594	Gluconacetobacter azotocaptans	569	MEDIUM 125 WITH METHANOL	..	49.4138	..	Tindall	..		..	FALSE	..
..	13594#1	13594	Gluconacetobacter azotocaptans	1	NUTRIENT AGAR	..	33.5771	..	Tindall	..		..	FALSE	..
..	13594#380	13594	Gluconacetobacter azotocaptans	380	MAGNETOSPIRILLUM MEDIUM	..	23.1299	..	Tindall	..		..	FALSE	..
..	13594#535	13594	Gluconacetobacter azotocaptans	535	TRYPTICASE SOY BROTH AGAR	..	6.26836	..	Tindall	..		..	FALSE	..
..	13594#98	13594	Gluconacetobacter azotocaptans	98	RHIZOBIUM medium	..	6.26836	..	Tindall	..		..	FALSE	..
..	13594#220	13594	Gluconacetobacter azotocaptans	220	CASO AGAR (Merck 105458)	..	3.13418	..	Tindall	..		..	FALSE	..
..	13594#545	13594	Gluconacetobacter azotocaptans	545	TRYPTONE SOYA BROTH (TSB)	..	3.13418	..	Tindall	..		..	FALSE	..
..	13594#621	13594	Gluconacetobacter azotocaptans	621	PYGV AGAR	..	2.08945	..	Tindall	..		..	FALSE	..
..	13594#595	13594	Gluconacetobacter azotocaptans	595	CAULOBACTER medium	..	2.08945	..	Tindall	..		..	FALSE	..
..	13594#133	13594	Gluconacetobacter azotocaptans	133	MEDIUM FOR CARBON MONOXIDE OXIDIZERS	..	1.04473	..	Tindall	..		..	FALSE	..
..	13594#1007	13594	Gluconacetobacter azotocaptans	1007	MINERAL MEDIUM	..	1.04473	..	Tindall	..		..	FALSE	..
..	13594#215	13594	Gluconacetobacter azotocaptans	215	BHI medium	..	1.04473	..	Tindall	..		..	FALSE	..
..	13594#1007.3	13594	Gluconacetobacter azotocaptans	1007.3	DSM 16984, DSM 24478, 24479, 24480, 24481, 24492, 24493 and 24527	..	1.04473	..	Tindall	..		..	FALSE	..
..	13594#921	13594	Gluconacetobacter azotocaptans	921	METHYLOSARCINA QUISQUILLARUM AND M. FIBRATA MEDIUM	..	1.04473	..	Tindall	..		..	FALSE	..
..	13594#364	13594	Gluconacetobacter azotocaptans	364	PYEA medium	..	1.04473	..	Tindall	..		..	FALSE	..
..	13594#1031	13594	Gluconacetobacter azotocaptans	1031	YMA-MEDIUM	..	1.04473	..	Tindall	..		..	FALSE	..
..	13594#81	13594	Gluconacetobacter azotocaptans	81	MINERAL MEDIUM FOR CHEMOLITHOTROPHIC GROWTH (H-3)	..	1.04473	..	Tindall	..		..	FALSE	..
..	13594#628	13594	Gluconacetobacter azotocaptans	628	MMB medium	..	1.04473	..	Tindall	..		..	FALSE	..
..	13594#1019	13594	Gluconacetobacter azotocaptans	1019	ROUF'S medium	..	1.04473	..	Tindall	..		..	FALSE	..
..	13594#632	13594	Gluconacetobacter azotocaptans	632	NMS MEDIUM	..	1.04473	..	Tindall	..		..	FALSE	..
..	13594#463a	13594	Gluconacetobacter azotocaptans	463a	EDTA-MEDIUM	..	1.04473	..	Tindall	..		..	FALSE	..
..	13594#1015	13594	Gluconacetobacter azotocaptans	1015	YPGA	..	1.04473	..	Tindall	..		..	FALSE	..
..	13594#464	13594	Gluconacetobacter azotocaptans	464	PLATE COUNT AGAR	..	1.04473	..	Tindall	..		..	FALSE	..
..	13594#429	13594	Gluconacetobacter azotocaptans	429	COLUMBIA BLOOD AGAR	..	1.04473	..	Tindall	..		..	FALSE	..
..	13594#428	13594	Gluconacetobacter azotocaptans	428	HETEROTROPHIC medium H3P	..	1.04473	..	Tindall	..		..	FALSE	..
..	13594#756c	13594	Gluconacetobacter azotocaptans	756c	AUTOTROPHIC NITROBACTER MEDIUM	..	1.04473	..	Tindall	..		..	FALSE	..
..	13594#756b	13594	Gluconacetobacter azotocaptans	756b	10% MIXOTROPHIC NITROBACTER medium	..	1.04473	..	Tindall	..		..	FALSE	..
..	13594#756a	13594	Gluconacetobacter azotocaptans	756a	MIXOTROPHIC NITROBACTER medium	..	1.04473	..	Tindall	..		..	FALSE	..
..	13594#878	13594	Gluconacetobacter azotocaptans	878	THERMUS 162 medium	..	1.04473	..	Tindall	..		..	FALSE	..
..	19599#1	19599	Pseudoxanthobacter soli	1	NUTRIENT AGAR	..	414.55	..	Tindall	..		..	TRUE	..
..	19599#830	19599	Pseudoxanthobacter soli	830	R2A medium	..	157.531	..	Tindall	..		..	FALSE	..
..	19599#545	19599	Pseudoxanthobacter soli	545	TRYPTONE SOYA BROTH (TSB)	..	138.551	..	Tindall	..		..	FALSE	..
..	19599#98	19599	Pseudoxanthobacter soli	98	RHIZOBIUM medium	..	12.7116	..	Tindall	..		..	FALSE	..
..	19599#535	19599	Pseudoxanthobacter soli	535	TRYPTICASE SOY BROTH AGAR	..	10.5638	..	Tindall	..		..	FALSE	..
..	19599#220	19599	Pseudoxanthobacter soli	220	CASO AGAR (Merck 105458)	..	5.28192	..	Tindall	..		..	FALSE	..
..	19599#585	19599	Pseudoxanthobacter soli	585	BCYE AGAR	..	5.25278	..	Tindall	..		..	FALSE	..
..	19599#621	19599	Pseudoxanthobacter soli	621	PYGV AGAR	..	3.16332	..	Tindall	..		..	FALSE	..
..	19599#133	19599	Pseudoxanthobacter soli	133	MEDIUM FOR CARBON MONOXIDE OXIDIZERS	..	2.11859	..	Tindall	..		..	FALSE	..
..	19599#1007	19599	Pseudoxanthobacter soli	1007	MINERAL MEDIUM	..	2.11859	..	Tindall	..		..	FALSE	..
..	19599#1007.3	19599	Pseudoxanthobacter soli	1007.3	DSM 16984, DSM 24478, 24479, 24480, 24481, 24492, 24493 and 24527	..	2.11859	..	Tindall	..		..	FALSE	..
..	19599#921	19599	Pseudoxanthobacter soli	921	METHYLOSARCINA QUISQUILLARUM AND M. FIBRATA MEDIUM	..	2.11859	..	Tindall	..		..	FALSE	..
..	19599#1031	19599	Pseudoxanthobacter soli	1031	YMA-MEDIUM	..	2.11859	..	Tindall	..		..	FALSE	..
..	19599#628	19599	Pseudoxanthobacter soli	628	MMB medium	..	2.11859	..	Tindall	..		..	FALSE	..
..	19599#632	19599	Pseudoxanthobacter soli	632	NMS MEDIUM	..	2.11859	..	Tindall	..		..	FALSE	..
..	19599#463a	19599	Pseudoxanthobacter soli	463a	EDTA-MEDIUM	..	2.11859	..	Tindall	..		..	FALSE	..
..	19599#464	19599	Pseudoxanthobacter soli	464	PLATE COUNT AGAR	..	2.11859	..	Tindall	..		..	FALSE	..
..	19599#429	19599	Pseudoxanthobacter soli	429	COLUMBIA BLOOD AGAR	..	2.11859	..	Tindall	..		..	FALSE	..
..	19599#756c	19599	Pseudoxanthobacter soli	756c	AUTOTROPHIC NITROBACTER MEDIUM	..	2.11859	..	Tindall	..		..	FALSE	..
..	19599#756b	19599	Pseudoxanthobacter soli	756b	10% MIXOTROPHIC NITROBACTER medium	..	2.11859	..	Tindall	..		..	FALSE	..
..	19599#756a	19599	Pseudoxanthobacter soli	756a	MIXOTROPHIC NITROBACTER medium	..	2.11859	..	Tindall	..		..	FALSE	..
..	19599#878	19599	Pseudoxanthobacter soli	878	THERMUS 162 medium	..	2.11859	..	Tindall	..		..	FALSE	..
..	19599#767	19599	Pseudoxanthobacter soli	767	ERYTHROMICROBIUM AND ROSEOCOCCUS medium	..	2.08945	..	Tindall	..		..	FALSE	..
..	19599#595	19599	Pseudoxanthobacter soli	595	CAULOBACTER medium	..	2.08945	..	Tindall	..		..	FALSE	..
..	19599#215	19599	Pseudoxanthobacter soli	215	BHI medium	..	1.04473	..	Tindall	..		..	FALSE	..
..	19599#380	19599	Pseudoxanthobacter soli	380	MAGNETOSPIRILLUM MEDIUM	..	1.04473	..	Tindall	..		..	FALSE	..
..	19599#364	19599	Pseudoxanthobacter soli	364	PYEA medium	..	1.04473	..	Tindall	..		..	FALSE	..
..	19599#105	19599	Pseudoxanthobacter soli	105	GLUCONOBACTER OXYDANS medium	..	1.04473	..	Tindall	..		..	FALSE	..
..	19599#920.1	19599	Pseudoxanthobacter soli	920.1	DSM 13594 and DSM 13595	..	1.04473	..	Tindall	..		..	FALSE	..
..	19599#1019	19599	Pseudoxanthobacter soli	1019	ROUF'S medium	..	1.04473	..	Tindall	..		..	FALSE	..
..	19599#1220	19599	Pseudoxanthobacter soli	1220	ACIDOSOMA medium	..	1.04473	..	Tindall	..		..	FALSE	..
..	19599#1015	19599	Pseudoxanthobacter soli	1015	YPGA	..	1.04473	..	Tindall	..		..	FALSE	..
..	19599#569	19599	Pseudoxanthobacter soli	569	MEDIUM 125 WITH METHANOL	..	1.04473	..	Tindall	..		..	FALSE	..
..	19836#123	19836	Echinicola pacifica	123	MARINE AGAR	..	207.067	..	Tindall	..		..	FALSE	..
..	19836#172	19836	Echinicola pacifica	172	CYTOPHAGA (marine) medium	..	156.637	..	Tindall	..		..	FALSE	..
..	19836#514	19836	Echinicola pacifica	514	BACTO MARINE BROTH (DIFCO 2216)	..	97.2573	..	Tindall	..		..	TRUE	..
..	19189#514	19189	Microbulbifer thermotolerans	514	BACTO MARINE BROTH (DIFCO 2216)	..	162.967	..	Tindall	..		..	TRUE	..
..	15817#92	15817	Allofustis seminis	92	TRYPTICASE SOY Yeast extract medium	..	50.1465	..	Pukall	..		..	FALSE	..
..	15817#693	15817	Allofustis seminis	693	COLUMBIA BLOOD medium	..	35.8189	..	Pukall	..		..	TRUE	..
..	15817#11	15817	Allofustis seminis	11	MRS medium	..	35.8189	..	Pukall	..		..	FALSE	..
..	15817#59	15817	Allofustis seminis	59	LEUCONOSTOC OENOS medium	..	21.4913	..	Pukall	..		..	FALSE	..
..	15817#58	15817	Allofustis seminis	58	BIFIDOBACTERIUM medium	..	7.16378	..	Pukall	..		..	FALSE	..
..	15817#215	15817	Allofustis seminis	215	BHI medium	..	7.16378	..	Pukall	..		..	FALSE	..
..	15817#104	15817	Allofustis seminis	104	PYG-MEDIUM (modified)	..	7.16378	..	Pukall	..		..	TRUE	..
..	22563#830	22563	Fibrella aestuarina	830	R2A medium	..	384.4	..	Tindall	..		..	TRUE	..
..	22563#167	22563	Fibrella aestuarina	167	SPOROCYTOPHAGA medium	..	78.7935	..	Tindall	..		..	FALSE	..
..	22563#7	22563	Fibrella aestuarina	7	ANCYLOBACTER - SPIROSOMA medium	..	78.7935	..	Tindall	..		..	FALSE	..
..	22563#514a	22563	Fibrella aestuarina	514a	HALF STRENGTH BACTO MARINE BROTH	..	61.4617	..	Tindall	..		..	FALSE	..
..	22563#1	22563	Fibrella aestuarina	1	NUTRIENT AGAR	..	54.3116	..	Tindall	..		..	FALSE	..
..	22563#948	22563	Fibrella aestuarina	948	OXOID NUTRIENT BROTH	..	39.3967	..	Tindall	..		..	FALSE	..
..	22563#693	22563	Fibrella aestuarina	693	COLUMBIA BLOOD medium	..	20.8807	..	Tindall	..		..	FALSE	..
..	22563#29	22563	Fibrella aestuarina	29	PFENNIG'S MEDIUM II (modified 1988, for green sulfur bacteria)	..	11.6805	..	Tindall	..		..	FALSE	..
..	22563#878	22563	Fibrella aestuarina	878	THERMUS 162 medium	..	8.94889	..	Tindall	..		..	FALSE	..
..	22563#78	22563	Fibrella aestuarina	78	CHOPPED MEAT medium	..	5.96593	..	Tindall	..		..	FALSE	..
..	22563#110	22563	Fibrella aestuarina	110	CHOPPED MEAT medium WITH CARBOHYDRATES	..	5.96593	..	Tindall	..		..	FALSE	..
..	22563#215	22563	Fibrella aestuarina	215	BHI medium	..	2.98296	..	Tindall	..		..	FALSE	..
..	22563#92	22563	Fibrella aestuarina	92	TRYPTICASE SOY Yeast extract medium	..	2.98296	..	Tindall	..		..	FALSE	..
..	22563#630	22563	Fibrella aestuarina	630	MODIFIED THERMUS 162 medium	..	2.98296	..	Tindall	..		..	FALSE	..
..	22563#429	22563	Fibrella aestuarina	429	COLUMBIA BLOOD AGAR	..	2.98296	..	Tindall	..		..	FALSE	..
..	22563#464	22563	Fibrella aestuarina	464	PLATE COUNT AGAR	..	2.98296	..	Tindall	..		..	FALSE	..
..	22563#545	22563	Fibrella aestuarina	545	TRYPTONE SOYA BROTH (TSB)	..	2.98296	..	Tindall	..		..	FALSE	..
..	22564#830	22564	Fibrisoma limi	830	R2A medium	..	384.4	..	Tindall	..		..	TRUE	..
..	22564#167	22564	Fibrisoma limi	167	SPOROCYTOPHAGA medium	..	78.7935	..	Tindall	..		..	FALSE	..
..	22564#7	22564	Fibrisoma limi	7	ANCYLOBACTER - SPIROSOMA medium	..	78.7935	..	Tindall	..		..	FALSE	..
..	22564#514a	22564	Fibrisoma limi	514a	HALF STRENGTH BACTO MARINE BROTH	..	61.4617	..	Tindall	..		..	FALSE	..
..	22564#1	22564	Fibrisoma limi	1	NUTRIENT AGAR	..	54.3116	..	Tindall	..		..	FALSE	..
..	22564#948	22564	Fibrisoma limi	948	OXOID NUTRIENT BROTH	..	39.3967	..	Tindall	..		..	FALSE	..
..	22564#693	22564	Fibrisoma limi	693	COLUMBIA BLOOD medium	..	20.8807	..	Tindall	..		..	FALSE	..
..	22564#29	22564	Fibrisoma limi	29	PFENNIG'S MEDIUM II (modified 1988, for green sulfur bacteria)	..	11.6805	..	Tindall	..		..	FALSE	..
..	22564#878	22564	Fibrisoma limi	878	THERMUS 162 medium	..	8.94889	..	Tindall	..		..	FALSE	..
..	22564#78	22564	Fibrisoma limi	78	CHOPPED MEAT medium	..	5.96593	..	Tindall	..		..	FALSE	..
..	22564#110	22564	Fibrisoma limi	110	CHOPPED MEAT medium WITH CARBOHYDRATES	..	5.96593	..	Tindall	..		..	FALSE	..
..	22564#215	22564	Fibrisoma limi	215	BHI medium	..	2.98296	..	Tindall	..		..	FALSE	..
..	22564#92	22564	Fibrisoma limi	92	TRYPTICASE SOY Yeast extract medium	..	2.98296	..	Tindall	..		..	FALSE	..
..	22564#630	22564	Fibrisoma limi	630	MODIFIED THERMUS 162 medium	..	2.98296	..	Tindall	..		..	FALSE	..
..	22564#429	22564	Fibrisoma limi	429	COLUMBIA BLOOD AGAR	..	2.98296	..	Tindall	..		..	FALSE	..
..	22564#464	22564	Fibrisoma limi	464	PLATE COUNT AGAR	..	2.98296	..	Tindall	..		..	FALSE	..
..	22564#545	22564	Fibrisoma limi	545	TRYPTONE SOYA BROTH (TSB)	..	2.98296	..	Tindall	..		..	FALSE	..
..	2908#9	2908	Desulfobulbus elongatus	9	VY/2 AGAR	..	9090.15	..	Spring	..		..	FALSE	..
..	2908#704	2908	Desulfobulbus elongatus	704	BUTYRIVIBRIO SP. medium	..	141.412	..	Spring	..		..	FALSE	..
..	2908#1200	2908	Desulfobulbus elongatus	1200	ANAEROMYXOBACTER-MEDIUM	..	98.331	..	Spring	..		..	FALSE	..
..	2908#830	2908	Desulfobulbus elongatus	830	R2A medium	..	87.4053	..	Spring	..		..	FALSE	..
..	2908#1012	2908	Desulfobulbus elongatus	1012	DN BROTH	..	43.7027	..	Spring	..		..	FALSE	..
..	2908#257	2908	Desulfobulbus elongatus	257	TRIS - YP medium	..	43.7027	..	Spring	..		..	FALSE	..
..	2908#844	2908	Desulfobulbus elongatus	844	PPYE medium	..	21.8513	..	Spring	..		..	FALSE	..
..	2908#67	2908	Desulfobulbus elongatus	67	CY-AGAR	..	21.8513	..	Spring	..		..	FALSE	..
..	2908#429	2908	Desulfobulbus elongatus	429	COLUMBIA BLOOD AGAR	..	8.62995	..	Spring	..		..	FALSE	..
..	19828#53	19828	Yimella lutea	53	CORYNEBACTERIUM AGAR	..	29.8324	..	Pukall	..		..	FALSE	..
..	19828#65	19828	Yimella lutea	65	GYM STREPTOMYCES medium	..	16.2722	..	Pukall	..		..	TRUE	..
..	19828#214	19828	Yimella lutea	214	GYM+S medium	..	13.5602	..	Pukall	..		..	FALSE	..
..	19828#830	19828	Yimella lutea	830	R2A medium	..	8.13612	..	Pukall	..		..	FALSE	..
..	19828#215	19828	Yimella lutea	215	BHI medium	..	8.13612	..	Pukall	..		..	FALSE	..
..	19828#535	19828	Yimella lutea	535	TRYPTICASE SOY BROTH AGAR	..	8.13612	..	Pukall	..		..	FALSE	..
..	19828#469	19828	Yimella lutea	469	YM-CATALASE medium	..	8.13612	..	Pukall	..		..	FALSE	..
..	19828#693	19828	Yimella lutea	693	COLUMBIA BLOOD medium	..	2.71204	..	Pukall	..		..	TRUE	..
..	19828#776	19828	Yimella lutea	776	MICROLUNATUS medium	..	2.71204	..	Pukall	..		..	FALSE	..
..	19828#1026	19828	Yimella lutea	1026	XED-AGAR	..	2.71204	..	Pukall	..		..	FALSE	..
..	19828#513	19828	Yimella lutea	513	PP-MEDIUM	..	2.71204	..	Pukall	..		..	FALSE	..
..	20487#2	20487	Kurthia zopfii	2	BACILLUS PASTEURII medium	..	235.732	..	Pukall	..		..	FALSE	..
..	20487#1	20487	Kurthia zopfii	1	NUTRIENT AGAR	..	174.184	..	Pukall	..		..	FALSE	..
..	20487#92	20487	Kurthia zopfii	92	TRYPTICASE SOY Yeast extract medium	..	142.829	..	Pukall	..		..	FALSE	..
..	20487#34	20487	Kurthia zopfii	34	CARYOPHANON LATUM medium	..	33.676	..	Pukall	..		..	FALSE	..
[truncated: 45,064 more rows]
