# Supplementary material for: Harnessing the landscape of microbial culture media to predict new organism–media pairings
Source: Nat Commun. 2015 Oct 13;6:8493. doi: 10.1038/ncomms9493 (PMC4633754; doi:10.1038/ncomms9493)
Supplement: Supplementary Data 3 — Organism richness preferences. [file ncomms9493-s4.xlsx]

## Sheet: Data 3
Supplementary Data 3. Organism richness preferences.
..			..			..			..
..	organism_id	organism_name	..	Curator	Curator guesses of this organism's rich preference	..	organism richness preference (predicted using collaborative filtering)	organism richness preference (gold standard, based on richnesses of the media that each organism is known to grow on)	..
..	10095	Anaerobranca horikoshii	..	Spring	?	..	high	low	..
..	1399	Veillonella atypica	..	Gronow	high	..	high	medium	..
..	2779	Centipeda periodontii	..	Gronow	high	..	high	high	..
..	2844	Saprospira grandis	..	Verbarg	high	..	medium	low	..
..	4922	Bordetella parapertussis	..	Gronow	high	..	high	high	..
..	9143	Moraxella catarrhalis	..	Gronow	high	..	high	high	..
..	11005	Succiniclasticum ruminis	..	Spring	high	..	high	high	..
..	11492	Enterococcus asini	..	Gronow	high	..	high	high	..
..	11917	Rhizobium hainanense	..	Gronow	high	..	medium	medium	..
..	13106	Sporanaerobacter acetigenes	..	Spring	high	..	high	low	..
..	13743	Brackiella oedipodis	..	Lang	high	..	high	high	..
..	13771	Edwardsiella hoshinae	..	Lang	high	..	medium	high	..
..	14263	Fulvimonas soli	..	Lang	high	..	high	null	..
..	14562	Sphingomonas yabuuchiae	..	Lang	high	..	low	high	..
..	14765	Thermoanaerobacterium bryantii	..	Spring	high	..	low	high	..
..	15349	Streptococcus gallinaceus	..	Gronow	high	..	high	high	..
..	15542	Fusobacterium canifelinum	..	Gronow	high	..	high	high	..
..	15922	Rikenella microfusus	..	Gronow	high	..	high	high	..
..	16138	Borrelia turcica	..	Gronow	high	..	high	high	..
..	16522	Xenorhabdus japonica	..	Lang	high	..	medium	high	..
..	16621	Balneatrix alpica	..	Lang	high	..	high	high	..
..	16630	Leptotrichia amnionii	..	Gronow	high	..	high	high	..
..	16647	Thermosediminibacter litoriperuensis	..	Spring	high	..	high	medium	..
..	17365	Paludibacter propionicigenes	..	Gronow	high	..	high	high	..
..	17680	Arcobacter cibarius	..	Gronow	high	..	low	high	..
..	17807	Sutterella stercoricanis	..	Gronow	high	..	high	medium	..
..	18027	Moraxella equi	..	Gronow	high	..	high	high	..
..	18177	Barnesiella viscericola	..	Gronow	high	..	high	high	..
..	18406	Starkeya koreensis	..	Spring	high	..	medium	low	..
..	19522	Cloacibacillus evryensis	..	Spring	high	..	low	high	..
..	19666	Selenomonas infelix	..	Gronow	high	..	high	high	..
..	19681	Paraprevotella xylaniphila	..	Gronow	high	..	high	high	..
..	19762	Pseudochrobactrum kiredjianiae	..	Gronow	high	..	high	high	..
..	19988	Bacteroides graminisolvens	..	Gronow	high	..	high	high	..
..	20040	Staphylococcus nepalensis	..	Gronow	high	..	high	high	..
..	20705	Bacteroides coagulans	..	Gronow	high	..	high	high	..
..	20763	Pectinatus cerevisiiphilus	..	Gronow	high	..	high	high	..
..	21040	Parasutterella excrementihominis	..	Gronow	high	..	medium	high	..
..	21527	Turneriella parva	..	Gronow	high	..	high	null	..
..	21528	Leptonema illini	..	Gronow	high	..	high	null	..
..	21643	Neisseria zoodegmatis	..	Gronow	high	..	high	high	..
..	22070	Leptotrichia trevisanii	..	Gronow	high	..	high	high	..
..	22097	Listeria rocourtiae	..	Gronow	high	..	high	high	..
..	22119	Borrelia carolinensis	..	Gronow	high	..	high	high	..
..	22310	Ignatzschineria ureiclastica	..	Lang	high	..	high	high	..
..	22474	Odoribacter laneus	..	Gronow	high	..	high	high	..
..	22475	Francisella hispaniensis	..	Gronow	high	..	low	high	..
..	22520	Alistipes indistinctus	..	Gronow	high	..	high	high	..
..	22811	Dysgonomonas gadei	..	Gronow	high	..	high	high	..
..	22864	Prevotella falsenii	..	Gronow	high	..	high	high	..
..	23058	Porphyromonas bennonis	..	Gronow	high	..	high	high	..
..	23226	Butyricimonas virosa	..	Gronow	high	..	high	high	..
..	23371	Parabacteroides gordonii	..	Gronow	high	..	high	high	..
..	23570	Pandoraea oxalativorans	..	Lang	high	..	low	high	..
..	23649	Bartonella silvatica	..	Gronow	high	..	low	high	..
..	23941	Cetobacterium somerae	..	Gronow	high	..	high	high	..
..	23983	Helicobacter heilmannii	..	Gronow	high	..	low	null	..
..	24397	Citrobacter freundii	..	Lang	high	..	medium	high	..
..	25435	Acinetobacter bereziniae	..	Gronow	high	..	high	high	..
..	30135	Ensifer meliloti	..	Gronow	high	..	low	medium	..
..	19102	Chlamydia trachomatis	..	Gronow	intracellular	..	low	null	..
..	436	Chondromyces apiculatus	..	Lang	low	..	low	low	..
..	565	Sphaerotilus montanus	..	Verbarg	low	..	low	low	..
..	1112	Blastobacter capsulatus	..	Gronow	low	..	low	low	..
..	7445	Paucimonas lemoignei	..	Lang	low	..	low	low	..
..	7471	Methanohalophilus portucalensis	..	Spring	low	..	low	low	..
..	8220	Methanoculleus bourgensis	..	Spring	low	..	medium	medium	..
..	9455	Dehalobacter restrictus	..	Spring	low	..	low	low	..
..	10617	Leptothrix mobilis	..	Verbarg	low	..	low	low	..
..	10659	Sulfurospirillum arsenophilum	..	Spring	low	..	low	low	..
..	11118	Sporocytophaga myxococcoides	..	Verbarg	low	..	low	low	..
..	13999	Sterolibacterium denitrificans	..	Lang	low	..	low	low	..
..	14208	Methanothermococcus okinawensis	..	Spring	low	..	low	null	..
..	14429	Vulcanisaeta distributa	..	Spring	low	..	medium	low	..
..	14523	Anaerolinea thermophila	..	Spring	low	..	medium	low	..
..	14551	Sphingopyxis witflariensis	..	Lang	low	..	high	medium	..
..	14552	Novosphingobium hassiacum	..	Lang	low	..	medium	null	..
..	14655	Ramlibacter tataouinensis	..	Lang	low	..	low	high	..
..	14659	Kofleria flava	..	Lang	low	..	low	low	..
..	14875	Plesiocystis pacifica	..	Lang	low	..	low	low	..
..	15016	Caminibacter profundus	..	Spring	low	..	low	low	..
..	15027	Methanocaldococcus indicus	..	Spring	low	..	low	null	..
..	15201	Enhygromyxa salina	..	Lang	low	..	low	low	..
..	15336	Lampropedia hyalina	..	Lang	low	..	low	low	..
..	15340	Anaerobacillus arseniciselenatis	..	Spring	low	..	low	low	..
..	15528	Meganema perideroedes	..	Verbarg	low	..	low	low	..
..	16521	Carboxydocella sporoproducens	..	Spring	low	..	high	low	..
..	16684	Rubellimicrobium thermophilum	..	Gronow	low	..	low	low	..
..	17462	Massilia alkalitolerans	..	Gronow	low	..	low	high	..
..	21506	Chitinilyticum aquatile	..	Lang	low	..	high	null	..
..	21507	Ancylobacter dichloromethanicus	..	Lang	low	..	low	medium	..
..	21572	Pseudaminobacter defluvii	..	Lang	low	..	low	low	..
..	52142	Myxococcus fulvus	..	Lang	low	..	low	low	..
..	52910	Melittangium lichenicola	..	Lang	low	..	low	low	..
..	53200	Sorangium cellulosum	..	Lang	low	..	low	low	..
..	53751	Stigmatella aurantiaca	..	Lang	low	..	low	low	..
..	2279	Methanoplanus limicola	..	Spring	medium	..	low	low	..
..	2657	Methanococcoides methylutens	..	Spring	medium	..	low	low	..
..	2873	Succinimonas amylolytica	..	Spring	medium	..	high	low	..
..	3658	Persicobacter diffluens	..	Verbarg	medium	..	low	low	..
..	3659	Flammeovirga aprica	..	Verbarg	medium	..	low	low	..
..	5887	Thalassobius gelatinovorus	..	Gronow	medium	..	medium	medium	..
..	6388	Achromobacter xylosoxidans subsp. xylosoxidans	..	Lang	medium	..	medium	medium	..
..	6795	Flexithrix dorotheae	..	Verbarg	medium	..	low	low	..
..	10166	Thioclava pacifica	..	Gronow	medium	..	medium	medium	..
..	10253	Marinovum algicola	..	Gronow	medium	..	medium	medium	..
..	10684	Burkholderia phenazinium	..	Gronow	medium	..	low	null	..
..	12778	Bacteriovorax stolpii	..	Spring	medium	..	low	low	..
..	13644	Alcaligenes faecalis	..	Gronow	medium	..	high	medium	..
..	13700	Tatumella punctata	..	Lang	medium	..	medium	medium	..
..	14336	Leisingera methylohalidivorans	..	Gronow	medium	..	medium	medium	..
..	14396	Ochrobactrum anthropi	..	Gronow	medium	..	high	medium	..
..	14858	Jannaschia helgolandensis	..	Gronow	medium	..	medium	medium	..
..	15123	Brachymonas denitrificans	..	Lang	medium	..	low	medium	..
..	15983	Oceanicola granulosus	..	Gronow	medium	..	medium	medium	..
..	16477	Sulfitobacter delicatus	..	Gronow	medium	..	medium	medium	..
..	16549	Luteibacter rhizovicinus	..	Lang	medium	..	high	medium	..
..	17069	Roseovarius mucosus	..	Gronow	medium	..	medium	medium	..
..	17493	Loktanella hongkongensis	..	Gronow	medium	..	medium	medium	..
..	17498	Afipia massiliensis	..	Gronow	medium	..	low	medium	..
..	18290	Pelagicola litoralis	..	Gronow	medium	..	medium	medium	..
..	18986	Ponticoccus litoralis	..	Gronow	medium	..	medium	medium	..
..	19548	Tropicimonas isoalkanivorans	..	Gronow	medium	..	medium	medium	..
..	19561	Tropicibacter naphthalenivorans	..	Gronow	medium	..	medium	medium	..
..	21438	Ideonella azotifigens	..	Lang	medium	..	low	medium	..
..	21850	Mesorhizobium shangrilense	..	Gronow	medium	..	low	null	..
..	22778	Sphaerochaeta pleomorpha	..	Gronow	medium	..	high	high	..
..	23403	Ruegeria mobilis	..	Gronow	medium	..	medium	medium	..
..	23430	Reyranella massiliensis	..	Gronow	medium	..	low	medium	..
..	23529	Phaeobacter daeponensis	..	Gronow	medium	..	medium	medium	..
..	24194	Sphingomicrobium lutaoense	..	Lang	medium	..	medium	medium	..
..	24464	Olleya aquimaris	..	Lang	medium	..	low	null	..
..	24838	Wenxinia marina	..	Gronow	medium	..	medium	medium	..
..	25798	Moritella viscosa	..	Lang	medium	..	medium	medium	..
..	26436	Nautella italica	..	Gronow	medium	..	medium	medium	..
..	26471	Celeribacter neptunius	..	Gronow	medium	..	medium	medium	..
..	50705	Bdellovibrio bacteriovorus	..	Spring	medium	..	low	low	..
..	2157	Leucothrix mucor	..	Verbarg	not high	..	medium	medium	..
..	4134	Marinoscillum furvescens	..	Verbarg	not high	..	medium	low	..
..	14609	Thiothrix flexilis	..	Verbarg	not high	..	high	low	..
..	103	Flectobacillus major	..	Tindall		..	low	low	..
..	120	Phaeospirillum molischianum	..	Tindall		..	low	low	..
..	151	Rubrivivax gelatinosus	..	Tindall		..	low	low	..
..	168	Rhodocyclus purpureus	..	Tindall		..	low	low	..
..	249	Chlorobaculum thiosulfatiphilum	..	Tindall		..	low	null	..
..	258	Chlorobium limicola	..	Tindall		..	low	null	..
..	316	Sarcina maxima	..	Pukall		..	high	high	..
..	338	Xanthobacter flavus	..	Tindall		..	medium	medium	..
..	637	Chloroflexus aurantiacus	..	Tindall		..	medium	low	..
..	654	Pelomonas saccharophila	..	Tindall		..	low	medium	..
..	668	Halobacterium salinarum	..	Tindall		..	medium	medium	..
..	745	Cyclobacterium marinum	..	Tindall		..	medium	medium	..
..	1086	Carbophilus carboxidus	..	Spring		..	medium	null	..
..	1295	Clostridium rectum	..	Spring		..	high	high	..
..	1736	Dendrosporobacter quercicolus	..	Spring		..	high	high	..
..	1845	Azomonas insignis	..	Tindall		..	low	medium	..
..	2002	Acetobacter aceti	..	Tindall		..	low	high	..
..	2280	Sporosarcina ureae	..	Pukall		..	high	medium	..
..	2283	Azorhizophilus paspali	..	Tindall		..	low	medium	..
..	2284	Azotobacter armeniacus	..	Tindall		..	low	medium	..
..	2688	Raoultella planticola	..	Lang		..	medium	medium	..
..	2908	Desulfobulbus elongatus	..	Spring		..	low	null	..
..	2913	Hydrogenobacter hydrogenophilus	..	Tindall		..	low	null	..
..	3071	Butyrivibrio fibrisolvens	..	Spring		..	high	low	..
..	3072	Succinivibrio dextrinosolvens	..	Spring		..	high	low	..
..	3183	Blastomonas natatoria	..	Lang		..	low	high	..
..	3244	Gallicola barnesae	..	Pukall		..	high	low	..
..	3393	Natronobacterium gregoryi	..	Tindall		..	medium	medium	..
..	3682	Heliobacterium chlorum	..	Tindall		..	medium	medium	..
..	3751	Natrinema pallidum	..	Tindall		..	medium	medium	..
..	3764	Iodobacter fluviatilis	..	Lang		..	high	high	..
..	3773	Pyrococcus woesei	..	Spring		..	high	medium	..
..	3856	Magnetospirillum magnetotacticum	..	Spring		..	low	null	..
..	3857	Gemmobacter aquatilis	..	Tindall		..	low	low	..
..	3870	Methanosaeta thermophila	..	Spring		..	medium	null	..
..	3980	Pseudoramibacter alactolyticus	..	Pukall		..	high	high	..
..	3993	Eubacterium nodatum	..	Pukall		..	high	null	..
..	3998	Mogibacterium timidum	..	Pukall		..	high	high	..
..	4000	Flavonifractor plautii	..	Spring		..	high	high	..
..	4005	Alicyclobacillus cycloheptanicus	..	Pukall		..	low	medium	..
..	4125	Marivirga sericea	..	Spring		..	low	low	..
..	4206	Desulfonauticus autotrophicus	..	Spring		..	low	low	..
..	4427	Haloferax gibbonsii	..	Tindall		..	medium	medium	..
..	4479	Proteus mirabilis	..	Lang		..	medium	medium	..
..	4542	Providencia rettgeri	..	Lang		..	medium	medium	..
..	4560	Escherichia hermannii	..	Lang		..	medium	medium	..
..	4568	Cedecea davisae	..	Lang		..	medium	null	..
..	4610	Dickeya chrysanthemi	..	Lang		..	medium	null	..
..	4712	Brochothrix campestris	..	Pukall		..	high	high	..
..	4723	Asticcacaulis biprosthecium	..	Tindall		..	low	low	..
..	4729	Maricaulis maris	..	Tindall		..	medium	medium	..
..	4730	Caulobacter henricii	..	Tindall		..	low	low	..
..	4811	Rarobacter faecitabidus	..	Pukall		..	high	medium	..
..	4832	Telluria mixta	..	Lang		..	low	high	..
..	5153	Hyphomonas jannaschiana	..	Tindall		..	medium	medium	..
..	5192	Anaerosinus glycerini	..	Spring		..	high	low	..
..	5352	Salinicoccus hispanicus	..	Tindall		..	medium	high	..
..	5432	Acidomonas methanolica	..	Tindall		..	low	null	..
..	5502	Oxalobacter vibrioformis	..	Spring		..	medium	low	..
..	5503	Oxalophagus oxalicus	..	Spring		..	high	low	..
..	5522	Acetitomaculum ruminis	..	Spring		..	high	medium	..
..	5889	Agrobacterium luteum	..	Tindall		..	medium	medium	..
..	5890	Ahrensia kielensis	..	Tindall		..	medium	medium	..
..	5891	Agrobacterium agile	..	Tindall		..	medium	medium	..
..	6151	Heliobacillus mobilis	..	Tindall		..	medium	medium	..
..	6220	Frateuria aurantia	..	Lang		..	high	high	..
..	6293	Terasakiella pusilla	..	Tindall		..	medium	medium	..
..	6444	Aquaspirillum arcticum	..	Tindall		..	medium	high	..
..	6519	Cupriavidus necator	..	Tindall		..	low	medium	..
..	6529	Methanothermobacter thermophilus	..	Spring		..	medium	medium	..
..	6673	Klebsiella oxytoca	..	Lang		..	medium	high	..
..	6858	Aquifex pyrophilus	..	Tindall		..	low	null	..
..	6912	Tissierella creatinophila	..	Spring		..	high	low	..
..	7168	Anaerofilum pentosovorans	..	Spring		..	medium	medium	..
..	7292	Mycoplana ramosa	..	Tindall		..	high	medium	..
..	7446	Aerococcus urinae	..	Pukall		..	high	high	..
..	7536	Kingella kingae	..	Lang		..	high	high	..
..	8251	Propioniferax innocua	..	Pukall		..	high	high	..
..	8510	Erythromicrobium ramosum	..	Tindall		..	high	low	..
..	8511	Roseococcus thiosulfatophilus	..	Tindall		..	low	low	..
..	8821	Turicella otitidis	..	Klenk		..	high	high	..
..	8991	Thermoanaerobacter cellulolyticus	..	Spring		..	low	low	..
..	9035	Aquabacter spiritensis	..	Tindall		..	low	low	..
..	9103	Chelatovorus multitrophicus	..	Lang		..	low	medium	..
..	9160	Aquaspirillum polymorphum	..	Tindall		..	low	medium	..
..	9628	Janthinobacterium agaricidamnosum	..	Tindall		..	low	medium	..
..	9653	Bosea thiooxidans	..	Tindall		..	medium	medium	..
..	9664	Serratia fonticola	..	Lang		..	medium	high	..
..	9705	Desulfofustis glycolicus	..	Spring		..	low	high	..
..	9789	Picrophilus oshimae	..	Spring		..	low	low	..
..	9957	Meiothermus chliarophilus	..	Tindall		..	low	low	..
..	10105	Parascardovia denticolens	..	Pukall		..	high	high	..
..	10177	Isoptericola variabilis	..	Pukall		..	high	high	..
..	10191	Pullulanibacillus naganoensis	..	Pukall		..	high	medium	..
..	10236	Nitrobacter vulgaris	..	Tindall		..	low	low	..
..	10298	Thermonema rossianum	..	Tindall		..	low	low	..
..	10321	Desulfonatronovibrio hydrogenovorans	..	Spring		..	low	low	..
..	10322	Thermococcus alcaliphilus	..	Tindall		..	medium	high	..
..	10413	Hippea maritima	..	Spring		..	low	low	..
..	11032	Porphyrobacter sanguineus	..	Tindall		..	medium	medium	..
..	11053	Friedmanniella antarctica	..	Pukall		..	high	medium	..
..	11080	Halochromatium glycolicum	..	Tindall		..	medium	null	..
..	11141	Janibacter limosus	..	Pukall		..	high	high	..
..	11170	Heliophilum fasciatum	..	Tindall		..	medium	medium	..
..	11227	Stetteria hydrogenophila	..	Spring		..	low	low	..
..	11295	Demetria terragena	..	Pukall		..	high	high	..
..	11362	Lautropia mirabilis	..	Lang		..	low	null	..
..	11538	Ammoniphilus oxalaticus	..	Pukall		..	high	null	..
..	11549	Rhodopseudomonas julia	..	Tindall		..	low	low	..
..	11558	Curvibacter delicatus	..	Tindall		..	low	medium	..
..	11810	Pseudomonas agarici	..	Lang		..	low	medium	..
..	11811	Brenneria alni	..	Lang		..	medium	medium	..
..	11813	Roseateles depolymerans	..	Tindall		..	low	low	..
..	12142	Castellaniella defragrans	..	Lang		..	high	medium	..
..	12173	Thermocrinis ruber	..	Tindall		..	low	null	..
..	12212	Psychroserpens burtonensis	..	Tindall		..	medium	medium	..
..	12262	Aminobacterium mobile	..	Spring		..	high	low	..
..	12282	Haloarcula argentinensis	..	Tindall		..	medium	medium	..
..	12299	Thermoanaerobacter siderophilus	..	Spring		..	high	medium	..
..	12331	Knoellia sinensis	..	Pukall		..	high	high	..
..	12333	Beutenbergia cavernae	..	Pukall		..	high	high	..
..	12335	Ornithinicoccus hortensis	..	Pukall		..	high	high	..
..	12345	Desulfofrigus fragile	..	Spring		..	low	null	..
..	12399	Rhodothermus marinus	..	Tindall		..	medium	medium	..
..	12408	Gelidibacter algens	..	Tindall		..	medium	medium	..
..	12420	Desulfitobacterium hafniense	..	Spring		..	low	low	..
..	12462	Thermus antranikianii	..	Tindall		..	low	low	..
..	12578	Acidovorax defluvii	..	Lang		..	low	medium	..
..	12652	Marmoricola aurantiacus	..	Pukall		..	high	high	..
..	12657	Xylanimicrobium pachnodae	..	Pukall		..	high	high	..
..	12827	Giesbergeria kuznetsovii	..	Tindall		..	low	medium	..
..	12829	Arthrobacter chlorophenolicus	..	Pukall		..	high	high	..
..	13077	Natrialba aegyptia	..	Tindall		..	medium	medium	..
..	13078	Halobiforma haloterrestris	..	Tindall		..	medium	medium	..
..	13151	Halopiger aswanensis	..	Tindall		..	medium	medium	..
..	13344	Lactobacillus selangorensis	..	Pukall		..	high	high	..
..	13485	Gulosibacter molinativorax	..	Pukall		..	high	high	..
..	13594	Gluconacetobacter azotocaptans	..	Tindall		..	low	medium	..
..	13612	Limnobacter thiooxidans	..	Tindall		..	low	low	..
..	13655	Thermobrachium celere	..	Spring		..	high	low	..
..	13689	Geobacter grbiciae	..	Spring		..	low	null	..
..	13734	Bifidobacterium scardovii	..	Pukall		..	high	high	..
..	13884	Kytococcus schroeteri	..	Pukall		..	high	high	..
..	13886	Filibacter limicola	..	Pukall		..	medium	high	..
..	13974	Alcanivorax venustensis	..	Tindall		..	medium	medium	..
..	14012	Plantibacter flavus	..	Pukall		..	high	high	..
..	14045	Lachnobacterium bovis	..	Spring		..	high	low	..
..	14152	Caryophanon tenue	..	Pukall		..	medium	medium	..
..	14246	Agreia pratensis	..	Pukall		..	high	high	..
..	14247	Acaricomes phytoseiuli	..	Pukall		..	high	high	..
..	14363	Phenylobacterium lituiforme	..	Tindall		..	low	medium	..
..	14418	Georgenia muralis	..	Pukall		..	high	low	..
..	14436	Haliangium tepidum	..	Lang		..	low	low	..
..	14442	Citricoccus muralis	..	Pukall		..	high	high	..
..	14482	Exiguobacterium undae	..	Pukall		..	high	high	..
..	14505	Planococcus antarcticus	..	Pukall		..	medium	high	..
..	14507	Planomicrobium psychrophilum	..	Pukall		..	medium	high	..
..	14522	Halococcus dombrowskii	..	Tindall		..	medium	medium	..
..	14548	Kineosphaera limosa	..	Pukall		..	high	low	..
..	14556	Rothia aeria	..	Pukall		..	high	high	..
..	14571	Elizabethkingia miricola	..	Tindall		..	low	high	..
..	14643	Algicola sagamiensis	..	Tindall		..	medium	medium	..
..	14742	Thauera aminoaromatica	..	Lang		..	low	null	..
..	14744	Azoarcus buckelii	..	Lang		..	low	low	..
..	14766	Zoogloea resiniphila	..	Tindall		..	low	medium	..
..	14790	Aurantimonas coralicida	..	Tindall		..	medium	medium	..
..	14827	Paracoccus seriniphilus	..	Tindall		..	medium	medium	..
..	14833	Tepidimonas aquatica	..	Tindall		..	low	low	..
..	15026	Glaciecola mesophila	..	Tindall		..	medium	medium	..
..	15058	Alkaliflexus imshenetskii	..	Tindall		..	high	low	..
..	15103	Persephonella hydrogeniphila	..	Tindall		..	low	null	..
..	15129	Tepidiphilus margaritifer	..	Tindall		..	low	medium	..
..	15166	Leifsonia naganoensis	..	Pukall		..	high	high	..
..	15266	Aestuariibacter halophilus	..	Tindall		..	medium	medium	..
..	15268	Zooshikella ganghwensis	..	Tindall		..	medium	medium	..
..	15337	Psychrobacter vallis	..	Tindall		..	high	medium	..
..	15344	Schlegelella thermodepolymerans	..	Tindall		..	low	high	..
..	15345	Rubrimonas cliftonensis	..	Tindall		..	medium	medium	..
..	15362	Formosa agariphila	..	Tindall		..	medium	medium	..
..	15363	Winogradskyella thalassocola	..	Tindall		..	medium	medium	..
..	15395	Roseivivax halodurans	..	Tindall		..	medium	low	..
..	15406	Oceanisphaera litoralis	..	Tindall		..	medium	medium	..
..	15480	Hespellia stercorisuis	..	Spring		..	high	high	..
..	15483	Methanofollis formosanus	..	Spring		..	low	low	..
..	15515	Fulvimarina pelagi	..	Tindall		..	medium	medium	..
..	15567	Mahella australiensis	..	Spring		..	high	high	..
..	15576	Desulfatibacillum aliphaticivorans	..	Spring		..	low	null	..
..	15608	Macrococcus carouselicus	..	Pukall		..	high	high	..
..	15619	Malikia granosa	..	Tindall		..	low	medium	..
..	15645	Nitratireductor aquibiodomus	..	Tindall		..	low	high	..
..	15657	Guggenheimella bovis	..	Pukall		..	high	high	..
..	15691	Alteromonas stellipolaris	..	Tindall		..	medium	medium	..
..	15695	Ignavigranum ruoffiae	..	Pukall		..	high	high	..
..	15701	Jonesia quinghaiensis	..	Pukall		..	high	high	..
..	15739	Globicatella sulfidifaciens	..	Pukall		..	high	high	..
..	15742	Dolosicoccus paucivorans	..	Pukall		..	high	high	..
..	15745	Arsenicicoccus bolidensis	..	Pukall		..	high	high	..
..	15817	Allofustis seminis	..	Pukall		..	high	high	..
..	15828	Gemella cuniculi	..	Pukall		..	high	high	..
..	15894	Xylanimonas cellulosilytica	..	Pukall		..	high	high	..
..	15943	Promicromonospora aerolata	..	Pukall		..	high	high	..
..	15985	Diaphorobacter nitroreducens	..	Lang		..	low	null	..
..	16019	Methylobacillus pratensis	..	Tindall		..	low	null	..
..	16071	Kangiella aquimarina	..	Tindall		..	medium	medium	..
..	16095	Hydrocarboniphaga effusa	..	Tindall		..	low	medium	..
..	16183	Neptunomonas naphthovorans	..	Tindall		..	medium	medium	..
..	16300	Pleomorphomonas oryzae	..	Lang		..	low	medium	..
..	16326	Thiohalophilus thiocyanatoxydans	..	Spring		..	low	null	..
..	16391	Adhaeribacter aquaticus	..	Tindall		..	low	low	..
..	16392	Pseudovibrio ascidiaceicola	..	Tindall		..	medium	medium	..
..	16421	Erythrobacter flavus	..	Tindall		..	medium	medium	..
..	16456	Nesiotobacter exalbescens	..	Tindall		..	medium	medium	..
..	16474	Shewanella colwelliana	..	Tindall		..	medium	medium	..
..	16510	Hydrogenivirga caldilitoris	..	Tindall		..	low	null	..
..	16511	Nitratifractor salsuginis	..	Tindall		..	low	null	..
..	16512	Nitratiruptor tergarcus	..	Tindall		..	low	null	..
..	16537	Aquiflexum balticum	..	Tindall		..	low	low	..
..	16555	Levilinea saccharolytica	..	Spring		..	low	medium	..
..	16695	Desulfovibrio aerotolerans	..	Spring		..	low	low	..
..	16791	Hoeflea marina	..	Tindall		..	medium	medium	..
..	16796	Sporacetigenium mesophilum	..	Spring		..	high	high	..
..	16848	Alysiella filiformis	..	Lang		..	high	high	..
..	16917	Ferrimonas marina	..	Tindall		..	medium	medium	..
..	16932	Xylanibacterium ulmi	..	Pukall		..	high	medium	..
..	16956	Desulfuromusa ferrireducens	..	Spring		..	low	low	..
..	16957	Aquimonas voraii	..	Lang		..	high	high	..
..	16959	Denitratisoma oestradiolicum	..	Tindall		..	low	low	..
..	16975	Marinimicrobium agarilyticum	..	Tindall		..	medium	medium	..
..	16984	Methylocystis heyeri	..	Tindall		..	low	null	..
..	16990	Pedobacter caeni	..	Tindall		..	low	high	..
..	16998	Paucibacter toxinivorans	..	Lang		..	low	low	..
..	17005	Deinococcus yunweiensis	..	Pukall		..	low	high	..
..	17008	Sinobaca qinghaiensis	..	Pukall		..	medium	medium	..
..	17039	Peredibacter starrii	..	Spring		..	low	low	..
..	17046	Hahella ganghwensis	..	Tindall		..	medium	medium	..
..	17092	Arcicella aquatica	..	Tindall		..	low	low	..
..	17123	Woodsholea maritima	..	Tindall		..	medium	low	..
..	17148	Herminiimonas arsenicoxydans	..	Lang		..	low	medium	..
..	17149	Pseudomonas libanensis	..	Lang		..	low	high	..
..	17243	Helcococcus sueciensis	..	Pukall		..	high	high	..
..	17274	Jeotgalicoccus halotolerans	..	Pukall		..	high	medium	..
..	17314	Colwellia aestuarii	..	Tindall		..	medium	medium	..
..	17315	Phyllobacterium trifolii	..	Tindall		..	low	medium	..
..	17363	Sulfobacillus sibiricus	..	Pukall		..	high	low	..
..	17366	Sandarakinorhabdus limnophila	..	Tindall		..	high	low	..
..	17427	Gracilibacter thermotolerans	..	Spring		..	low	medium	..
..	17429	Thalassospira xiamenensis	..	Tindall		..	medium	medium	..
..	17448	Emticicia oligotrophica	..	Tindall		..	low	medium	..
..	17455	Aminobacter ciceronei	..	Tindall		..	low	low	..
..	17508	Methanococcus aeolicus	..	Spring		..	low	low	..
..	17521	Pontibacter roseus	..	Tindall		..	low	low	..
..	17527	Aquimarina intermedia	..	Tindall		..	medium	medium	..
..	17552	Comamonas badia	..	Lang		..	low	high	..
..	17573	Dermacoccus abyssi	..	Pukall		..	high	high	..
..	17612	Agrococcus lahaulensis	..	Pukall		..	high	high	..
..	17621	Niastella yeongjuensis	..	Tindall		..	low	low	..
..	17665	Psychromonas boydii	..	Tindall		..	medium	medium	..
..	17675	Bergeriella denitrificans	..	Lang		..	high	high	..
..	17691	Halostagnicola larsenii	..	Tindall		..	medium	low	..
..	17696	Olivibacter sitiensis	..	Tindall		..	low	high	..
..	17697	Halotalea alkalilenta	..	Tindall		..	high	high	..
..	17706	Methylosinus sporium	..	Tindall		..	low	null	..
..	17711	Methanocella paludicola	..	Spring		..	medium	low	..
..	17724	Chryseobacterium wanjuense	..	Tindall		..	low	low	..
..	17726	Chitinimonas koreensis	..	Lang		..	low	low	..
..	17735	Polaromonas hydrogenivorans	..	Tindall		..	low	medium	..
..	17808	Kaistia adipata	..	Tindall		..	medium	medium	..
..	17877	Bellilinea caldifistulae	..	Spring		..	low	medium	..
..	17893	Balneola vulgaris	..	Tindall		..	medium	medium	..
..	17916	Labrys portucalensis	..	Tindall		..	medium	high	..
..	17935	Rhodobium gokarnense	..	Tindall		..	medium	low	..
..	17945	Micrococcus endophyticus	..	Pukall		..	high	high	..
..	17954	Dokdonella ginsengisoli	..	Tindall		..	high	low	..
..	17962	Hydrogenophaga caeni	..	Tindall		..	low	low	..
..	17964	Simplicispira limi	..	Tindall		..	low	low	..
..	17965	Desulfocurvus vexinensis	..	Spring		..	low	low	..
..	17976	Runella defluvii	..	Tindall		..	low	low	..
..	17985	Haloplanus natans	..	Tindall		..	medium	low	..
..	18010	Arenimonas composti	..	Lang		..	high	null	..
..	18026	Oscillibacter valericigenes	..	Spring		..	low	high	..
..	18119	Flavisolibacter ginsengisoli	..	Tindall		..	low	low	..
..	18137	Segetibacter koreensis	..	Tindall		..	low	low	..
..	18148	Arenimonas donghaensis	..	Lang		..	high	low	..
..	18216	Variovorax soli	..	Tindall		..	low	low	..
..	18240	Telmatospirillum siberiense	..	Tindall		..	low	null	..
..	18262	Oceanobacillus chironomi	..	Pukall		..	medium	medium	..
..	18289	Cohaesibacter gelatinilyticus	..	Tindall		..	medium	medium	..
..	18293	Flavobacterium aquidurense	..	Tindall		..	low	low	..
..	18319	Phycicola gilvus	..	Pukall		..	high	high	..
..	18320	Labrenzia alba	..	Tindall		..	medium	medium	..
..	18328	Haloterrigena hispanica	..	Tindall		..	medium	medium	..
..	18331	Catellicoccus marimammalium	..	Pukall		..	high	high	..
..	18448	Actinopolymorpha rutila	..	Pukall		..	high	high	..
..	18479	Skermanella aerolata	..	Tindall		..	low	low	..
..	18521	Uliginosibacterium gangwonense	..	Lang		..	low	null	..
..	18546	Thioprofundum hispidum	..	Spring		..	low	null	..
..	18674	Natronomonas moolapensis	..	Tindall		..	medium	low	..
..	18708	Wohlfahrtiimonas chitiniclastica	..	Lang		..	high	high	..
..	18729	Halonotius pteroides	..	Tindall		..	medium	low	..
..	18733	Pseudosphingobacterium domesticum	..	Tindall		..	low	medium	..
..	18773	Tumebacillus permanentifrigoris	..	Pukall		..	medium	low	..
..	18781	Sphingobium fuliginis	..	Lang		..	low	high	..
..	18795	Natronococcus jeotgali	..	Tindall		..	medium	medium	..
..	18796	Halalkalicoccus jeotgali	..	Tindall		..	medium	medium	..
..	18832	Brachybacterium zhongshanense	..	Pukall		..	high	high	..
..	18896	Fastidiosipila sanguinis	..	Pukall		..	high	high	..
..	18902	Caldicellulosiruptor kronotskiensis	..	Spring		..	high	low	..
..	18929	Stenotrophomonas humi	..	Lang		..	high	high	..
..	18934	Sharpea azabuensis	..	Pukall		..	high	high	..
..	18935	Marihabitans asiaticum	..	Pukall		..	medium	medium	..
..	18994	Humibacter albus	..	Pukall		..	high	high	..
..	19083	Sanguibacter marinus	..	Pukall		..	high	high	..
..	19128	Xanthomonas euvesicatoria	..	Lang		..	high	medium	..
..	19163	Nosocomiicoccus ampullae	..	Pukall		..	high	high	..
..	19189	Microbulbifer thermotolerans	..	Tindall		..	medium	medium	..
..	19227	Kribbella hippodromi	..	Pukall		..	high	high	..
..	19247	Fodinicola feengrottensis	..	Pukall		..	medium	high	..
..	19307	Ekhidna lutea	..	Tindall		..	low	medium	..
..	19345	Tepidamorphus gemmatus	..	Tindall		..	low	low	..
..	19363	Roseomonas aerilata	..	Tindall		..	low	low	..
..	19373	Pseudoxanthomonas sacheonensis	..	Lang		..	high	low	..
..	19377	Scopulibacillus darangshiensis	..	Pukall		..	high	low	..
..	19387	Rudanella lutea	..	Tindall		..	low	low	..
..	19424	Xenophilus aerolatus	..	Lang		..	low	low	..
..	19435	Kordiimonas gwangyangensis	..	Tindall		..	medium	medium	..
..	19437	Niabella soli	..	Tindall		..	low	low	..
..	19469	Roseibacterium elongatum	..	Tindall		..	medium	medium	..
..	19535	Gracilimonas tropica	..	Tindall		..	medium	medium	..
..	19539	Thalassobaculum salexigens	..	Tindall		..	medium	medium	..
..	19540	Nisaea nitritireducens	..	Tindall		..	medium	medium	..
..	19542	Kiloniella laminariae	..	Tindall		..	medium	medium	..
..	19570	Rivibacter subsaxonicus	..	Tindall		..	low	low	..
..	19599	Pseudoxanthobacter soli	..	Tindall		..	low	medium	..
..	19600	Microbacterium invictum	..	Pukall		..	high	high	..
..	19605	Tepidicella xavieri	..	Lang		..	low	low	..
..	19620	Pseudomonas boreopolis	..	Lang		..	high	medium	..
..	19657	Azospirillum rugosum	..	Tindall		..	low	medium	..
..	19680	Luteimonas aestuarii	..	Lang		..	high	high	..
..	19705	Bowmanella denitrificans	..	Tindall		..	medium	medium	..
..	19706	Thalassomonas agarivorans	..	Tindall		..	medium	medium	..
..	19707	Zobellella denitrificans	..	Tindall		..	medium	medium	..
..	19710	Dyella marensis	..	Lang		..	high	high	..
..	19734	Ponticaulis koreensis	..	Tindall		..	medium	medium	..
..	19760	Amorphus coralli	..	Tindall		..	low	medium	..
..	19791	Sphingosinicella microcystinivorans	..	Lang		..	high	low	..
..	19811	Leucobacter tardus	..	Pukall		..	high	high	..
..	19828	Yimella lutea	..	Pukall		..	high	high	..
..	19836	Echinicola pacifica	..	Tindall		..	medium	medium	..
..	19850	Blautia wexlerae	..	Pukall		..	low	high	..
..	19915	Piscinibacter aquaticus	..	Tindall		..	low	low	..
..	19916	Rhizobacter fulvus	..	Tindall		..	low	low	..
..	19936	Bavarococcus seileri	..	Pukall		..	high	high	..
..	19938	Dyadobacter koreensis	..	Lang		..	low	medium	..
..	19956	Paramoritella alkaliphila	..	Tindall		..	medium	medium	..
..	19999	Acidisoma tundrae	..	Tindall		..	low	low	..
..	20107	Cellulomonas uda	..	Pukall		..	high	high	..
..	20127	Sinomonas atrocyanea	..	Pukall		..	high	high	..
..	20277	Propionibacterium thoenii	..	Pukall		..	high	medium	..
..	20308	Terrabacter tumescens	..	Pukall		..	high	high	..
..	20369	Finegoldia magna	..	Pukall		..	low	high	..
..	20419	Pseudoclavibacter helvolus	..	Pukall		..	high	high	..
..	20425	Brevibacterium linens	..	Pukall		..	high	high	..
..	20443	Lactococcus raffinolactis	..	Pukall		..	high	high	..
..	20464	Peptoniphilus indolicus	..	Pukall		..	low	high	..
..	20487	Kurthia zopfii	..	Pukall		..	medium	high	..
..	20524	Corynebacterium cystitidis	..	Klenk		..	high	high	..
..	20577	Oerskovia turbata	..	Pukall		..	high	high	..
..	20641	Nocardioides jensenii	..	Pukall		..	high	high	..
..	20678	Acetomicrobium faecale	..	Pukall		..	high	medium	..
..	20695	Eubacterium tenue	..	Pukall		..	high	high	..
..	21013	Rhodanobacter ginsenosidimutans	..	Lang		..	high	low	..
..	21054	Filimonas lacunae	..	Tindall		..	low	low	..
..	21074	Hymenobacter daecheongensis	..	Tindall		..	low	low	..
..	21099	Spirosoma panaciterrae	..	Tindall		..	low	low	..
..	21109	Pseudomonas caricapapayae	..	Lang		..	low	high	..
..	21121	Fervidicola ferrireducens	..	Spring		..	high	high	..
..	21135	Glaciibacter superstes	..	Pukall		..	high	high	..
..	21149	Zhihengliuella salsuginis	..	Pukall		..	high	high	..
..	21160	Fodinicurvata fenggangensis	..	Lang		..	medium	medium	..
..	21246	Delftia lacustris	..	Lang		..	low	medium	..
..	21247	Vogesella mureinivorans	..	Lang		..	high	high	..
..	21295	Phaselicystis flava	..	Lang		..	low	low	..
..	21342	Solitalea koreensis	..	Tindall		..	low	low	..
..	21343	Microvirga aerilata	..	Tindall		..	low	low	..
..	21352	Pseudacidovorax intermedius	..	Lang		..	low	high	..
..	21368	Haloactinobacterium album	..	Pukall		..	high	high	..
..	21410	Schleiferia thermophila	..	Tindall		..	low	low	..
..	21458	Deinobacterium chartae	..	Pukall		..	low	low	..
..	21478	Leuconostoc holzapfelii	..	Pukall		..	high	high	..
..	21480	Vagococcus elongatus	..	Pukall		..	high	high	..
..	21505	Acidaminococcus intestini	..	Pukall		..	high	high	..
..	21548	Labedella gwakjiensis	..	Pukall		..	high	low	..
..	21575	Cryobacterium psychrotolerans	..	Pukall		..	high	high	..
..	21586	Perlucidibaca piscinae	..	Lang		..	high	low	..
..	21594	Limnohabitans planktonicus	..	Lang		..	low	low	..
..	21598	Pseudorhodoferax caeni	..	Lang		..	low	low	..
..	21640	Oxalicibacterium horti	..	Lang		..	low	medium	..
..	21668	Siphonobacter aquaeclarae	..	Tindall		..	low	low	..
..	21699	Ottowia pentelensis	..	Lang		..	low	high	..
..	21703	Fangia hongkongensis	..	Lang		..	medium	medium	..
..	21748	Robiginitomaculum antarcticum	..	Lang		..	medium	medium	..
..	21753	Cohnella fontinalis	..	Pukall		..	high	high	..
..	21772	Microterricola viridarii	..	Pukall		..	high	high	..
..	21776	Humibacillus xanthopallidus	..	Pukall		..	high	high	..
..	21779	Daeguia caeni	..	Lang		..	high	high	..
..	21801	Serinibacter salmoneus	..	Pukall		..	high	high	..
..	21857	Aquamicrobium aerolatum	..	Tindall		..	low	high	..
..	21922	Idiomarina seosinensis	..	Tindall		..	medium	medium	..
..	21924	Haliea mediterranea	..	Tindall		..	medium	medium	..
..	21944	Pseudofulvimonas gallinarii	..	Lang		..	high	high	..
..	21949	Myceligenerans halotolerans	..	Pukall		..	high	high	..
..	22008	Litorimonas taeanensis	..	Tindall		..	medium	medium	..
..	22014	Henriciella litoralis	..	Tindall		..	medium	medium	..
..	22027	Desulfosoma caldarium	..	Spring		..	low	null	..
..	22060	Demequina salsinemoris	..	Pukall		..	high	high	..
..	22078	Desulfobotulus alkaliphilus	..	Spring		..	low	low	..
..	22083	Microlunatus parietis	..	Pukall		..	high	high	..
..	22142	Kocuria flava	..	Pukall		..	high	high	..
..	22241	Fontibacter flavus	..	Tindall		..	low	low	..
..	22272	Salinibacterium xinjiangense	..	Pukall		..	high	high	..
..	22301	Pediococcus ethanolidurans	..	Pukall		..	high	high	..
..	22339	Yersinia entomophaga	..	Lang		..	medium	high	..
..	22365	Aeriscardovia aeriphila	..	Pukall		..	high	high	..
..	22368	Pseudoteredinibacter isoporae	..	Tindall		..	medium	medium	..
..	22380	Endozoicomonas elysicola	..	Lang		..	medium	medium	..
..	22407	Devriesea agamarum	..	Pukall		..	high	high	..
..	22476	Caloramator australicus	..	Spring		..	low	high	..
..	22547	Scardovia wiggsiae	..	Pukall		..	high	high	..
..	22563	Fibrella aestuarina	..	Tindall		..	low	low	..
..	22564	Fibrisoma limi	..	Tindall		..	low	low	..
..	22608	Succinatimonas hippei	..	Spring		..	low	high	..
..	22679	Microaerobacter geothermalis	..	Spring		..	low	low	..
..	22684	Rheinheimera aquimaris	..	Tindall		..	low	medium	..
..	22697	Lactobacillus camelliae	..	Pukall		..	high	high	..
..	22727	Nonlabens ulvanivorans	..	Tindall		..	medium	medium	..
..	22752	Weissella beninensis	..	Pukall		..	high	high	..
..	22762	Mobilicoccus pelagius	..	Pukall		..	medium	medium	..
..	22861	Anaeromyxobacter dehalogenans	..	Lang		..	low	low	..
..	22891	Thermasporomyces composti	..	Klenk		..	high	high	..
..	22899	Parapedobacter luteus	..	Tindall		..	low	low	..
..	22951	Branchiibius hedensis	..	Pukall		..	high	high	..
..	22961	Aquabacterium fontiphilum	..	Lang		..	low	low	..
..	22967	Calidifontibacter indicus	..	Pukall		..	high	high	..
..	22990	Aliagarivorans taiwanensis	..	Lang		..	medium	medium	..
..	22992	Rudaea cellulosilytica	..	Tindall		..	high	low	..
..	23048	Myroides marinus	..	Tindall		..	medium	medium	..
..	23061	Undibacterium parvum	..	Lang		..	low	null	..
..	23073	Methylophilus flavus	..	Tindall		..	low	null	..
..	23240	Glaciimonas immobilis	..	Lang		..	medium	low	..
..	23257	Auraticoccus monumenti	..	Pukall		..	high	medium	..
..	23266	Butyricicoccus pullicaecorum	..	Spring		..	high	high	..
..	23273	Frondihabitans cladoniiphilus	..	Pukall		..	high	high	..
..	23382	Breoghania corrubedonensis	..	Lang		..	medium	medium	..
..	23453	Halorubrum terrestre	..	Tindall		..	medium	medium	..
..	23492	Jeotgalibacillus salarius	..	Pukall		..	medium	medium	..
..	23604	Methanolinea mesophila	..	Spring		..	medium	low	..
..	23841	Azonexus fungiphilus	..	Tindall		..	low	medium	..
..	23866	Azovibrio restrictus	..	Tindall		..	low	low	..
..	23940	Pseudoflavonifractor capillosus	..	Spring		..	high	high	..
..	23958	Inhella inkyongensis	..	Lang		..	low	low	..
..	24253	Jeongeupia naejangsanensis	..	Lang		..	high	high	..
..	24425	Phorcysia thermohydrogeniphila	..	Spring		..	low	null	..
..	24553	Lachnoanaerobaculum orale	..	Spring		..	low	high	..
..	24583	Cellvibrio gandavensis	..	Tindall		..	low	high	..
..	24715	Methylovorus menthalis	..	Tindall		..	low	null	..
..	24740	Lewinella agarilytica	..	Lang		..	low	null	..
..	24774	Hydrogenoanaerobacterium saccharovorans	..	Pukall		..	medium	medium	..
..	24830	Cocleimonas flava	..	Lang		..	medium	null	..
..	24859	Chitinophaga niastensis	..	Tindall		..	low	low	..
..	24868	Lysinimicrobium mangrovi	..	Pukall		..	medium	medium	..
..	25059	Stakelama pacifica	..	Lang		..	medium	medium	..
..	25082	Kinneretia asaccharophila	..	Lang		..	low	null	..
..	25091	Intrasporangium calvum	..	Pukall		..	high	high	..
..	25189	Inquilinus ginsengisoli	..	Lang		..	low	null	..
..	25203	Thiomicrospira crunogena	..	Spring		..	medium	null	..
..	25235	Methyloversatilis universalis	..	Tindall		..	low	null	..
..	25245	Granulosicoccus coccoides	..	Lang		..	low	null	..
..	25288	Aeromonas diversa	..	Lang		..	high	high	..
..	25446	Anaerococcus vaginalis	..	Pukall		..	low	high	..
..	25478	Sediminihabitans luteus	..	Pukall		..	high	high	..
..	25720	Methanomassiliicoccus luminyensis	..	Spring		..	medium	medium	..
..	25730	Pontirhabdus pectinivorans	..	Tindall		..	medium	medium	..
..	25747	Nevskia terrae	..	Lang		..	medium	low	..
..	26133	Reichenbachiella faecimaris	..	Lang		..	low	medium	..
..	26167	Soonwooa buanensis	..	Lang		..	low	medium	..
..	26407	Thioalbus denitrificans	..	Spring		..	low	null	..
..	26450	Puniceicoccus vermicola	..	Lang		..	low	null	..
..	26474	Herbiconiux flava	..	Pukall		..	high	medium	..
..	30053	Enterobacter aerogenes	..	Lang		..	medium	medium	..
..	30101	Hafnia alvei	..	Lang		..	medium	medium	..
..	30113	Kluyvera cryocrescens	..	Lang		..	medium	medium	..
..	30193	Terrimonas ferruginea	..	Tindall		..	low	medium	..
..	30675	Solibacillus silvestris	..	Pukall		..	medium	medium	..
..	30851	Pantoea agglomerans	..	Pukall		..	medium	medium	..
..	43019	Actinoplanes philippinensis	..	Klenk		..	high	high	..
..	43048	Microbispora mesophila	..	Klenk		..	high	high	..
..	43051	Planobispora rosea	..	Klenk		..	high	medium	..
..	43062	Laceyella sacchari	..	Klenk		..	high	high	..
..	43142	Nonomuraea helvata	..	Klenk		..	high	high	..
..	43157	Dactylosporangium aurantiacum	..	Klenk		..	high	high	..
..	43162	Geodermatophilus obscurus	..	Klenk		..	high	high	..
..	43292	Mycobacterium vaccae	..	Klenk		..	high	high	..
..	43316	Acrocarpospora corrugata	..	Klenk		..	high	high	..
..	43334	Rhodococcus rhodochrous	..	Klenk		..	high	high	..
..	43794	Thermomonospora chromogena	..	Klenk		..	high	high	..
..	43795	Thermobifida alba	..	Klenk		..	high	high	..
..	43809	Spirillospora albida	..	Klenk		..	high	high	..
..	43833	Thermobispora bispora	..	Klenk		..	high	medium	..
..	43848	Streptosporangium nondiastaticum	..	Klenk		..	high	medium	..
..	43850	Kutzneria viridogrisea	..	Klenk		..	high	medium	..
..	43881	Cellulosimicrobium cellulans	..	Pukall		..	high	high	..
..	43882	Saccharopolyspora hordei	..	Klenk		..	high	high	..
..	43888	Parvopolyspora pallida	..	Klenk		..	high	high	..
..	43909	Micromonospora viridifaciens	..	Klenk		..	high	high	..
..	43935	Goodfellowiella coeruleoviolacea	..	Klenk		..	high	high	..
..	44226	Kibdelosporangium philippinense	..	Klenk		..	high	high	..
..	44274	Terracoccus luteus	..	Klenk		..	high	high	..
..	44316	Tsukamurella tyrosinosolvens	..	Klenk		..	high	high	..
..	44343	Williamsia muralis	..	Klenk		..	high	high	..
..	44361	Actinocorallia longicatena	..	Klenk		..	high	high	..
..	44380	Nocardiopsis trehalosi	..	Klenk		..	high	medium	..
..	44463	Millisia brevis	..	Klenk		..	high	high	..
..	44523	Streptoalloteichus hindustanus	..	Klenk		..	high	high	..
..	44525	Pseudonocardia kongjuensis	..	Klenk		..	high	high	..
..	44578	Clavisporangium rectum	..	Klenk		..	high	medium	..
..	44580	Crossiella equi	..	Klenk		..	high	high	..
..	44639	Amycolatopsis albidoflavus	..	Klenk		..	high	high	..
..	44684	Nocardia alba	..	Klenk		..	high	high	..
..	44709	Catenuloplanes indicus	..	Klenk		..	high	high	..
..	44745	Asanoa iriomotensis	..	Klenk		..	high	medium	..
..	44746	Planotetraspora silvatica	..	Klenk		..	high	medium	..
..	44770	Actinomadura glauciflava	..	Klenk		..	high	medium	..
..	44796	Lentzea violacea	..	Klenk		..	high	high	..
..	44881	Smaragdicoccus niigatensis	..	Klenk		..	high	high	..
..	44894	Mechercharimyces mesophilus	..	Klenk		..	medium	medium	..
..	44896	Saccharothrix xinjiangensis	..	Klenk		..	high	high	..
..	44907	Dietzia kunjamensis	..	Klenk		..	high	high	..
..	44945	Planifilum fulgidum	..	Klenk		..	high	high	..
..	45081	Lechevalieria xinjiangensis	..	Klenk		..	high	medium	..
..	45085	Gordonia lacunae	..	Klenk		..	high	high	..
..	45089	Amycolicicoccus subflavus	..	Klenk		..	high	medium	..
..	45090	Shimazuella kribbensis	..	Klenk		..	high	high	..
..	45092	Actinoalloteichus hymeniacidonis	..	Klenk		..	high	high	..
..	45152	Sciscionella marina	..	Klenk		..	high	high	..
..	45154	Marinactinospora thermotolerans	..	Klenk		..	high	high	..
..	45162	Krasilnikovia cinnamomea	..	Klenk		..	high	high	..
..	45169	Desmospora activa	..	Klenk		..	high	high	..
..	45173	Luedemannella helvata	..	Klenk		..	high	high	..
..	45196	Kroppenstedtia eburnea	..	Klenk		..	high	high	..
..	45201	Modestobacter marinus	..	Klenk		..	high	high	..
..	45207	Haloechinothrix alba	..	Klenk		..	high	medium	..
..	45265	Prauserella flava	..	Klenk		..	medium	high	..
..	45345	Segniliparus rugosus	..	Klenk		..	high	low	..
..	45492	Actinokineospora fastidiosa	..	Klenk		..	high	high	..
..	45523	Actinoallomurus radicium	..	Klenk		..	high	high	..
..	45648	Yuhushiella deserti	..	Klenk		..	high	high	..
..	45659	Actinophytocola corallina	..	Klenk		..	high	medium	..
..	45667	Planosporangium mesophilum	..	Klenk		..	high	high	..
..	45773	Actinomycetospora lutea	..	Klenk		..	high	high	..
..	45790	Sphaerisporangium krabiense	..	Klenk		..	high	high	..
..	46113	Sporichthya polymorpha	..	Klenk		..	high	high	..
..	46144	Cryptosporangium aurantiacum	..	Klenk		..	high	medium	..
..	46168	Thermoflavimicrobium dichotomicum	..	Klenk		..	high	high	..
..	46191	Saccharomonospora viridis	..	Klenk		..	high	high	..
..	46297	Citrobacter koseri	..	Lang		..	high	high	..
..	50901	Erwinia amylovora	..	Lang		..	medium	medium	..
..	50905	Ralstonia solanacearum	..	Lang		..	low	medium	..
..	51022	Pyxidicoccus fallax	..	Lang		..	low	low	..
..	51962	Corallococcus macrosporus	..	Lang		..	low	low	..
..	52589	Archangium gephyra	..	Lang		..	low	low	..
..	53626	Cystobacter disciformis	..	Lang		..	low	low	..
..	53649	Hyalangium minutum	..	Lang		..	low	low	..
..	53668	Sandaracinus amylolyticus	..	Lang		..	low	low	..
..	1	Bacillus coagulans	..	#N/A		..	#N/A	medium	..
..	2	Paenibacillus macquariensis subsp. macquariensis	..	#N/A		..	#N/A	medium	..
..	3	Sporosarcina psychrophila	..	#N/A		..	#N/A	medium	..
..	4	Sporosarcina globispora	..	#N/A		..	#N/A	high	..
..	5	Psychrobacillus insolitus	..	#N/A		..	#N/A	medium	..
..	6	Bacillus psychrosaccharolyticus	..	#N/A		..	#N/A	medium	..
..	7	Bacillus amyloliquefaciens subsp. amyloliquefaciens	..	#N/A		..	#N/A	medium	..
..	9	Bacillus lentus	..	#N/A		..	#N/A	high	..
..	10	Bacillus subtilis subsp. subtilis	..	#N/A		..	#N/A	medium	..
..	11	Bacillus circulans	..	#N/A		..	#N/A	medium	..
..	12	Bacillus firmus	..	#N/A		..	#N/A	medium	..
..	13	Bacillus licheniformis	..	#N/A		..	#N/A	medium	..
..	14	Bacillus sp.	..	#N/A		..	#N/A	medium	..
..	15	Bacillus licheniformis	..	#N/A		..	#N/A	medium	..
..	22	Geobacillus stearothermophilus	..	#N/A		..	#N/A	medium	..
..	23	Bacillus badius	..	#N/A		..	#N/A	medium	..
..	24	Paenibacillus macerans	..	#N/A		..	#N/A	medium	..
..	25	Brevibacillus laterosporus	..	#N/A		..	#N/A	medium	..
..	26	Virgibacillus pantothenticus	..	#N/A		..	#N/A	medium	..
..	27	Bacillus pumilus	..	#N/A		..	#N/A	medium	..
..	28	Lysinibacillus sphaericus	..	#N/A		..	#N/A	medium	..
..	29	Paenibacillus alvei	..	#N/A		..	#N/A	medium	..
..	30	Brevibacillus brevis	..	#N/A		..	#N/A	medium	..
..	31	Bacillus cereus	..	#N/A		..	#N/A	medium	..
..	32	Bacillus megaterium	..	#N/A		..	#N/A	medium	..
..	33	Sporosarcina pasteurii	..	#N/A		..	#N/A	high	..
..	34	Paenibacillus sp.	..	#N/A		..	#N/A	medium	..
..	36	Paenibacillus polymyxa	..	#N/A		..	#N/A	medium	..
..	38	Comamonas testosteroni	..	#N/A		..	#N/A	null	..
..	39	Delftia acidovorans	..	#N/A		..	#N/A	null	..
..	40	Agromyces mediolanus	..	#N/A		..	#N/A	medium	..
..	41	Acidovorax facilis	..	#N/A		..	#N/A	medium	..
..	48	Serratia marcescens	..	#N/A		..	#N/A	medium	..
..	49	Serratia plymuthica	..	#N/A		..	#N/A	medium	..
..	51	Clostridium beijerinckii	..	#N/A		..	#N/A	high	..
..	53	Clostridium beijerinckii	..	#N/A		..	#N/A	high	..
..	54	Lysinibacillus macroides	..	#N/A		..	#N/A	medium	..
..	63	Hydrogenophaga palleronii	..	#N/A		..	#N/A	medium	..
..	64	Acidovorax delafieldii	..	#N/A		..	#N/A	low	..
..	65	Paracoccus pantotrophus	..	#N/A		..	#N/A	medium	..
..	68	Aquaspirillum serpens	..	#N/A		..	#N/A	medium	..
..	71	Nannocystis exedens subsp. exedens	..	#N/A		..	#N/A	low	..
..	72	Bacillus fastidiosus	..	#N/A		..	#N/A	null	..
..	73	Bacillus fastidiosus	..	#N/A		..	#N/A	null	..
..	74	Spirosoma linguale	..	#N/A		..	#N/A	low	..
..	75	Spirosoma linguale	..	#N/A		..	#N/A	low	..
..	76	Bacillus fastidiosus	..	#N/A		..	#N/A	null	..
..	77	Bacillus fastidiosus	..	#N/A		..	#N/A	null	..
..	78	Bacillus fastidiosus	..	#N/A		..	#N/A	null	..
..	82	Bacillus fastidiosus	..	#N/A		..	#N/A	null	..
..	83	Bacillus fastidiosus	..	#N/A		..	#N/A	null	..
..	84	Pseudomonas putida	..	#N/A		..	#N/A	null	..
..	85	Azotobacter vinelandii	..	#N/A		..	#N/A	medium	..
..	86	Azotobacter vinelandii	..	#N/A		..	#N/A	medium	..
..	87	Azotobacter vinelandii	..	#N/A		..	#N/A	medium	..
..	88	Azorhizophilus paspali	..	#N/A		..	low	medium	..
..	89	Azomonas agilis	..	#N/A		..	#N/A	medium	..
..	90	Bacillus megaterium	..	#N/A		..	#N/A	medium	..
..	91	Bacillus fastidiosus	..	#N/A		..	#N/A	null	..
..	92	Clostridium formicaceticum	..	#N/A		..	#N/A	medium	..
..	93	Clostridium formicaceticum	..	#N/A		..	#N/A	medium	..
..	94	Clostridium formicaceticum	..	#N/A		..	#N/A	medium	..
..	95	Clostridium formicaceticum	..	#N/A		..	#N/A	medium	..
..	96	Clostridium formicaceticum	..	#N/A		..	#N/A	medium	..
..	97	Clostridium formicaceticum	..	#N/A		..	#N/A	medium	..
..	98	Clostridium formicaceticum	..	#N/A		..	#N/A	medium	..
..	99	Clostridium formicaceticum	..	#N/A		..	#N/A	medium	..
..	100	Clostridium formicaceticum	..	#N/A		..	#N/A	medium	..
..	101	Ancylobacter aquaticus	..	#N/A		..	#N/A	low	..
..	102	Spirosoma linguale	..	#N/A		..	#N/A	low	..
..	107	Rhodospirillum rubrum	..	#N/A		..	#N/A	low	..
..	109	Rhodocyclus tenuis	..	#N/A		..	#N/A	low	..
..	110	Rhodocyclus tenuis	..	#N/A		..	#N/A	low	..
..	111	Rhodocyclus tenuis	..	#N/A		..	#N/A	low	..
..	112	Rhodocyclus tenuis	..	#N/A		..	#N/A	low	..
..	113	Phaeospirillum fulvum	..	#N/A		..	#N/A	low	..
..	114	Phaeospirillum fulvum	..	#N/A		..	#N/A	low	..
..	115	Phaeospirillum fulvum	..	#N/A		..	#N/A	low	..
..	116	Phaeospirillum fulvum	..	#N/A		..	#N/A	low	..
..	117	Phaeospirillum fulvum	..	#N/A		..	#N/A	low	..
..	118	Phaeospirillum molischianum	..	#N/A		..	low	low	..
..	119	Phaeospirillum molischianum	..	#N/A		..	low	low	..
..	121	Rhodospirillum photometricum	..	#N/A		..	#N/A	low	..
..	122	Rhodospirillum photometricum	..	#N/A		..	#N/A	low	..
..	123	Rhodopseudomonas pseudopalustris	..	#N/A		..	#N/A	low	..
..	126	Rhodopseudomonas palustris	..	#N/A		..	#N/A	low	..
..	127	Rhodopseudomonas palustris	..	#N/A		..	#N/A	low	..
..	130	Rhodopseudomonas palustris	..	#N/A		..	#N/A	low	..
..	131	Rhodopseudomonas palustris	..	#N/A		..	#N/A	low	..
..	133	Blastochloris viridis	..	#N/A		..	#N/A	low	..
..	134	Blastochloris viridis	..	#N/A		..	#N/A	low	..
..	136	Blastochloris viridis	..	#N/A		..	#N/A	low	..
..	137	Rhodoblastus acidophilus	..	#N/A		..	#N/A	low	..
..	142	Rhodoblastus acidophilus	..	#N/A		..	#N/A	low	..
..	145	Rhodoblastus acidophilus	..	#N/A		..	#N/A	low	..
..	149	Rubrivivax gelatinosus	..	#N/A		..	low	low	..
..	152	Rhodobacter capsulatus	..	#N/A		..	#N/A	low	..
..	155	Rhodobacter capsulatus	..	#N/A		..	#N/A	low	..
..	156	Rhodobacter capsulatus	..	#N/A		..	#N/A	low	..
..	157	Rhodobacter capsulatus	..	#N/A		..	#N/A	low	..
..	158	Rhodobacter sphaeroides	..	#N/A		..	#N/A	low	..
..	159	Rhodobacter sphaeroides	..	#N/A		..	#N/A	low	..
..	160	Rhodobacter sphaeroides	..	#N/A		..	#N/A	low	..
..	161	Rhodopila globiformis	..	#N/A		..	#N/A	low	..
..	162	Rhodomicrobium vannielii	..	#N/A		..	#N/A	low	..
..	166	Rhodomicrobium vannielii	..	#N/A		..	#N/A	low	..
..	173	Allochromatium warmingii	..	#N/A		..	#N/A	null	..
..	174	Allochromatium warmingii	..	#N/A		..	#N/A	null	..
..	175	Allochromatium warmingii	..	#N/A		..	#N/A	null	..
..	180	Allochromatium vinosum	..	#N/A		..	#N/A	null	..
..	182	Allochromatium vinosum	..	#N/A		..	#N/A	null	..
..	183	Allochromatium vinosum	..	#N/A		..	#N/A	null	..
..	185	Allochromatium vinosum	..	#N/A		..	#N/A	null	..
..	186	Allochromatium vinosum	..	#N/A		..	#N/A	null	..
..	189	Allochromatium vinosum	..	#N/A		..	#N/A	null	..
..	196	Allochromatium vinosum	..	#N/A		..	#N/A	null	..
..	198	Thiocystis violascens	..	#N/A		..	#N/A	null	..
..	199	Thiocystis violascens	..	#N/A		..	#N/A	null	..
..	200	Thiocystis violascens	..	#N/A		..	#N/A	null	..
..	203	Marichromatium gracile	..	#N/A		..	#N/A	null	..
..	204	Marichromatium gracile	..	#N/A		..	#N/A	null	..
..	207	Thiocystis violacea	..	#N/A		..	#N/A	null	..
..	208	Thiocystis violacea	..	#N/A		..	#N/A	null	..
..	212	Thiocystis violacea	..	#N/A		..	#N/A	null	..
..	213	Thiocystis violacea	..	#N/A		..	#N/A	null	..
..	214	Thiocystis violacea	..	#N/A		..	#N/A	null	..
..	217	Thiocapsa roseopersicina	..	#N/A		..	#N/A	null	..
..	221	Thiocapsa roseopersicina	..	#N/A		..	#N/A	null	..
..	226	Thiococcus pfennigii	..	#N/A		..	#N/A	null	..
..	227	Thiococcus pfennigii	..	#N/A		..	#N/A	null	..
..	228	Thiococcus pfennigii	..	#N/A		..	#N/A	null	..
..	235	Thiocapsa rosea	..	#N/A		..	#N/A	null	..
..	236	Thiocapsa pendens	..	#N/A		..	#N/A	low	..
..	237	Ectothiorhodospira mobilis	..	#N/A		..	#N/A	null	..
..	238	Ectothiorhodospira mobilis	..	#N/A		..	#N/A	null	..
..	239	Ectothiorhodospira mobilis	..	#N/A		..	#N/A	null	..
..	240	Ectothiorhodospira mobilis	..	#N/A		..	#N/A	null	..
..	241	Ectothiorhodospira marina	..	#N/A		..	#N/A	low	..
..	242	Ectothiorhodospira mobilis	..	#N/A		..	#N/A	low	..
..	243	Ectothiorhodospira shaposhnikovii	..	#N/A		..	#N/A	null	..
..	244	Halorhodospira halophila	..	#N/A		..	#N/A	low	..
..	245	Chlorobium limicola	..	#N/A		..	low	null	..
..	248	Chlorobium limicola	..	#N/A		..	low	null	..
..	254	Chlorobaculum sp.	..	#N/A		..	#N/A	null	..
..	257	Chlorobaculum sp.	..	#N/A		..	#N/A	null	..
..	260	Prosthecochloris vibrioformis	..	#N/A		..	#N/A	null	..
..	261	Chlorobium phaeovibrioides	..	#N/A		..	#N/A	null	..
..	262	Chlorobium luteolum	..	#N/A		..	#N/A	null	..
..	263	Chlorobaculum parvum	..	#N/A		..	#N/A	null	..
..	265	Chlorobium phaeovibrioides	..	#N/A		..	#N/A	null	..
..	267	Chlorobium phaeovibrioides	..	#N/A		..	#N/A	null	..
..	269	Chlorobium phaeovibrioides	..	#N/A		..	#N/A	null	..
..	270	Chlorobium phaeovibrioides	..	#N/A		..	#N/A	null	..
..	273	Chlorobium luteolum	..	#N/A		..	#N/A	null	..
..	276	Sporosarcina pasteurii	..	#N/A		..	#N/A	medium	..
..	277	Bacillus fastidiosus	..	#N/A		..	#N/A	null	..
..	278	Bacillus fastidiosus	..	#N/A		..	#N/A	null	..
..	279	Azotobacter vinelandii	..	#N/A		..	#N/A	medium	..
..	280	Bacillus fastidiosus	..	#N/A		..	#N/A	null	..
..	281	Azotobacter chroococcum	..	#N/A		..	#N/A	medium	..
..	282	Azotobacter beijerinckii	..	#N/A		..	#N/A	medium	..
..	283	Bacillus fastidiosus	..	#N/A		..	#N/A	null	..
..	286	Sarcina ventriculi	..	#N/A		..	#N/A	high	..
..	287	Shinella zoogloeoides	..	#N/A		..	#N/A	medium	..
..	288	Pseudomonas aeruginosa	..	#N/A		..	#N/A	medium	..
..	289	Pseudomonas fluorescens	..	#N/A		..	#N/A	null	..
..	291	Pseudomonas putida	..	#N/A		..	#N/A	medium	..
..	292	Paenibacillus polymyxa	..	#N/A		..	#N/A	medium	..
..	295	Pseudomonas putida	..	#N/A		..	#N/A	medium	..
..	297	Geobacillus stearothermophilus	..	#N/A		..	#N/A	medium	..
..	298	Brevibacillus borstelensis	..	#N/A		..	#N/A	medium	..
..	299	Bacillus mycoides	..	#N/A		..	#N/A	medium	..
..	300	Sarcina ventriculi	..	#N/A		..	#N/A	high	..
..	301	Escherichia coli	..	#N/A		..	#N/A	medium	..
..	303	Bacillus mycoides	..	#N/A		..	#N/A	medium	..
..	304	Pseudomonas fluorescens	..	#N/A		..	#N/A	medium	..
..	307	Bacillus mycoides	..	#N/A		..	#N/A	medium	..
..	308	Escherichia coli	..	#N/A		..	#N/A	medium	..
..	309	Bacillus mycoides	..	#N/A		..	#N/A	medium	..
..	311	Rhodococcus erythropolis	..	#N/A		..	#N/A	high	..
..	312	Rhodococcus erythropolis	..	#N/A		..	#N/A	medium	..
..	313	Rhodococcus erythropolis	..	#N/A		..	#N/A	high	..
..	317	Sporosarcina ureae	..	#N/A		..	high	medium	..
..	319	Bacillus megaterium	..	#N/A		..	#N/A	medium	..
..	320	Sporosarcina ureae	..	#N/A		..	high	medium	..
..	321	Bacillus megaterium	..	#N/A		..	#N/A	medium	..
..	322	Bacillus megaterium	..	#N/A		..	#N/A	medium	..
..	323	Sporosarcina pasteurii	..	#N/A		..	#N/A	medium	..
..	324	Bacillus fastidiosus	..	#N/A		..	#N/A	null	..
..	325	Bacillus fastidiosus	..	#N/A		..	#N/A	null	..
..	326	Bacillus fastidiosus	..	#N/A		..	#N/A	null	..
..	328	Azotobacter chroococcum	..	#N/A		..	#N/A	medium	..
..	329	Paenibacillus chibensis	..	#N/A		..	#N/A	medium	..
..	332	Azotobacter vinelandii	..	#N/A		..	#N/A	medium	..
..	333	Bacillus megaterium	..	#N/A		..	#N/A	medium	..
..	334	Ancylobacter aquaticus	..	#N/A		..	#N/A	low	..
..	335	Brevibacillus laterosporus	..	#N/A		..	#N/A	medium	..
..	337	Bacillus megaterium	..	#N/A		..	#N/A	medium	..
..	339	Bacillus megaterium	..	#N/A		..	#N/A	medium	..
..	340	Clavibacter michiganensis subsp. insidiosus	..	#N/A		..	#N/A	high	..
..	342	Arthrobacter polychromogenes	..	#N/A		..	#N/A	high	..
..	344	Bacillus megaterium	..	#N/A		..	#N/A	medium	..
..	345	Bacillus cereus	..	#N/A		..	#N/A	medium	..
..	346	Staphylococcus aureus subsp. aureus	..	#N/A		..	#N/A	high	..
..	347	Bacillus subtilis subsp. spizizenii	..	#N/A		..	#N/A	high	..
..	348	Kocuria rhizophila	..	#N/A		..	#N/A	medium	..
..	350	Bacillus thuringiensis	..	#N/A		..	#N/A	medium	..
..	351	Bacillus cereus	..	#N/A		..	#N/A	medium	..
..	352	Bacillus sp.	..	#N/A		..	#N/A	high	..
..	354	Bacillus pumilus	..	#N/A		..	#N/A	medium	..
..	355	Bacillus pumilus	..	#N/A		..	#N/A	medium	..
..	356	Paenibacillus polymyxa	..	#N/A		..	#N/A	medium	..
..	357	Paenibacillus macerans	..	#N/A		..	#N/A	medium	..
..	359	Bacillus firmus	..	#N/A		..	#N/A	medium	..
..	360	Bacillus cereus	..	#N/A		..	#N/A	medium	..
..	361	Bacillus pumilus	..	#N/A		..	#N/A	medium	..
..	362	Brevibacillus parabrevis	..	#N/A		..	#N/A	medium	..
..	363	Rhodococcus rhodochrous	..	#N/A		..	high	high	..
..	364	Rhodococcus sp.	..	#N/A		..	#N/A	high	..
..	365	Paenibacillus polymyxa	..	#N/A		..	#N/A	medium	..
..	366	Azotobacter vinelandii	..	#N/A		..	#N/A	medium	..
..	368	Azotobacter chroococcum	..	#N/A		..	#N/A	medium	..
..	369	Azotobacter chroococcum	..	#N/A		..	#N/A	medium	..
..	370	Brevibacillus parabrevis	..	#N/A		..	#N/A	medium	..
..	372	Paenibacillus polymyxa	..	#N/A		..	#N/A	medium	..
..	373	Azotobacter beijerinckii	..	#N/A		..	#N/A	medium	..
..	374	Azotobacter chroococcum	..	#N/A		..	#N/A	medium	..
..	375	Azomonas agilis	..	#N/A		..	#N/A	medium	..
..	376	Azorhizophilus paspali	..	#N/A		..	low	medium	..
..	378	Azotobacter beijerinckii	..	#N/A		..	#N/A	low	..
..	379	Azotobacter chroococcum	..	#N/A		..	#N/A	medium	..
..	381	Azotobacter beijerinckii	..	#N/A		..	#N/A	medium	..
..	382	Azotobacter vinelandii	..	#N/A		..	#N/A	medium	..
..	384	Bacillus mycoides	..	#N/A		..	#N/A	medium	..
..	388	Azorhizophilus paspali	..	#N/A		..	low	medium	..
..	389	Azotobacter vinelandii	..	#N/A		..	#N/A	medium	..
..	390	Azotobacter vinelandii	..	#N/A		..	#N/A	medium	..
..	391	Azorhizophilus paspali	..	#N/A		..	low	medium	..
..	392	Bacillus licheniformis	..	#N/A		..	#N/A	medium	..
..	393	Azotobacter chroococcum	..	#N/A		..	#N/A	medium	..
..	394	Bacillus licheniformis	..	#N/A		..	#N/A	medium	..
..	395	Azotobacter vinelandii	..	#N/A		..	#N/A	medium	..
..	396	Lysinibacillus sphaericus	..	#N/A		..	#N/A	medium	..
..	398	Azotobacter chroococcum	..	#N/A		..	#N/A	medium	..
..	399	Azotobacter vinelandii	..	#N/A		..	#N/A	medium	..
..	400	Azorhizophilus paspali	..	#N/A		..	low	medium	..
..	402	Bacillus subtilis subsp. subtilis	..	#N/A		..	#N/A	medium	..
..	405	Bacillus sp.	..	#N/A		..	#N/A	medium	..
..	406	Bacillus sp.	..	#N/A		..	#N/A	medium	..
..	411	Bacillus sp.	..	#N/A		..	#N/A	medium	..
..	413	Paracoccus denitrificans	..	#N/A		..	#N/A	medium	..
..	415	Paracoccus denitrificans	..	#N/A		..	#N/A	medium	..
..	416	Cupriavidus necator	..	#N/A		..	low	medium	..
..	418	Cupriavidus necator	..	#N/A		..	low	medium	..
..	419	Arthrobacter ureafaciens	..	#N/A		..	#N/A	high	..
..	420	Arthrobacter nicotinovorans	..	#N/A		..	#N/A	high	..
..	422	Cupriavidus necator	..	#N/A		..	low	medium	..
..	423	Escherichia coli	..	#N/A		..	#N/A	medium	..
..	424	Zymomonas mobilis subsp. mobilis	..	#N/A		..	#N/A	high	..
..	425	Flavobacterium johnsoniae	..	#N/A		..	#N/A	low	..
..	426	Escherichia coli	..	#N/A		..	#N/A	medium	..
..	428	Cupriavidus necator	..	#N/A		..	low	medium	..
..	429	Escherichia coli	..	#N/A		..	#N/A	medium	..
..	430	Cupriavidus necator	..	#N/A		..	low	medium	..
..	431	Xanthobacter autotrophicus	..	#N/A		..	#N/A	medium	..
..	432	Xanthobacter autotrophicus	..	#N/A		..	#N/A	medium	..
..	433	Brevibacterium iodinum	..	#N/A		..	#N/A	medium	..
..	434	Myxococcus fulvus	..	#N/A		..	low	low	..
..	435	Myxococcus xanthus	..	#N/A		..	#N/A	low	..
..	437	Pseudomonas putida	..	#N/A		..	#N/A	medium	..
..	442	Sporolactobacillus laevolacticus	..	#N/A		..	#N/A	medium	..
..	444	Sporolactobacillus laevolacticus	..	#N/A		..	#N/A	medium	..
..	445	Bacillus sp.	..	#N/A		..	#N/A	medium	..
..	446	Alicyclobacillus acidocaldarius subsp. acidocaldarius	..	#N/A		..	#N/A	medium	..
..	448	Alicyclobacillus acidocaldarius subsp. acidocaldarius	..	#N/A		..	#N/A	medium	..
..	449	Alicyclobacillus acidocaldarius subsp. acidocaldarius	..	#N/A		..	#N/A	medium	..
..	451	Alicyclobacillus acidocaldarius subsp. acidocaldarius	..	#N/A		..	#N/A	medium	..
..	452	Alicyclobacillus acidocaldarius subsp. acidocaldarius	..	#N/A		..	#N/A	medium	..
..	453	Alicyclobacillus acidocaldarius subsp. acidocaldarius	..	#N/A		..	#N/A	medium	..
..	454	Alicyclobacillus acidocaldarius subsp. acidocaldarius	..	#N/A		..	#N/A	medium	..
..	455	Alicyclobacillus acidocaldarius subsp. acidocaldarius	..	#N/A		..	#N/A	medium	..
..	456	Geobacillus stearothermophilus	..	#N/A		..	#N/A	medium	..
..	457	Geobacillus stearothermophilus	..	#N/A		..	#N/A	medium	..
..	458	Geobacillus stearothermophilus	..	#N/A		..	#N/A	medium	..
..	459	Bacillus smithii	..	#N/A		..	#N/A	medium	..
..	460	Bacillus smithii	..	#N/A		..	#N/A	medium	..
..	461	Lysinibacillus sphaericus	..	#N/A		..	#N/A	medium	..
..	462	Lysinibacillus sphaericus	..	#N/A		..	#N/A	medium	..
..	463	Lysinibacillus sphaericus	..	#N/A		..	#N/A	medium	..
..	465	Geobacillus thermodenitrificans subsp. thermodenitrificans	..	#N/A		..	#N/A	medium	..
..	466	Geobacillus thermodenitrificans subsp. thermodenitrificans	..	#N/A		..	#N/A	medium	..
..	467	Rhodospirillum rubrum	..	#N/A		..	#N/A	low	..
..	468	Rhodospirillum rubrum	..	#N/A		..	#N/A	low	..
..	473	Zymomonas mobilis subsp. mobilis	..	#N/A		..	#N/A	high	..
..	474	Bacillus sp.	..	#N/A		..	#N/A	medium	..
..	475	Bacillus sp.	..	#N/A		..	#N/A	medium	..
..	476	Bacillus sp.	..	#N/A		..	#N/A	medium	..
..	477	Bacillus sp.	..	#N/A		..	#N/A	medium	..
..	478	Bacillus sp.	..	#N/A		..	#N/A	medium	..
..	479	Bacillus sp.	..	#N/A		..	#N/A	medium	..
..	480	Bacillus sp.	..	#N/A		..	#N/A	medium	..
..	481	Bacillus sp.	..	#N/A		..	#N/A	medium	..
..	482	Bacillus sp.	..	#N/A		..	#N/A	medium	..
..	484	Caryophanon latum	..	#N/A		..	#N/A	medium	..
..	485	Bacillus alcalophilus	..	#N/A		..	#N/A	medium	..
..	487	Bacillus cereus	..	#N/A		..	#N/A	medium	..
..	488	Lysinibacillus sphaericus	..	#N/A		..	#N/A	medium	..
..	489	Paenibacillus macquariensis subsp. macquariensis	..	#N/A		..	#N/A	medium	..
..	490	Virgibacillus pantothenticus	..	#N/A		..	#N/A	medium	..
..	491	Virgibacillus pantothenticus	..	#N/A		..	#N/A	medium	..
..	492	Bacillus pumilus	..	#N/A		..	#N/A	medium	..
..	493	Lysinibacillus fusiformis	..	#N/A		..	#N/A	medium	..
..	494	Geobacillus stearothermophilus	..	#N/A		..	#N/A	medium	..
..	496	Desulfovibrio sp.	..	#N/A		..	#N/A	low	..
..	497	Bacillus halodurans	..	#N/A		..	#N/A	medium	..
..	498	Escherichia coli	..	#N/A		..	#N/A	medium	..
..	499	Escherichia coli	..	#N/A		..	#N/A	medium	..
..	500	Escherichia coli	..	#N/A		..	#N/A	medium	..
..	501	Escherichia coli	..	#N/A		..	#N/A	medium	..
..	502	Escherichia coli	..	#N/A		..	#N/A	medium	..
..	504	Acidithiobacillus thiooxidans	..	#N/A		..	#N/A	null	..
..	505	Thiobacillus thioparus	..	#N/A		..	#N/A	null	..
..	506	Starkeya novella	..	#N/A		..	#N/A	high	..
..	507	Aliivibrio fischeri	..	#N/A		..	#N/A	null	..
..	508	Bacillus cereus	..	#N/A		..	#N/A	medium	..
..	509	Bacillus megaterium	..	#N/A		..	#N/A	medium	..
..	510	Bacillus megaterium	..	#N/A		..	#N/A	medium	..
..	513	Vitreoscilla stercoraria	..	#N/A		..	high	medium	..
..	515	Cupriavidus necator	..	#N/A		..	low	medium	..
..	516	Cupriavidus necator	..	#N/A		..	low	medium	..
..	517	Cupriavidus necator	..	#N/A		..	low	medium	..
..	518	Cupriavidus necator	..	#N/A		..	low	medium	..
..	519	Clostridium sticklandii	..	#N/A		..	#N/A	high	..
..	520	Bacillus sp.	..	#N/A		..	#N/A	high	..
..	521	Moorella thermoacetica	..	#N/A		..	#N/A	high	..
..	523	Clostridium sp.	..	#N/A		..	#N/A	high	..
..	525	Clostridium pasteurianum	..	#N/A		..	#N/A	high	..
..	526	Clostridium pasteurianum	..	#N/A		..	#N/A	high	..
..	527	Chitinophaga filiformis	..	#N/A		..	#N/A	low	..
..	528	Clostridium tetanomorphum	..	#N/A		..	#N/A	high	..
..	529	Cupriavidus necator	..	#N/A		..	low	medium	..
..	530	Cupriavidus necator	..	#N/A		..	low	medium	..
..	531	Cupriavidus necator	..	#N/A		..	low	medium	..
..	535	Pseudonocardia autotrophica	..	#N/A		..	#N/A	high	..
..	538	Cupriavidus necator	..	#N/A		..	low	medium	..
..	539	Cupriavidus necator	..	#N/A		..	low	medium	..
..	540	Cupriavidus necator	..	#N/A		..	low	medium	..
..	541	Cupriavidus necator	..	#N/A		..	low	medium	..
..	542	Cupriavidus necator	..	#N/A		..	low	medium	..
..	543	Cupriavidus necator	..	#N/A		..	low	medium	..
..	544	Cupriavidus necator	..	#N/A		..	low	medium	..
..	545	Cupriavidus necator	..	#N/A		..	low	medium	..
..	546	Cupriavidus necator	..	#N/A		..	low	medium	..
..	547	Cupriavidus necator	..	#N/A		..	low	medium	..
..	550	Acidovorax facilis	..	#N/A		..	#N/A	medium	..
..	551	Cupriavidus necator	..	#N/A		..	low	medium	..
..	552	Clostridium beijerinckii	..	#N/A		..	#N/A	high	..
..	554	Salmonella enterica subsp. enterica	..	#N/A		..	#N/A	medium	..
..	555	Clostridium kluyveri	..	#N/A		..	#N/A	low	..
..	556	Clostridium kluyveri	..	#N/A		..	#N/A	low	..
..	557	Clostridium kluyveri	..	#N/A		..	#N/A	low	..
..	562	Clostridium kluyveri	..	#N/A		..	#N/A	low	..
..	563	Clostridium kluyveri	..	#N/A		..	#N/A	low	..
..	564	Clostridium kluyveri	..	#N/A		..	#N/A	low	..
..	566	Sphaerotilus hippei	..	#N/A		..	#N/A	low	..
..	567	Thermoanaerobacter thermohydrosulfuricus	..	#N/A		..	#N/A	high	..
..	568	Thermoanaerobacter thermohydrosulfuricus	..	#N/A		..	#N/A	high	..
..	569	Thermoanaerobacter thermohydrosulfuricus	..	#N/A		..	#N/A	high	..
..	570	Thermoanaerobacter thermohydrosulfuricus	..	#N/A		..	#N/A	high	..
..	571	Thermoanaerobacterium thermosaccharolyticum	..	#N/A		..	#N/A	high	..
..	572	Thermoanaerobacterium thermosaccharolyticum	..	#N/A		..	#N/A	high	..
..	573	Thermoanaerobacterium thermosaccharolyticum	..	#N/A		..	#N/A	high	..
..	574	Desulfotomaculum nigrificans	..	#N/A		..	#N/A	low	..
..	575	Desulfotomaculum nigrificans	..	#N/A		..	#N/A	low	..
..	576	Azotobacter vinelandii	..	#N/A		..	#N/A	medium	..
..	578	Bacillus sp.	..	#N/A		..	#N/A	high	..
..	579	Thermus thermophilus	..	#N/A		..	#N/A	medium	..
..	581	Halothiobacillus neapolitanus	..	#N/A		..	#N/A	null	..
..	582	Paracoccus versutus	..	#N/A		..	#N/A	low	..
..	583	Acidithiobacillus ferrooxidans	..	#N/A		..	#N/A	null	..
..	584	Acidithiobacillus ferrooxidans	..	#N/A		..	#N/A	null	..
..	585	Acidithiobacillus ferrooxidans	..	#N/A		..	#N/A	null	..
..	586	Acinetobacter sp.	..	#N/A		..	#N/A	medium	..
..	587	Acinetobacter sp.	..	#N/A		..	#N/A	high	..
..	588	Acinetobacter sp.	..	#N/A		..	#N/A	high	..
..	589	Herpetosiphon sp.	..	#N/A		..	#N/A	low	..
..	590	Acinetobacter guillouiae	..	#N/A		..	#N/A	medium	..
..	591	Beijerinckia indica subsp. indica	..	#N/A		..	#N/A	medium	..
..	596	Paenibacillus sp.	..	#N/A		..	#N/A	medium	..
..	597	Xanthobacter autotrophicus	..	#N/A		..	#N/A	medium	..
..	599	Clostridium sardiniense	..	#N/A		..	#N/A	high	..
..	600	Clostridium sardiniense	..	#N/A		..	#N/A	null	..
..	601	Clostridium baratii	..	#N/A		..	#N/A	null	..
..	602	Clostridium baratii	..	#N/A		..	#N/A	null	..
..	603	Bacillus licheniformis	..	#N/A		..	#N/A	medium	..
..	604	Clostridium acidurici	..	#N/A		..	#N/A	low	..
..	605	Clostridium cylindrosporum	..	#N/A		..	#N/A	low	..
..	607	Bacillus sp.	..	#N/A		..	#N/A	medium	..
..	609	Bacillus cereus	..	#N/A		..	#N/A	medium	..
..	612	Thiobacillus sp.	..	#N/A		..	#N/A	low	..
..	613	Escherichia coli	..	#N/A		..	#N/A	medium	..
..	614	Clostridium sphenoides	..	#N/A		..	#N/A	high	..
..	618	Bacillus subtilis subsp. spizizenii	..	#N/A		..	#N/A	medium	..
..	619	Hydrogenophaga flava	..	#N/A		..	#N/A	medium	..
..	620	Acidovorax facilis	..	#N/A		..	#N/A	medium	..
..	621	Leucothrix mucor	..	#N/A		..	medium	medium	..
..	622	Acidithiobacillus thiooxidans	..	#N/A		..	#N/A	null	..
..	625	Thermus aquaticus	..	#N/A		..	#N/A	low	..
..	626	Bacillus cereus	..	#N/A		..	#N/A	medium	..
..	627	Clostridium histolyticum	..	#N/A		..	#N/A	high	..
..	628	Clostridium perfringens	..	#N/A		..	#N/A	high	..
..	630	Clostridium bifermentans	..	#N/A		..	#N/A	high	..
..	631	Clostridium bifermentans	..	#N/A		..	#N/A	high	..
..	632	Clostridium sphenoides	..	#N/A		..	#N/A	high	..
..	633	Clostridium sporogenes	..	#N/A		..	#N/A	high	..
..	634	Clostridium sporogenes	..	#N/A		..	#N/A	high	..
..	635	Chloroflexus aurantiacus	..	#N/A		..	medium	low	..
..	636	Chloroflexus aurantiacus	..	#N/A		..	medium	low	..
..	638	Chloroflexus aurantiacus	..	#N/A		..	medium	low	..
..	639	Sulfolobus acidocaldarius	..	#N/A		..	#N/A	low	..
..	642	Desulfovibrio desulfuricans subsp. desulfuricans	..	#N/A		..	#N/A	low	..
..	644	Desulfovibrio vulgaris subsp. vulgaris	..	#N/A		..	#N/A	low	..
..	645	Variovorax paradoxus	..	#N/A		..	#N/A	medium	..
..	646	Variovorax paradoxus	..	#N/A		..	#N/A	medium	..
..	647	Variovorax paradoxus	..	#N/A		..	#N/A	medium	..
..	649	Acidovorax facilis	..	#N/A		..	#N/A	medium	..
..	650	Hydrogenophaga palleronii	..	#N/A		..	#N/A	medium	..
..	653	Achromobacter ruhlandii	..	#N/A		..	#N/A	medium	..
..	658	Pseudonocardia petroleophila	..	#N/A		..	#N/A	high	..
..	660	Pseudonocardia saturnea	..	#N/A		..	#N/A	high	..
..	661	Clostridium paraputrificum	..	#N/A		..	#N/A	high	..
..	662	Clostridium tertium	..	#N/A		..	#N/A	high	..
..	663	Clostridium tyrobutyricum	..	#N/A		..	#N/A	high	..
..	664	Clostridium tyrobutyricum	..	#N/A		..	#N/A	high	..
..	665	Clostridium tetanomorphum	..	#N/A		..	#N/A	high	..
..	666	Clostridium cochlearium	..	#N/A		..	#N/A	high	..
..	667	Clostridium cochlearium	..	#N/A		..	#N/A	high	..
..	669	Halobacterium salinarum	..	#N/A		..	medium	medium	..
..	670	Halobacterium salinarum	..	#N/A		..	medium	medium	..
..	671	Halobacterium salinarum	..	#N/A		..	medium	medium	..
..	674	Thermus thermophilus	..	#N/A		..	#N/A	low	..
..	675	Bacillus atrophaeus	..	#N/A		..	#N/A	medium	..
..	681	Klebsiella pneumoniae subsp. ozaenae	..	#N/A		..	#N/A	null	..
..	682	Escherichia coli	..	#N/A		..	#N/A	medium	..
..	683	Staphylococcus aureus subsp. aureus	..	#N/A		..	#N/A	high	..
..	684	Desulfuromonas acetoxidans	..	#N/A		..	#N/A	low	..
..	685	Xanthobacter autotrophicus	..	#N/A		..	#N/A	medium	..
..	687	Streptomyces sp.	..	#N/A		..	#N/A	high	..
..	700	Acidiphilium acidophilum	..	#N/A		..	#N/A	medium	..
..	701	Bacillus sp.	..	#N/A		..	#N/A	medium	..
..	702	Bacillus sp.	..	#N/A		..	#N/A	medium	..
..	703	Bacillus sp.	..	#N/A		..	#N/A	medium	..
..	704	Bacillus sp.	..	#N/A		..	#N/A	medium	..
..	717	Alcaligenes sp.	..	#N/A		..	#N/A	medium	..
..	720	Azotobacter vinelandii	..	#N/A		..	#N/A	medium	..
..	721	Azomonas macrocytogenes	..	#N/A		..	#N/A	medium	..
..	722	Azomonas macrocytogenes	..	#N/A		..	#N/A	medium	..
..	723	Derxia gummosa	..	#N/A		..	#N/A	medium	..
..	724	Beijerinckia indica subsp. indica	..	#N/A		..	#N/A	medium	..
..	725	Rhodomicrobium vannielii	..	#N/A		..	#N/A	low	..
..	726	Marichromatium gracile	..	#N/A		..	#N/A	null	..
..	729	Blastochloris sulfoviridis	..	#N/A		..	#N/A	low	..
..	730	Geobacillus thermocatenulatus	..	#N/A		..	#N/A	medium	..
..	731	Streptomyces tanashiensis	..	#N/A		..	#N/A	high	..
..	732	Herbaspirillum autotrophicum	..	#N/A		..	#N/A	medium	..
..	733	Herbaspirillum autotrophicum	..	#N/A		..	#N/A	medium	..
..	735	Halomonas halodenitrificans	..	#N/A		..	#N/A	medium	..
..	736	Microvirgula aerodenitrificans	..	#N/A		..	#N/A	medium	..
..	738	Streptomyces clavuligerus	..	#N/A		..	#N/A	high	..
..	739	Thiobacillus denitrificans	..	#N/A		..	#N/A	null	..
..	740	Paenibacillus polymyxa	..	#N/A		..	#N/A	medium	..
..	741	Paenibacillus polymyxa	..	#N/A		..	#N/A	medium	..
..	742	Paenibacillus polymyxa	..	#N/A		..	#N/A	medium	..
..	743	Rhodococcus erythropolis	..	#N/A		..	#N/A	high	..
..	744	Methanobrevibacter arboriphilicus	..	#N/A		..	#N/A	medium	..
..	747	Streptomyces sp.	..	#N/A		..	#N/A	high	..
..	748	Clostridium tertium	..	#N/A		..	#N/A	high	..
..	749	Desulfovibrio piger	..	#N/A		..	#N/A	low	..
..	750	Mycobacterium phlei	..	#N/A		..	#N/A	high	..
..	751	Mycobacterium smegmatis	..	#N/A		..	#N/A	high	..
..	753	Clostridium leptum	..	#N/A		..	#N/A	high	..
..	754	Clostridium sp.	..	#N/A		..	#N/A	high	..
..	755	Clostridium indolis	..	#N/A		..	#N/A	high	..
..	756	Clostridium perfringens	..	#N/A		..	#N/A	high	..
..	757	Clostridium scatologenes	..	#N/A		..	#N/A	high	..
..	758	Clostridium subterminale	..	#N/A		..	#N/A	high	..
..	759	Vibrio natriegens	..	#N/A		..	#N/A	medium	..
..	760	Methylobacterium organophilum	..	#N/A		..	#N/A	medium	..
..	761	Streptomyces sp.	..	#N/A		..	#N/A	high	..
..	762	Mycobacterium sp.	..	#N/A		..	#N/A	high	..
..	765	Desulfosporosinus orientis	..	#N/A		..	#N/A	low	..
..	766	Bacillus pumilus	..	#N/A		..	#N/A	medium	..
..	767	Clostridium sporogenes	..	#N/A		..	#N/A	high	..
..	771	Desulfotomaculum acetoxidans	..	#N/A		..	#N/A	low	..
..	772	Rhodococcus erythropolis	..	#N/A		..	#N/A	high	..
..	773	Streptomyces griseus	..	#N/A		..	#N/A	high	..
..	777	Gordonia alkanivorans	..	#N/A		..	#N/A	medium	..
..	784	Chitinophaga sancti	..	#N/A		..	#N/A	low	..
..	785	Herpetosiphon aurantiacus	..	#N/A		..	#N/A	low	..
..	786	Bacillus megaterium	..	#N/A		..	#N/A	medium	..
..	787	Escherichia coli	..	#N/A		..	#N/A	medium	..
..	788	Proteus mirabilis	..	#N/A		..	medium	medium	..
..	789	Klebsiella pneumoniae subsp. ozaenae	..	#N/A		..	#N/A	medium	..
..	791	Clostridium beijerinckii	..	#N/A		..	#N/A	high	..
..	792	Clostridium acetobutylicum	..	#N/A		..	#N/A	high	..
..	793	Clostridium aurantibutyricum	..	#N/A		..	#N/A	high	..
..	794	Clostridium felsineum	..	#N/A		..	#N/A	high	..
..	795	Clostridium sporogenes	..	#N/A		..	#N/A	high	..
..	797	Clostridium lituseburense	..	#N/A		..	#N/A	high	..
..	798	Clostridium perfringens	..	#N/A		..	#N/A	high	..
..	799	Staphylococcus aureus subsp. aureus	..	#N/A		..	#N/A	high	..
..	800	Methanosarcina barkeri	..	#N/A		..	#N/A	low	..
..	801	Micromonospora sp.	..	#N/A		..	#N/A	high	..
..	802	Micromonospora sp.	..	#N/A		..	#N/A	high	..
..	803	Micromonospora rosaria	..	#N/A		..	#N/A	high	..
..	804	Methanosarcina barkeri	..	#N/A		..	#N/A	low	..
..	805	Methanosarcina barkeri	..	#N/A		..	#N/A	low	..
..	806	Sulfurospirillum sp.	..	#N/A		..	#N/A	low	..
..	807	Thiobacillus denitrificans	..	#N/A		..	#N/A	null	..
..	861	Methanobrevibacter smithii	..	#N/A		..	#N/A	medium	..
..	862	Methanobacterium bryantii	..	#N/A		..	#N/A	medium	..
..	863	Methanobacterium bryantii	..	#N/A		..	#N/A	medium	..
..	864	Methanospirillum hungatei	..	#N/A		..	medium	medium	..
..	865	unclassified bacterium	..	#N/A		..	#N/A	medium	..
..	866	unclassified bacterium	..	#N/A		..	#N/A	medium	..
..	869	Thermoanaerobacterium thermosaccharolyticum	..	#N/A		..	#N/A	high	..
..	916	Streptomyces virginiae	..	#N/A		..	#N/A	high	..
..	917	Arthrobacter sp.	..	#N/A		..	#N/A	high	..
..	918	Streptomyces caelestis	..	#N/A		..	#N/A	high	..
..	919	Streptomyces lincolnensis	..	#N/A		..	#N/A	high	..
..	920	Streptomyces sp.	..	#N/A		..	#N/A	high	..
..	921	Streptomyces pseudogriseolus	..	#N/A		..	#N/A	high	..
..	922	Streptomyces sp.	..	#N/A		..	#N/A	high	..
..	923	Streptomyces variabilis	..	#N/A		..	#N/A	high	..
..	924	Streptomyces sp.	..	#N/A		..	#N/A	high	..
..	926	Streptomyces sp.	..	#N/A		..	#N/A	high	..
..	927	Streptomyces sp.	..	#N/A		..	#N/A	high	..
..	928	Streptomyces sp.	..	#N/A		..	#N/A	high	..
..	929	Streptomyces platensis	..	#N/A		..	#N/A	high	..
..	930	Streptomyces sp.	..	#N/A		..	#N/A	high	..
..	931	Streptomyces sp.	..	#N/A		..	#N/A	high	..
..	933	Clostridium clostridioforme	..	#N/A		..	#N/A	high	..
..	934	Clostridium symbiosum	..	#N/A		..	#N/A	high	..
..	935	Blautia coccoides	..	#N/A		..	#N/A	high	..
..	937	Streptomyces candidus	..	#N/A		..	#N/A	high	..
..	938	Rhodobacter capsulatus	..	#N/A		..	#N/A	low	..
..	939	Pseudomonas aeruginosa	..	#N/A		..	#N/A	medium	..
..	943	Streptomyces albus subsp. albus	..	#N/A		..	#N/A	high	..
..	1030	Acetobacterium woodii	..	#N/A		..	low	medium	..
..	1034	Hydrogenophaga pseudoflava	..	#N/A		..	#N/A	medium	..
..	1035	Stigmatella aurantiaca	..	#N/A		..	low	low	..
..	1039	Micromonospora echinospora	..	#N/A		..	#N/A	high	..
..	1040	Micromonospora echinospora	..	#N/A		..	#N/A	high	..
..	1041	Azotobacter beijerinckii	..	#N/A		..	#N/A	medium	..
..	1042	Streptomyces cinnamonensis	..	#N/A		..	#N/A	high	..
..	1043	Micromonospora sp.	..	#N/A		..	#N/A	high	..
..	1044	Micromonospora sp.	..	#N/A		..	#N/A	high	..
..	1045	Pseudomonas oleovorans subsp. oleovorans	..	#N/A		..	#N/A	null	..
..	1046	Bacillus azotoformans	..	#N/A		..	#N/A	low	..
..	1048	Flavobacterium sp.	..	#N/A		..	#N/A	medium	..
..	1049	Xanthomonas arboricola	..	#N/A		..	#N/A	null	..
..	1050	Xanthomonas campestris	..	#N/A		..	#N/A	high	..
..	1053	Methanothermobacter thermautotrophicus	..	#N/A		..	#N/A	medium	..
..	1054	Streptomyces griseus	..	#N/A		..	#N/A	high	..
..	1055	Lactobacillus plantarum	..	#N/A		..	#N/A	high	..
..	1056	Pediococcus sp.	..	#N/A		..	#N/A	high	..
..	1057	Staphylococcus sp.	..	#N/A		..	#N/A	high	..
..	1058	Escherichia coli	..	#N/A		..	#N/A	medium	..
..	1059	Halorhodospira halochloris	..	#N/A		..	#N/A	low	..
..	1060	Bacillus amyloliquefaciens subsp. amyloliquefaciens	..	#N/A		..	#N/A	medium	..
..	1061	Bacillus amyloliquefaciens subsp. amyloliquefaciens	..	#N/A		..	#N/A	medium	..
..	1062	Bacillus amyloliquefaciens subsp. amyloliquefaciens	..	#N/A		..	#N/A	medium	..
..	1063	Bacillus amyloliquefaciens subsp. amyloliquefaciens	..	#N/A		..	#N/A	medium	..
..	1064	Bacillus amyloliquefaciens subsp. amyloliquefaciens	..	#N/A		..	#N/A	medium	..
..	1065	Bacillus amyloliquefaciens subsp. amyloliquefaciens	..	#N/A		..	#N/A	medium	..
..	1066	Bacillus amyloliquefaciens subsp. amyloliquefaciens	..	#N/A		..	#N/A	medium	..
..	1067	Bacillus amyloliquefaciens subsp. amyloliquefaciens	..	#N/A		..	#N/A	medium	..
..	1068	Rhodospirillum rubrum	..	#N/A		..	#N/A	low	..
..	1069	Rhodococcus opacus	..	#N/A		..	#N/A	high	..
..	1070	Variovorax paradoxus	..	#N/A		..	#N/A	medium	..
..	1071	Variovorax paradoxus	..	#N/A		..	#N/A	medium	..
..	1072	Variovorax paradoxus	..	#N/A		..	#N/A	medium	..
..	1076	Flavobacterium flevense	..	#N/A		..	#N/A	low	..
..	1077	Escherichia coli	..	#N/A		..	#N/A	medium	..
..	1083	Pseudomonas carboxydohydrogena	..	#N/A		..	low	null	..
..	1084	Hydrogenophaga pseudoflava	..	#N/A		..	#N/A	null	..
..	1085	Methyloversatilis universalis	..	#N/A		..	low	null	..
..	1087	Bacillus subtilis subsp. spizizenii	..	#N/A		..	#N/A	medium	..
..	1088	Bacillus subtilis	..	#N/A		..	#N/A	medium	..
..	1089	Bacillus subtilis	..	#N/A		..	#N/A	medium	..
..	1090	Bacillus subtilis subsp. subtilis	..	#N/A		..	#N/A	medium	..
..	1091	Bacillus subtilis subsp. subtilis	..	#N/A		..	#N/A	medium	..
..	1092	Bacillus subtilis	..	#N/A		..	#N/A	medium	..
..	1093	Methanobrevibacter ruminantium	..	#N/A		..	#N/A	medium	..
..	1098	Sphingomonas paucimobilis	..	#N/A		..	#N/A	medium	..
..	1099	Escherichia coli	..	#N/A		..	#N/A	medium	..
..	1100	Haliscomenobacter hydrossis	..	#N/A		..	low	low	..
..	1101	Methanospirillum hungatei	..	#N/A		..	medium	medium	..
..	1103	Escherichia coli	..	#N/A		..	#N/A	medium	..
..	1104	Staphylococcus aureus subsp. aureus	..	#N/A		..	#N/A	high	..
..	1105	Cupriavidus oxalaticus	..	#N/A		..	#N/A	null	..
..	1106	Ancylobacter sp.	..	#N/A		..	#N/A	low	..
..	1107	Ancylobacter sp.	..	#N/A		..	#N/A	low	..
..	1108	Ancylobacter sp.	..	#N/A		..	#N/A	low	..
..	1109	Spirillum sp.	..	#N/A		..	#N/A	null	..
..	1110	Pseudomonas sp.	..	#N/A		..	#N/A	null	..
..	1111	Rhizobium aggregatum	..	#N/A		..	#N/A	medium	..
..	1113	Bradyrhizobium denitrificans	..	#N/A		..	#N/A	low	..
..	1115	Planctomyces limnophilus	..	#N/A		..	low	low	..
..	1116	Escherichia coli	..	#N/A		..	#N/A	medium	..
..	1118	Streptococcus sp.	..	#N/A		..	#N/A	high	..
..	1119	Streptococcus sp.	..	#N/A		..	#N/A	high	..
..	1120	Streptococcus sp.	..	#N/A		..	#N/A	high	..
..	1121	Streptococcus sp.	..	#N/A		..	#N/A	high	..
..	1122	Azohydromonas lata	..	#N/A		..	#N/A	medium	..
..	1123	Azohydromonas lata	..	#N/A		..	#N/A	medium	..
..	1124	Azohydromonas australica	..	#N/A		..	#N/A	medium	..
..	1125	Methanobrevibacter arboriphilicus	..	#N/A		..	#N/A	medium	..
..	1126	Clostridium histolyticum	..	#N/A		..	#N/A	high	..
..	1127	Clostridium malenominatum	..	#N/A		..	#N/A	high	..
..	1128	Pseudomonas aeruginosa	..	#N/A		..	#N/A	medium	..
..	1131	Providencia rettgeri	..	#N/A		..	medium	medium	..
..	1132	Flavobacterium aquatile	..	#N/A		..	#N/A	low	..
..	1135	Leptotrichia buccalis	..	#N/A		..	#N/A	high	..
..	1137	Halorubrum saccharovorum	..	#N/A		..	#N/A	medium	..
..	1139	Acinetobacter calcoaceticus	..	#N/A		..	#N/A	medium	..
..	1192	Pseudomonas sp.	..	#N/A		..	#N/A	medium	..
..	1193	Pseudomonas sp.	..	#N/A		..	#N/A	medium	..
..	1194	Pseudomonas sp.	..	#N/A		..	#N/A	medium	..
..	1195	Pseudomonas sp.	..	#N/A		..	#N/A	medium	..
..	1196	Pseudomonas sp.	..	#N/A		..	#N/A	medium	..
..	1197	Pseudomonas sp.	..	#N/A		..	#N/A	medium	..
..	1198	Pseudomonas sp.	..	#N/A		..	#N/A	medium	..
..	1199	Pseudomonas sp.	..	#N/A		..	#N/A	medium	..
..	1220	Xanthomonas citri subsp. malvacearum	..	#N/A		..	#N/A	high	..
..	1223	Eubacterium barkeri	..	#N/A		..	#N/A	high	..
..	1224	Methanococcus vannielii	..	#N/A		..	#N/A	medium	..
..	1225	Clostridium sphenoides	..	#N/A		..	#N/A	low	..
..	1227	Oligotropha carboxidovorans	..	#N/A		..	#N/A	null	..
..	1231	Zavarzinia compransoris	..	#N/A		..	#N/A	null	..
..	1232	Methanosarcina vacuolata	..	#N/A		..	#N/A	low	..
..	1237	Clostridium thermocellum	..	#N/A		..	#N/A	high	..
..	1239	Alcaligenes sp.	..	#N/A		..	#N/A	medium	..
..	1241	Pseudomonas syringae	..	#N/A		..	#N/A	high	..
..	1242	Pseudomonas syringae	..	#N/A		..	#N/A	medium	..
..	1251	Sulfurimonas denitrificans	..	#N/A		..	#N/A	null	..
..	1253	Pseudomonas aeruginosa	..	#N/A		..	#N/A	medium	..
..	1267	Lactobacillus brevis	..	#N/A		..	#N/A	high	..
..	1268	Lactobacillus brevis	..	#N/A		..	#N/A	high	..
..	1269	Lactobacillus brevis	..	#N/A		..	#N/A	high	..
..	1276	Thermodesulfobacterium thermophilum	..	#N/A		..	#N/A	low	..
..	1277	Ancylobacter vacuolatus	..	#N/A		..	#N/A	low	..
..	1279	Meiothermus ruber	..	#N/A		..	#N/A	medium	..
..	1283	Clostridium aminovalericum	..	#N/A		..	#N/A	high	..
..	1284	Clostridium cadaveris	..	#N/A		..	#N/A	high	..
..	1285	Clostridium cochlearium	..	#N/A		..	#N/A	high	..
..	1286	Clostridium innocuum	..	#N/A		..	#N/A	high	..
..	1287	Clostridium oroticum	..	#N/A		..	#N/A	medium	..
..	1288	Clostridium glycolicum	..	#N/A		..	#N/A	high	..
..	1289	Clostridium mangenotii	..	#N/A		..	#N/A	high	..
..	1290	Clostridium oceanicum	..	#N/A		..	#N/A	high	..
..	1291	Clostridium putrefaciens	..	#N/A		..	#N/A	high	..
..	1292	Clostridium sartagoforme	..	#N/A		..	#N/A	high	..
..	1293	Clostridium carnis	..	#N/A		..	#N/A	high	..
..	1294	Clostridium sporosphaeroides	..	#N/A		..	#N/A	high	..
..	1296	Clostridium difficile	..	#N/A		..	#N/A	high	..
..	1297	Jeotgalibacillus marinus	..	#N/A		..	#N/A	medium	..
..	1298	Jeotgalibacillus marinus	..	#N/A		..	#N/A	medium	..
..	1299	Pseudomonas aeruginosa	..	#N/A		..	#N/A	medium	..
..	1301	Bacillus fastidiosus	..	#N/A		..	#N/A	null	..
..	1302	Bacillus sp.	..	#N/A		..	#N/A	null	..
..	1303	Bacillus sp.	..	#N/A		..	#N/A	null	..
..	1304	Bacillus sp.	..	#N/A		..	#N/A	null	..
..	1305	Bacillus fastidiosus	..	#N/A		..	#N/A	null	..
..	1306	Bacillus sp.	..	#N/A		..	#N/A	low	..
..	1307	Halococcus morrhuae	..	#N/A		..	#N/A	high	..
..	1308	Halococcus morrhuae	..	#N/A		..	#N/A	high	..
..	1309	Halococcus morrhuae	..	#N/A		..	#N/A	high	..
..	1310	Halococcus morrhuae	..	#N/A		..	#N/A	high	..
..	1311	Methanosarcina barkeri	..	#N/A		..	#N/A	low	..
..	1312	Methanobacterium formicicum	..	#N/A		..	#N/A	medium	..
..	1313	Clostridium thermocellum	..	#N/A		..	#N/A	high	..
..	1314	Bacillus aminovorans	..	#N/A		..	#N/A	medium	..
..	1315	Bacillus circulans	..	#N/A		..	#N/A	high	..
..	1316	Bacillus flexus	..	#N/A		..	#N/A	medium	..
..	1317	Bacillus simplex	..	#N/A		..	#N/A	medium	..
..	1318	Bacillus simplex	..	#N/A		..	#N/A	medium	..
..	1319	Bacillus simplex	..	#N/A		..	#N/A	medium	..
..	1320	Bacillus flexus	..	#N/A		..	#N/A	medium	..
..	1321	Bacillus simplex	..	#N/A		..	#N/A	medium	..
..	1322	Bacillus simplex	..	#N/A		..	#N/A	medium	..
..	1323	Bacillus simplex	..	#N/A		..	#N/A	medium	..
..	1324	Bacillus sp.	..	#N/A		..	#N/A	medium	..
..	1325	Bacillus sp.	..	#N/A		..	#N/A	medium	..
..	1327	Paenibacillus agarexedens	..	#N/A		..	#N/A	medium	..
..	1328	Escherichia coli	..	#N/A		..	#N/A	medium	..
..	1329	Escherichia coli	..	#N/A		..	#N/A	medium	..
..	1337	Methylobacterium extorquens	..	#N/A		..	#N/A	medium	..
..	1338	Methylobacterium extorquens	..	#N/A		..	#N/A	medium	..
..	1339	Methylobacterium extorquens	..	#N/A		..	#N/A	medium	..
..	1340	Methylobacterium extorquens	..	#N/A		..	#N/A	medium	..
..	1350	Xanthomonas sp.	..	#N/A		..	#N/A	high	..
..	1351	Clostridium cellobioparum	..	#N/A		..	#N/A	high	..
..	1352	Paenibacillus sp.	..	#N/A		..	#N/A	medium	..
..	1354	Paenibacillus sp.	..	#N/A		..	#N/A	medium	..
..	1355	Paenibacillus agaridevorans	..	#N/A		..	#N/A	medium	..
..	1356	Paenibacillus sp.	..	#N/A		..	#N/A	medium	..
..	1358	Paenibacillus sp.	..	#N/A		..	#N/A	medium	..
..	1361	Ruminobacter amylophilus	..	#N/A		..	#N/A	medium	..
..	1374	Rhodovulum sulfidophilum	..	#N/A		..	#N/A	low	..
..	1376	Allochromatium minutissimum	..	#N/A		..	#N/A	null	..
..	1381	Mycobacterium parafortuitum	..	#N/A		..	#N/A	high	..
..	1382	Desulfovibrio gigas	..	#N/A		..	#N/A	null	..
..	1383	Bacillus sp.	..	#N/A		..	#N/A	medium	..
..	1384	Clostridium purinilyticum	..	#N/A		..	#N/A	low	..
..	1392	Escherichia coli	..	#N/A		..	#N/A	medium	..
..	1393	Xanthobacter autotrophicus	..	#N/A		..	#N/A	medium	..
..	1396	Bacteroides fragilis	..	#N/A		..	#N/A	high	..
..	1397	Desulfuromonas acetexigens	..	#N/A		..	#N/A	null	..
..	1400	Clostridium limosum	..	#N/A		..	#N/A	high	..
..	1401	Clostridium baratii	..	#N/A		..	#N/A	high	..
..	1402	Clostridium ramosum	..	#N/A		..	#N/A	high	..
..	1403	Paracoccus denitrificans	..	#N/A		..	#N/A	medium	..
..	1404	Paracoccus denitrificans	..	#N/A		..	#N/A	medium	..
..	1405	Paracoccus denitrificans	..	#N/A		..	#N/A	medium	..
..	1406	Paracoccus denitrificans	..	#N/A		..	#N/A	medium	..
..	1407	Paracoccus denitrificans	..	#N/A		..	#N/A	medium	..
..	1408	Paracoccus denitrificans	..	#N/A		..	#N/A	medium	..
..	1411	Haloferax mediterranei	..	#N/A		..	#N/A	medium	..
..	1412	Corynebacterium glutamicum	..	#N/A		..	#N/A	medium	..
..	1416	Beggiatoa alba	..	#N/A		..	low	low	..
..	1444	Rhodococcus sp.	..	#N/A		..	#N/A	high	..
..	1446	Clostridium sporogenes	..	#N/A		..	#N/A	high	..
..	1447	Bacteroides vulgatus	..	#N/A		..	#N/A	high	..
..	1455	Comamonas testosteroni	..	#N/A		..	#N/A	medium	..
..	1457	Thermoanaerobacter brockii subsp. brockii	..	#N/A		..	#N/A	high	..
..	1460	Clostridium tyrobutyricum	..	#N/A		..	#N/A	medium	..
..	1466	unclassified bacterium	..	#N/A		..	#N/A	low	..
..	1467	unclassified bacterium	..	#N/A		..	#N/A	low	..
..	1468	unclassified bacterium	..	#N/A		..	#N/A	low	..
..	1469	unclassified bacterium	..	#N/A		..	#N/A	low	..
..	1471	Streptomyces griseus	..	#N/A		..	#N/A	high	..
..	1473	Paenibacillus agarexedens	..	#N/A		..	#N/A	medium	..
..	1474	Paenibacillus sp.	..	#N/A		..	#N/A	medium	..
..	1475	Paenibacillus agarexedens	..	#N/A		..	#N/A	medium	..
..	1477	Paenibacillus agarexedens	..	#N/A		..	#N/A	medium	..
..	1478	Paenibacillus agarexedens	..	#N/A		..	#N/A	medium	..
..	1479	Paenibacillus agarexedens	..	#N/A		..	#N/A	medium	..
..	1480	Paenibacillus sp.	..	#N/A		..	#N/A	medium	..
..	1481	Paenibacillus sp.	..	#N/A		..	#N/A	medium	..
..	1482	Paenibacillus sp.	..	#N/A		..	#N/A	medium	..
..	1483	Paenibacillus agaridevorans	..	#N/A		..	#N/A	medium	..
..	1484	Paenibacillus agaridevorans	..	#N/A		..	#N/A	medium	..
..	1485	Paenibacillus agaridevorans	..	#N/A		..	#N/A	medium	..
..	1486	Paenibacillus agaridevorans	..	#N/A		..	#N/A	medium	..
..	1487	Paenibacillus sp.	..	#N/A		..	#N/A	medium	..
..	1488	Bacillus sp.	..	#N/A		..	#N/A	medium	..
..	1496	Clostridium aceticum	..	#N/A		..	#N/A	medium	..
..	1497	Methanogenium cariaci	..	#N/A		..	#N/A	low	..
..	1498	Methanoculleus marisnigri	..	#N/A		..	#N/A	low	..
..	1509	Bacillus simplex	..	#N/A		..	#N/A	medium	..
..	1510	Bacillus simplex	..	#N/A		..	#N/A	medium	..
..	1511	Bacillus simplex	..	#N/A		..	#N/A	medium	..
..	1512	Bacillus simplex	..	#N/A		..	#N/A	medium	..
..	1513	Bacillus simplex	..	#N/A		..	#N/A	medium	..
..	1514	Bacillus simplex	..	#N/A		..	#N/A	medium	..
..	1515	Bacillus simplex	..	#N/A		..	#N/A	medium	..
..	1516	Bacillus simplex	..	#N/A		..	#N/A	medium	..
..	1517	Bacillus megaterium	..	#N/A		..	#N/A	medium	..
..	1519	Bacillus sp.	..	#N/A		..	#N/A	medium	..
..	1520	Bacillus sp.	..	#N/A		..	#N/A	medium	..
..	1521	Bacillus sp.	..	#N/A		..	#N/A	medium	..
..	1522	Janthinobacterium lividum	..	#N/A		..	#N/A	null	..
..	1526	Xanthomonas campestris	..	#N/A		..	#N/A	high	..
..	1527	Bacillus simplex	..	#N/A		..	#N/A	medium	..
..	1529	Bacillus sp.	..	#N/A		..	#N/A	medium	..
..	1530	Bacillus firmus	..	#N/A		..	#N/A	medium	..
..	1532	Acinetobacter junii	..	#N/A		..	#N/A	medium	..
..	1534	Thiomicrospira pelophila	..	#N/A		..	#N/A	null	..
..	1535	Methanobacterium formicicum	..	#N/A		..	#N/A	medium	..
..	1536	Methanobrevibacter arboriphilicus	..	#N/A		..	#N/A	medium	..
..	1537	Methanococcus voltae	..	#N/A		..	#N/A	low	..
..	1538	Methanosarcina barkeri	..	#N/A		..	#N/A	low	..
..	1539	Methanomicrobium mobile	..	#N/A		..	#N/A	high	..
..	1550	Geobacillus toebii	..	#N/A		..	#N/A	high	..
..	1551	Clostridium cocleatum	..	#N/A		..	#N/A	high	..
..	1552	Clostridium spiroforme	..	#N/A		..	#N/A	high	..
..	1562	Escherichia coli	..	#N/A		..	#N/A	medium	..
..	1563	Escherichia coli	..	#N/A		..	#N/A	medium	..
..	1564	Hyphomicrobium aestuarii	..	#N/A		..	#N/A	low	..
..	1565	Hyphomicrobium facile subsp. facile	..	#N/A		..	#N/A	low	..
..	1566	Hyphomicrobium zavarzinii	..	#N/A		..	#N/A	low	..
..	1574	Paenibacillus macerans	..	#N/A		..	#N/A	medium	..
..	1576	Escherichia coli	..	#N/A		..	#N/A	medium	..
..	1591	Marichromatium purpuratum	..	#N/A		..	medium	null	..
..	1605	Micrococcus luteus	..	#N/A		..	#N/A	medium	..
..	1607	Escherichia coli	..	#N/A		..	#N/A	medium	..
..	1608	Serratia marcescens	..	#N/A		..	#N/A	medium	..
..	1616	Sulfolobus solfataricus	..	#N/A		..	#N/A	low	..
..	1617	Sulfolobus solfataricus	..	#N/A		..	#N/A	low	..
..	1618	Xanthobacter autotrophicus	..	#N/A		..	#N/A	medium	..
..	1619	Pantoea agglomerans	..	#N/A		..	medium	medium	..
..	1620	Klebsiella pneumoniae subsp. pneumoniae	..	#N/A		..	#N/A	null	..
..	1621	Delftia acidovorans	..	#N/A		..	#N/A	null	..
..	1622	Comamonas testosteroni	..	#N/A		..	#N/A	null	..
..	1634	Pseudomonas sp.	..	#N/A		..	#N/A	medium	..
..	1635	Brevundimonas diminuta	..	#N/A		..	#N/A	medium	..
..	1636	Serratia marcescens	..	#N/A		..	#N/A	medium	..
..	1640	Bacillus simplex	..	#N/A		..	#N/A	medium	..
..	1641	Bacillus simplex	..	#N/A		..	#N/A	medium	..
..	1642	Bacillus simplex	..	#N/A		..	#N/A	medium	..
..	1643	Klebsiella pneumoniae subsp. pneumoniae	..	#N/A		..	#N/A	medium	..
..	1644	Bacillus cereus	..	#N/A		..	#N/A	medium	..
..	1645	Filifactor villosus	..	#N/A		..	#N/A	high	..
..	1650	Pseudomonas nitroreducens	..	#N/A		..	#N/A	medium	..
..	1651	Acidianus brierleyi	..	#N/A		..	#N/A	low	..
..	1664	Clostridium sporogenes	..	#N/A		..	#N/A	high	..
..	1667	Bacillus flexus	..	#N/A		..	#N/A	medium	..
..	1668	Bacillus megaterium	..	#N/A		..	#N/A	medium	..
..	1669	Bacillus megaterium	..	#N/A		..	#N/A	medium	..
..	1670	Bacillus megaterium	..	#N/A		..	#N/A	medium	..
..	1671	Bacillus megaterium	..	#N/A		..	#N/A	medium	..
..	1672	Megamonas hypermegale	..	#N/A		..	#N/A	high	..
..	1675	Desulfuromonas acetoxidans	..	#N/A		..	#N/A	low	..
..	1676	Desulfuromonas acetoxidans	..	#N/A		..	#N/A	low	..
..	1677	Chlorobaculum limnaeum	..	#N/A		..	#N/A	null	..
..	1682	Clostridium propionicum	..	#N/A		..	#N/A	medium	..
..	1685	Prosthecochloris aestuarii	..	#N/A		..	#N/A	null	..
..	1686	Allochromatium vinosum	..	#N/A		..	#N/A	null	..
..	1687	Bacillus sp.	..	#N/A		..	#N/A	medium	..
..	1688	Bacillus sp.	..	#N/A		..	#N/A	medium	..
..	1689	Bacillus sp.	..	#N/A		..	#N/A	medium	..
..	1690	Azospirillum brasilense	..	#N/A		..	#N/A	low	..
..	1693	Pseudomonas putida	..	#N/A		..	#N/A	null	..
..	1707	Pseudomonas aeruginosa	..	#N/A		..	#N/A	medium	..
..	1708	Methylobacterium mesophilicum	..	#N/A		..	#N/A	medium	..
..	1709	Rubrivivax gelatinosus	..	#N/A		..	low	low	..
..	1710	Rhodobacter capsulatus	..	#N/A		..	#N/A	low	..
..	1711	Marichromatium purpuratum	..	#N/A		..	medium	null	..
..	1712	Marichromatium gracile	..	#N/A		..	#N/A	null	..
..	1713	Marichromatium gracile	..	#N/A		..	#N/A	null	..
..	1714	Beijerinckia sp.	..	#N/A		..	#N/A	medium	..
..	1715	Beijerinckia indica subsp. indica	..	#N/A		..	#N/A	medium	..
..	1716	Beijerinckia derxii subsp. derxii	..	#N/A		..	#N/A	medium	..
..	1717	Beijerinckia sp.	..	#N/A		..	#N/A	medium	..
..	1719	Beijerinckia indica subsp. lacticogenes	..	#N/A		..	#N/A	medium	..
..	1720	Beijerinckia mobilis	..	#N/A		..	#N/A	medium	..
..	1721	Azotobacter sp.	..	#N/A		..	#N/A	medium	..
..	1722	Azohydromonas sp.	..	#N/A		..	#N/A	medium	..
..	1723	Azotobacter sp.	..	#N/A		..	#N/A	medium	..
..	1724	Beijerinckia sp.	..	#N/A		..	#N/A	medium	..
..	1725	Rhizobium sp.	..	#N/A		..	#N/A	medium	..
..	1726	Azospirillum sp.	..	#N/A		..	#N/A	low	..
..	1727	Azospirillum sp.	..	#N/A		..	#N/A	low	..
..	1728	Thermoplasma acidophilum	..	#N/A		..	#N/A	medium	..
..	1730	Bacillus cereus	..	#N/A		..	#N/A	medium	..
..	1731	Clostridium acetobutylicum	..	#N/A		..	#N/A	high	..
..	1732	Clostridium acetobutylicum	..	#N/A		..	#N/A	high	..
..	1733	Clostridium acetobutylicum	..	#N/A		..	#N/A	high	..
..	1734	Clostridium sporogenes	..	#N/A		..	#N/A	high	..
..	1735	Paenibacillus durus	..	#N/A		..	#N/A	high	..
..	1737	Clostridium acetobutylicum	..	#N/A		..	#N/A	high	..
..	1738	Clostridium acetobutylicum	..	#N/A		..	#N/A	high	..
..	1739	Clostridium beijerinckii	..	#N/A		..	#N/A	high	..
..	1740	Wolinella succinogenes	..	#N/A		..	#N/A	low	..
..	1741	Desulfomicrobium norvegicum	..	#N/A		..	#N/A	low	..
..	1742	Desulfomicrobium baculatum	..	#N/A		..	#N/A	low	..
..	1743	Desulfomicrobium baculatum	..	#N/A		..	#N/A	low	..
..	1744	Desulfovibrio vulgaris subsp. vulgaris	..	#N/A		..	#N/A	low	..
..	1748	Streptosporangium sp.	..	#N/A		..	#N/A	high	..
..	1749	Burkholderia fungorum	..	#N/A		..	#N/A	medium	..
..	1755	Bradyrhizobium japonicum	..	#N/A		..	#N/A	medium	..
..	1756	Bradyrhizobium japonicum	..	#N/A		..	#N/A	medium	..
..	1757	Clavibacter michiganensis subsp. sepedonicus	..	#N/A		..	#N/A	high	..
..	1758	Methylobacillus glycogenes	..	#N/A		..	#N/A	medium	..
..	1759	Methylobacterium rhodesianum	..	#N/A		..	#N/A	medium	..
..	1760	Methylobacillus glycogenes	..	#N/A		..	#N/A	medium	..
..	1761	Cytophaga hutchinsonii	..	#N/A		..	#N/A	medium	..
..	1774	Rhodospirillum photometricum	..	#N/A		..	#N/A	low	..
..	1782	Bacillus aminovorans	..	#N/A		..	#N/A	high	..
..	1785	Clostridium celatum	..	#N/A		..	#N/A	high	..
..	1786	Clostridium sp.	..	#N/A		..	#N/A	high	..
..	1787	Clostridium nexile	..	#N/A		..	#N/A	high	..
..	1788	Treponema bryantii	..	#N/A		..	#N/A	high	..
..	1790	Micrococcus luteus	..	#N/A		..	#N/A	medium	..
..	1794	Bacillus pumilus	..	#N/A		..	#N/A	medium	..
..	1795	Bacillus aminovorans	..	#N/A		..	#N/A	high	..
..	1798	Staphylococcus epidermidis	..	#N/A		..	#N/A	high	..
..	1801	Clostridium polysaccharolyticum	..	#N/A		..	#N/A	high	..
..	1804	Bacillus megaterium	..	#N/A		..	#N/A	medium	..
..	1805	Sphingomonas echinoides	..	#N/A		..	#N/A	medium	..
..	1811	Flavobacterium saccharophilum	..	#N/A		..	#N/A	low	..
..	1813	Sporocytophaga myxococcoides	..	#N/A		..	low	low	..
..	1818	Shewanella putrefaciens	..	#N/A		..	#N/A	low	..
..	1819	Methylobacterium radiotolerans	..	#N/A		..	#N/A	medium	..
..	1820	Clostridium beijerinckii	..	#N/A		..	#N/A	high	..
..	1825	Methanosarcina thermophila	..	#N/A		..	#N/A	high	..
..	1837	Simplicispira metamorpha	..	#N/A		..	#N/A	low	..
..	1838	Azospirillum lipoferum	..	#N/A		..	#N/A	low	..
..	1839	Insolitispirillum peregrinum subsp. peregrinum	..	#N/A		..	#N/A	medium	..
..	1840	Azospirillum lipoferum	..	#N/A		..	#N/A	low	..
..	1841	Azospirillum lipoferum	..	#N/A		..	#N/A	low	..
..	1842	Azospirillum lipoferum	..	#N/A		..	#N/A	low	..
..	1843	Azospirillum brasilense	..	#N/A		..	#N/A	low	..
..	1844	Azospirillum brasilense	..	#N/A		..	#N/A	low	..
..	1846	Derxia gummosa	..	#N/A		..	#N/A	medium	..
..	1850	Methanothermobacter thermautotrophicus	..	#N/A		..	#N/A	medium	..
..	1856	Pseudomonas syringae	..	#N/A		..	#N/A	high	..
..	1857	Methylobacterium sp.	..	#N/A		..	#N/A	medium	..
..	1858	Azospirillum brasilense	..	#N/A		..	#N/A	low	..
..	1859	Azospirillum brasilense	..	#N/A		..	#N/A	low	..
..	1860	Azospirillum lipoferum	..	#N/A		..	#N/A	low	..
..	1866	Lysinibacillus sphaericus	..	#N/A		..	#N/A	medium	..
..	1867	Lysinibacillus sphaericus	..	#N/A		..	#N/A	high	..
..	1868	Pseudomonas putida	..	#N/A		..	#N/A	medium	..
..	1869	Hyphomicrobium denitrificans	..	#N/A		..	#N/A	null	..
..	1870	Acetivibrio cellulolyticus	..	#N/A		..	medium	low	..
..	1895	Lysobacter enzymogenes subsp. enzymogenes	..	#N/A		..	#N/A	medium	..
..	1896	Bacteroides ovatus	..	#N/A		..	#N/A	high	..
..	1897	Propionibacterium acnes	..	#N/A		..	#N/A	high	..
..	1900	Escherichia coli	..	#N/A		..	#N/A	medium	..
..	1902	Spirochaeta aurantia subsp. aurantia	..	#N/A		..	#N/A	medium	..
..	1903	Spirochaeta zuelzerae	..	#N/A		..	#N/A	medium	..
..	1910	Methanothermobacter thermautotrophicus	..	#N/A		..	#N/A	medium	..
..	1911	Acetobacterium wieringae	..	#N/A		..	#N/A	medium	..
..	1913	Bacillus licheniformis	..	#N/A		..	#N/A	medium	..
..	1924	Desulfovibrio desulfuricans subsp. desulfuricans	..	#N/A		..	#N/A	low	..
..	1925	Desulfovibrio oxamicus	..	#N/A		..	#N/A	low	..
..	1926	Desulfovibrio desulfuricans subsp. desulfuricans	..	#N/A		..	#N/A	low	..
..	1927	Acidithiobacillus ferrooxidans	..	#N/A		..	#N/A	null	..
..	1928	Leptospirillum sp.	..	#N/A		..	#N/A	null	..
..	1929	Leptospirillum sp.	..	#N/A		..	#N/A	null	..
..	1931	Leptospirillum sp.	..	#N/A		..	#N/A	null	..
..	1936	Escherichia coli	..	#N/A		..	#N/A	medium	..
..	1969	Bacillus licheniformis	..	#N/A		..	#N/A	medium	..
..	1970	Bacillus subtilis	..	#N/A		..	#N/A	medium	..
..	1971	Bacillus subtilis	..	#N/A		..	#N/A	medium	..
..	1972	Bacillus sp.	..	#N/A		..	#N/A	medium	..
..	1973	Bacillus circulans	..	#N/A		..	#N/A	medium	..
..	1974	Moorella thermoautotrophica	..	#N/A		..	#N/A	medium	..
..	1975	Clostridium sp.	..	#N/A		..	#N/A	high	..
..	1976	Pseudomonas fluorescens	..	#N/A		..	#N/A	medium	..
..	1978	Mesorhizobium ciceri	..	#N/A		..	#N/A	medium	..
..	1979	Rhizobium phaseoli	..	#N/A		..	#N/A	medium	..
..	1980	Rhizobium leguminosarum	..	#N/A		..	#N/A	medium	..
..	1981	Ensifer meliloti	..	#N/A		..	low	medium	..
..	1982	Bradyrhizobium japonicum	..	#N/A		..	#N/A	medium	..
..	1983	Rhizobium lupini	..	#N/A		..	#N/A	medium	..
..	1984	Bradyrhizobium sp.	..	#N/A		..	#N/A	medium	..
..	1985	Clostridium sp.	..	#N/A		..	#N/A	high	..
..	1986	Phenylobacterium immobile	..	#N/A		..	#N/A	medium	..
..	1989	Eubacterium angustum	..	#N/A		..	#N/A	low	..
..	1990	Rhodococcus equi	..	#N/A		..	#N/A	high	..
..	1991	Pseudomonas sp.	..	#N/A		..	#N/A	medium	..
..	1993	Ralstonia solanacearum	..	#N/A		..	low	null	..
..	2000	Bacillus schlegelii	..	#N/A		..	#N/A	null	..
..	2001	Bacillus schlegelii	..	#N/A		..	#N/A	null	..
..	2003	Gluconobacter oxydans	..	#N/A		..	#N/A	high	..
..	2004	Gluconacetobacter xylinus	..	#N/A		..	#N/A	high	..
..	2005	Pseudomonas fluorescens	..	#N/A		..	#N/A	medium	..
..	2006	Acetobacter pasteurianus	..	#N/A		..	#N/A	high	..
..	2007	Veillonella parvula	..	#N/A		..	#N/A	medium	..
..	2008	Veillonella parvula	..	#N/A		..	#N/A	high	..
..	2009	Xanthobacter autotrophicus	..	#N/A		..	#N/A	medium	..
..	2010	Streptomyces griseus	..	#N/A		..	#N/A	high	..
..	2026	Klebsiella pneumoniae subsp. pneumoniae	..	#N/A		..	#N/A	medium	..
..	2027	Geobacillus stearothermophilus	..	#N/A		..	#N/A	medium	..
..	2028	Spirochaeta stenostrepta	..	#N/A		..	#N/A	medium	..
..	2029	Spirochaeta litoralis	..	#N/A		..	#N/A	low	..
..	2030	Thermoanaerobacter kivui	..	#N/A		..	#N/A	null	..
..	2032	Desulfobulbus propionicus	..	#N/A		..	#N/A	null	..
..	2033	Desulfobulbus sp.	..	#N/A		..	#N/A	null	..
..	2034	Desulfobacter postgatei	..	#N/A		..	#N/A	null	..
..	2035	Desulfobacter sp.	..	#N/A		..	#N/A	null	..
..	2036	Methanothermobacter thermautotrophicus	..	#N/A		..	#N/A	medium	..
..	2039	Cellulophaga lytica	..	#N/A		..	#N/A	low	..
..	2040	Cellulophaga lytica	..	#N/A		..	#N/A	low	..
..	2041	Aquimarina latercula	..	#N/A		..	#N/A	low	..
..	2043	Lysobacter enzymogenes subsp. enzymogenes	..	#N/A		..	#N/A	low	..
..	2044	Lysobacter antibioticus	..	#N/A		..	#N/A	low	..
..	2045	Lysobacter antibioticus	..	#N/A		..	#N/A	low	..
..	2046	Bacillus thuringiensis	..	#N/A		..	#N/A	medium	..
..	2048	Bacillus mycoides	..	#N/A		..	#N/A	medium	..
..	2053	Methanosarcina mazei	..	#N/A		..	#N/A	low	..
..	2055	Desulfobotulus sapovorans	..	#N/A		..	#N/A	null	..
..	2056	Desulfovibrio sp.	..	#N/A		..	#N/A	null	..
..	2057	Desulfobacter sp.	..	#N/A		..	#N/A	null	..
..	2058	Desulfobulbus sp.	..	#N/A		..	#N/A	null	..
..	2059	Desulfococcus multivorans	..	#N/A		..	#N/A	null	..
..	2060	Desulfosarcina variabilis	..	#N/A		..	low	null	..
..	2061	Zobellia uliginosa	..	#N/A		..	#N/A	medium	..
..	2062	Cytophaga sp.	..	#N/A		..	#N/A	low	..
..	2063	Flavobacterium hydatis	..	#N/A		..	#N/A	low	..
..	2064	Flavobacterium johnsoniae	..	#N/A		..	#N/A	low	..
..	2067	Methanococcus maripaludis	..	#N/A		..	#N/A	low	..
..	2071	Streptococcus pyogenes	..	#N/A		..	#N/A	high	..
..	2072	Streptococcus pyogenes	..	#N/A		..	#N/A	high	..
..	2073	Streptococcus pyogenes	..	#N/A		..	#N/A	high	..
..	2074	Streptococcus pyogenes	..	#N/A		..	#N/A	high	..
..	2075	Desulfarculus baarsii	..	#N/A		..	#N/A	null	..
..	2077	Desulfonema magnum	..	#N/A		..	#N/A	null	..
..	2078	Thermoproteus tenax	..	#N/A		..	low	medium	..
..	2079	Bacteroides thetaiotaomicron	..	#N/A		..	#N/A	high	..
..	2080	Thauera butanivorans	..	#N/A		..	#N/A	null	..
..	2082	Hydrogenophaga taeniospiralis	..	#N/A		..	#N/A	medium	..
..	2088	Methanothermus fervidus	..	#N/A		..	medium	low	..
..	2094	Trichococcus flocculiformis	..	#N/A		..	#N/A	medium	..
..	2095	Methanothermococcus thermolithotrophicus	..	#N/A		..	#N/A	low	..
..	2097	Marinilabilia salmonicolor	..	#N/A		..	medium	low	..
..	2108	Rhizobium leguminosarum	..	#N/A		..	#N/A	medium	..
..	2109	Bacillus subtilis	..	#N/A		..	#N/A	medium	..
..	2110	Halorhodospira abdelmalekii	..	#N/A		..	medium	null	..
..	2111	Ectothiorhodospira shaposhnikovii	..	#N/A		..	#N/A	null	..
..	2112	Pseudomonas putida	..	#N/A		..	#N/A	medium	..
..	2114	Phenylobacterium immobile	..	#N/A		..	#N/A	medium	..
..	2117	Phenylobacterium immobile	..	#N/A		..	#N/A	medium	..
..	2118	#N/A	..	#N/A		..	#N/A	null	..
..	2119	Desulfovibrio vulgaris subsp. vulgaris	..	#N/A		..	#N/A	low	..
..	2132	Rhodothalassium salexigens	..	#N/A		..	medium	low	..
..	2133	Methanothermobacter marburgensis	..	#N/A		..	#N/A	medium	..
..	2134	Streptococcus agalactiae	..	#N/A		..	#N/A	high	..
..	2139	Methanosaeta concilii	..	#N/A		..	#N/A	null	..
..	2140	Proteus vulgaris	..	#N/A		..	#N/A	medium	..
..	2141	Clostridium sordellii	..	#N/A		..	#N/A	high	..
..	2146	Enterococcus faecium	..	#N/A		..	#N/A	high	..
..	2150	Selenomonas ruminantium subsp. ruminantium	..	#N/A		..	#N/A	medium	..
..	2151	Bacteroides fragilis	..	#N/A		..	#N/A	high	..
..	2152	Clostridium saccharoperbutylacetonicum	..	#N/A		..	#N/A	high	..
..	2153	Clostridium cochlearium	..	#N/A		..	#N/A	high	..
..	2154	Desulfotomaculum ruminis	..	#N/A		..	#N/A	low	..
..	2158	Clostridium histolyticum	..	#N/A		..	#N/A	high	..
..	2160	Natronomonas pharaonis	..	#N/A		..	#N/A	medium	..
..	2161	Desulfurococcus mobilis	..	#N/A		..	#N/A	low	..
..	2162	Desulfurococcus mucosus	..	#N/A		..	#N/A	low	..
..	2163	Methylobacterium rhodinum	..	#N/A		..	#N/A	medium	..
..	2165	Vibrio harveyi	..	#N/A		..	#N/A	high	..
..	2167	Photobacterium phosphoreum	..	#N/A		..	#N/A	null	..
..	2168	Aliivibrio fischeri	..	#N/A		..	#N/A	medium	..
..	2170	unclassified bacterium	..	#N/A		..	#N/A	medium	..
..	2171	Vibrio alginolyticus	..	#N/A		..	#N/A	medium	..
..	2172	Vibrio parahaemolyticus	..	#N/A		..	#N/A	high	..
..	2178	Thermodesulfobacterium commune	..	#N/A		..	#N/A	low	..
..	2179	Propionispira arboris	..	#N/A		..	#N/A	low	..
..	2228	Halanaerobium praevalens	..	#N/A		..	#N/A	high	..
..	2229	Thermoanaerobacterium thermosulfurigenes	..	#N/A		..	#N/A	medium	..
..	2235	Virgibacillus pantothenticus	..	#N/A		..	#N/A	medium	..
..	2240	Virgibacillus pantothenticus	..	#N/A		..	#N/A	medium	..
..	2241	Virgibacillus proomii	..	#N/A		..	#N/A	medium	..
..	2242	Virgibacillus proomii	..	#N/A		..	#N/A	medium	..
..	2243	Eggerthella lenta	..	#N/A		..	#N/A	high	..
..	2244	Methanosarcina mazei	..	#N/A		..	#N/A	low	..
..	2246	Thermoanaerobacter ethanolicus	..	#N/A		..	#N/A	high	..
..	2247	Thermoanaerobacter thermohydrosulfuricus	..	#N/A		..	#N/A	high	..
..	2250	Providencia stuartii	..	#N/A		..	#N/A	medium	..
..	2255	Bacteroides thetaiotaomicron	..	#N/A		..	#N/A	high	..
..	2256	Methanosarcina barkeri	..	#N/A		..	#N/A	low	..
..	2257	Methanobacterium sp.	..	#N/A		..	#N/A	medium	..
..	2259	Corallococcus coralloides	..	#N/A		..	#N/A	medium	..
..	2260	Myxococcus virescens	..	#N/A		..	#N/A	medium	..
..	2261	Archangium gephyra	..	#N/A		..	low	medium	..
..	2262	Cystobacter fuscus	..	#N/A		..	#N/A	medium	..
..	2266	Halobacillus halophilus	..	#N/A		..	#N/A	medium	..
..	2267	Xanthobacter autotrophicus	..	#N/A		..	#N/A	medium	..
..	2268	Bacillus sp.	..	#N/A		..	#N/A	high	..
..	2269	Sporosarcina globispora	..	#N/A		..	#N/A	high	..
..	2270	Bacillus psychrosaccharolyticus	..	#N/A		..	#N/A	high	..
..	2271	Bacillus psychrosaccharolyticus	..	#N/A		..	#N/A	high	..
..	2272	Psychrobacillus insolitus	..	#N/A		..	#N/A	high	..
..	2273	Sporosarcina psychrophila	..	#N/A		..	#N/A	high	..
..	2274	Sporosarcina psychrophila	..	#N/A		..	#N/A	high	..
..	2275	Melittangium lichenicola	..	#N/A		..	low	medium	..
..	2276	Sorangium cellulosum	..	#N/A		..	low	low	..
..	2277	Bacillus atrophaeus	..	#N/A		..	#N/A	medium	..
..	2278	Methanolobus tindarius	..	#N/A		..	low	null	..
..	2281	Sporosarcina ureae	..	#N/A		..	high	medium	..
..	2286	Azotobacter chroococcum	..	#N/A		..	#N/A	medium	..
..	2288	Azotobacter nigricans subsp. nigricans	..	#N/A		..	#N/A	medium	..
..	2289	Azotobacter vinelandii	..	#N/A		..	#N/A	medium	..
..	2290	Azotobacter vinelandii	..	#N/A		..	#N/A	medium	..
..	2291	Azospirillum lipoferum	..	#N/A		..	#N/A	low	..
..	2292	Azospirillum lipoferum	..	#N/A		..	#N/A	low	..
..	2293	Azospirillum lipoferum	..	#N/A		..	#N/A	low	..
..	2294	Azospirillum lipoferum	..	#N/A		..	#N/A	low	..
..	2295	Azospirillum brasilense	..	#N/A		..	#N/A	low	..
..	2296	Azospirillum brasilense	..	#N/A		..	#N/A	low	..
..	2297	Azospirillum brasilense	..	#N/A		..	#N/A	low	..
..	2298	Azospirillum brasilense	..	#N/A		..	#N/A	low	..
..	2302	Bacillus cereus	..	#N/A		..	#N/A	medium	..
..	2304	Escherichia coli	..	#N/A		..	#N/A	high	..
..	2305	Sporosarcina ureae	..	#N/A		..	high	medium	..
..	2306	Sporosarcina ureae	..	#N/A		..	high	medium	..
..	2307	Sporosarcina ureae	..	#N/A		..	high	medium	..
..	2308	Bacillus coagulans	..	#N/A		..	#N/A	medium	..
..	2309	Bacillus sp.	..	#N/A		..	#N/A	medium	..
..	2310	Sporolactobacillus laevolacticus	..	#N/A		..	#N/A	medium	..
..	2311	Bacillus coagulans	..	#N/A		..	#N/A	medium	..
..	2312	Bacillus coagulans	..	#N/A		..	#N/A	medium	..
..	2313	Geobacillus stearothermophilus	..	#N/A		..	#N/A	medium	..
..	2314	Bacillus coagulans	..	#N/A		..	#N/A	medium	..
..	2315	Sporolactobacillus laevolacticus	..	#N/A		..	#N/A	medium	..
..	2316	Sporolactobacillus laevolacticus	..	#N/A		..	#N/A	medium	..
..	2317	Sporolactobacillus laevolacticus	..	#N/A		..	#N/A	high	..
..	2318	Sporolactobacillus laevolacticus	..	#N/A		..	#N/A	high	..
..	2319	Bacillus smithii	..	#N/A		..	#N/A	medium	..
..	2320	Bacillus smithii	..	#N/A		..	#N/A	medium	..
..	2321	Bacillus smithii	..	#N/A		..	#N/A	medium	..
..	2324	Acetobacter pasteurianus	..	#N/A		..	#N/A	high	..
..	2325	Gluconacetobacter xylinus	..	#N/A		..	#N/A	high	..
..	2326	Beijerinckia mobilis	..	#N/A		..	#N/A	medium	..
..	2328	Beijerinckia derxii subsp. derxii	..	#N/A		..	#N/A	medium	..
..	2329	Beijerinckia derxii subsp. venezuelae	..	#N/A		..	#N/A	medium	..
..	2332	Vibrio harveyi	..	#N/A		..	#N/A	medium	..
..	2334	Bacillus sp.	..	#N/A		..	#N/A	medium	..
..	2335	Clostridium sp.	..	#N/A		..	#N/A	medium	..
..	2337	Thermofilum librum	..	#N/A		..	low	low	..
..	2338	Thermoproteus neutrophilus	..	#N/A		..	#N/A	null	..
..	2340	Rhodobacter sphaeroides	..	#N/A		..	#N/A	low	..
..	2341	Rhodospirillum photometricum	..	#N/A		..	#N/A	low	..
..	2342	Rhodomicrobium vannielii	..	#N/A		..	#N/A	low	..
..	2343	Gluconobacter oxydans	..	#N/A		..	#N/A	high	..
..	2347	Acetobacter pasteurianus	..	#N/A		..	#N/A	high	..
..	2349	Bacillus sp.	..	#N/A		..	#N/A	medium	..
..	2350	Bacillus coagulans	..	#N/A		..	#N/A	medium	..
..	2351	Rhodovulum sulfidophilum	..	#N/A		..	#N/A	low	..
..	2354	Gordonia alkanivorans	..	#N/A		..	#N/A	high	..
..	2355	Thermoanaerobacter pseudethanolicus	..	#N/A		..	#N/A	high	..
..	2356	Bacillus coagulans	..	#N/A		..	#N/A	medium	..
..	2357	Geobacillus stearothermophilus	..	#N/A		..	#N/A	medium	..
..	2358	Geobacillus stearothermophilus	..	#N/A		..	#N/A	medium	..
..	2360	Clostridium thermocellum	..	#N/A		..	#N/A	medium	..
..	2366	Pedobacter heparinus	..	#N/A		..	#N/A	medium	..
..	2369	Rummeliibacillus pycnus	..	#N/A		..	medium	medium	..
..	2370	Rummeliibacillus pycnus	..	#N/A		..	medium	medium	..
..	2371	Rummeliibacillus pycnus	..	#N/A		..	medium	medium	..
..	2373	Methanoculleus thermophilus	..	#N/A		..	#N/A	medium	..
..	2374	Methanobrevibacter smithii	..	#N/A		..	#N/A	medium	..
..	2375	Methanobrevibacter smithii	..	#N/A		..	#N/A	medium	..
..	2376	Propionigenium modestum	..	#N/A		..	#N/A	low	..
..	2377	Pelobacter acidigallici	..	#N/A		..	#N/A	null	..
..	2378	Pelobacter acidigallici	..	#N/A		..	#N/A	null	..
..	2379	Pelobacter propionicus	..	#N/A		..	#N/A	null	..
..	2380	Pelobacter carbinolicus	..	#N/A		..	#N/A	null	..
..	2381	Trichococcus pasteurii	..	#N/A		..	#N/A	high	..
..	2382	Ilyobacter tartaricus	..	#N/A		..	#N/A	null	..
..	2383	Bacillus coagulans	..	#N/A		..	#N/A	medium	..
..	2384	Bacillus coagulans	..	#N/A		..	#N/A	medium	..
..	2385	Bacillus coagulans	..	#N/A		..	#N/A	medium	..
..	2389	Acidiphilium cryptum	..	#N/A		..	low	low	..
..	2390	Acidiphilium cryptum	..	#N/A		..	low	low	..
..	2391	Leptospirillum ferrooxidans	..	#N/A		..	#N/A	null	..
..	2392	Acidiferrobacter thiooxydans	..	#N/A		..	#N/A	null	..
..	2394	Pelobacter venetianus	..	#N/A		..	#N/A	null	..
..	2395	Pelobacter venetianus	..	#N/A		..	#N/A	null	..
..	2396	Acetobacterium woodii	..	#N/A		..	#N/A	low	..
..	2402	Achromobacter xylosoxidans subsp. xylosoxidans	..	#N/A		..	medium	medium	..
..	2403	Acinetobacter lwoffii	..	#N/A		..	#N/A	medium	..
..	2405	Xanthomonas campestris	..	#N/A		..	#N/A	high	..
..	2406	Xanthomonas campestris	..	#N/A		..	#N/A	medium	..
..	2407	Xanthomonas campestris	..	#N/A		..	#N/A	high	..
..	2408	Stenotrophomonas sp.	..	#N/A		..	#N/A	medium	..
..	2453	Ancylobacter aquaticus	..	#N/A		..	#N/A	low	..
..	2454	Ancylobacter aquaticus	..	#N/A		..	#N/A	low	..
..	2455	Ancylobacter sp.	..	#N/A		..	#N/A	low	..
..	2456	Ancylobacter sp.	..	#N/A		..	#N/A	low	..
..	2457	Ancylobacter polymorphus	..	#N/A		..	#N/A	low	..
..	2461	Spirochaeta isovalerica	..	#N/A		..	#N/A	low	..
..	2462	Methanobrevibacter arboriphilicus	..	#N/A		..	#N/A	medium	..
..	2475	Thermofilum pendens	..	#N/A		..	#N/A	medium	..
..	2476	Thermococcus celer	..	#N/A		..	#N/A	low	..
..	2477	Clostridium butyricum	..	#N/A		..	#N/A	high	..
..	2478	Clostridium butyricum	..	#N/A		..	#N/A	high	..
..	2479	Selenomonas sputigena	..	#N/A		..	#N/A	high	..
..	2480	Desulfovibrio sp.	..	#N/A		..	#N/A	low	..
..	2485	Clostridium tertium	..	#N/A		..	#N/A	high	..
..	2489	Treponema succinifaciens	..	#N/A		..	#N/A	high	..
..	2498	Alicyclobacillus acidoterrestris	..	#N/A		..	#N/A	medium	..
..	2500	Halobacillus halophilus	..	#N/A		..	#N/A	medium	..
..	2501	Halobacillus halophilus	..	#N/A		..	#N/A	medium	..
..	2502	Halobacillus halophilus	..	#N/A		..	#N/A	medium	..
..	2503	Halobacillus halophilus	..	#N/A		..	#N/A	medium	..
..	2504	Halobacillus halophilus	..	#N/A		..	#N/A	medium	..
..	2505	Halobacillus halophilus	..	#N/A		..	#N/A	medium	..
..	2506	Halobacillus halophilus	..	#N/A		..	#N/A	medium	..
..	2507	Halobacillus halophilus	..	#N/A		..	#N/A	medium	..
..	2508	Halobacillus halophilus	..	#N/A		..	#N/A	medium	..
..	2509	Halobacillus halophilus	..	#N/A		..	#N/A	medium	..
..	2512	Bacillus clausii	..	#N/A		..	#N/A	medium	..
..	2513	Bacillus halodurans	..	#N/A		..	#N/A	medium	..
..	2514	Bacillus sp.	..	#N/A		..	#N/A	medium	..
..	2515	Bacillus clausii	..	#N/A		..	#N/A	medium	..
..	2516	Bacillus pseudofirmus	..	#N/A		..	#N/A	medium	..
..	2517	Bacillus pseudofirmus	..	#N/A		..	#N/A	medium	..
..	2518	Bacillus sp.	..	#N/A		..	#N/A	medium	..
..	2519	Bacillus sp.	..	#N/A		..	#N/A	medium	..
..	2520	Bacillus sp.	..	#N/A		..	#N/A	medium	..
..	2521	Bacillus wakoensis	..	#N/A		..	#N/A	medium	..
..	2522	Bacillus cellulosilyticus	..	#N/A		..	#N/A	medium	..
..	2523	Bacillus sp.	..	#N/A		..	#N/A	medium	..
..	2524	Bacillus sp.	..	#N/A		..	#N/A	medium	..
..	2525	Bacillus clausii	..	#N/A		..	#N/A	medium	..
..	2526	Bacillus alcalophilus	..	#N/A		..	#N/A	medium	..
..	2528	Bacillus cohnii	..	#N/A		..	#N/A	medium	..
..	2542	Geobacillus thermoglucosidasius	..	#N/A		..	#N/A	high	..
..	2543	Geobacillus thermoglucosidasius	..	#N/A		..	#N/A	high	..
..	2544	Clostridium saccharolyticum	..	#N/A		..	#N/A	high	..
..	2545	Methanolacinia paynteri	..	#N/A		..	medium	null	..
..	2553	Desulfobacter postgatei	..	#N/A		..	#N/A	null	..
..	2554	Desulfobulbus propionicus	..	#N/A		..	#N/A	null	..
..	2555	Desulfomicrobium baculatum	..	#N/A		..	#N/A	low	..
..	2569	Staphylococcus aureus subsp. aureus	..	#N/A		..	#N/A	high	..
..	2570	Enterococcus faecalis	..	#N/A		..	#N/A	high	..
..	2575	Clostridium sp.	..	#N/A		..	#N/A	medium	..
..	2576	Alcaligenes faecalis subsp. faecalis	..	#N/A		..	#N/A	medium	..
..	2577	Ochrobactrum anthropi	..	#N/A		..	medium	medium	..
..	2578	Alysiella crassa	..	#N/A		..	#N/A	high	..
..	2579	Simonsiella muelleri	..	#N/A		..	#N/A	high	..
..	2580	Conchiformibius steedae	..	#N/A		..	#N/A	high	..
..	2581	Halomonas elongata	..	#N/A		..	#N/A	medium	..
..	2582	Sphingobacterium spiritivorum	..	#N/A		..	low	low	..
..	2583	Pseudomonas sp.	..	#N/A		..	#N/A	medium	..
..	2588	Chitinophaga pinensis	..	#N/A		..	#N/A	low	..
..	2589	Chitinophaga pinensis	..	#N/A		..	#N/A	low	..
..	2593	Eubacterium limosum	..	#N/A		..	#N/A	high	..
..	2594	Eubacterium limosum	..	#N/A		..	#N/A	high	..
..	2599	Thermoanaerobacter brockii subsp. brockii	..	#N/A		..	#N/A	high	..
..	2600	Flavobacterium sp.	..	#N/A		..	#N/A	medium	..
..	2601	Lactobacillus plantarum	..	#N/A		..	#N/A	high	..
..	2603	Desulfovibrio africanus subsp. africanus	..	#N/A		..	#N/A	low	..
..	2604	Vibrio diazotrophicus	..	#N/A		..	#N/A	medium	..
..	2605	Vibrio diazotrophicus	..	#N/A		..	#N/A	medium	..
..	2606	Vibrio diazotrophicus	..	#N/A		..	#N/A	medium	..
..	2607	Escherichia coli	..	#N/A		..	#N/A	medium	..
..	2611	Methanobacterium ivanovii	..	#N/A		..	#N/A	medium	..
..	2613	Acidiphilium cryptum	..	#N/A		..	low	low	..
..	2619	Clostridium puniceum	..	#N/A		..	#N/A	high	..
..	2620	Providencia rustigianii	..	#N/A		..	#N/A	medium	..
..	2624	Methanoculleus thermophilus	..	#N/A		..	#N/A	medium	..
..	2625	Alcaligenes sp.	..	#N/A		..	#N/A	medium	..
..	2626	Mesorhizobium loti	..	#N/A		..	#N/A	medium	..
..	2627	Mesorhizobium loti	..	#N/A		..	#N/A	medium	..
..	2628	Mesorhizobium loti	..	#N/A		..	#N/A	medium	..
..	2630	Clostridium paraputrificum	..	#N/A		..	#N/A	high	..
..	2631	Clostridium fallax	..	#N/A		..	#N/A	high	..
..	2632	Clostridium sardiniense	..	#N/A		..	#N/A	high	..
..	2634	Clostridium sp.	..	#N/A		..	#N/A	low	..
..	2635	Clostridium irregulare	..	#N/A		..	#N/A	high	..
..	2636	Clostridium subterminale	..	#N/A		..	#N/A	high	..
..	2637	Clostridium tyrobutyricum	..	#N/A		..	#N/A	high	..
..	2638	Desulfovibrio salexigens	..	#N/A		..	#N/A	low	..
..	2639	Methanobacterium formicicum	..	#N/A		..	#N/A	medium	..
..	2640	Methanoculleus thermophilus	..	#N/A		..	#N/A	medium	..
..	2641	Anoxybacillus flavithermus subsp. flavithermus	..	#N/A		..	#N/A	medium	..
..	2647	Lactobacillus brevis	..	#N/A		..	#N/A	high	..
..	2648	Lactobacillus plantarum	..	#N/A		..	#N/A	high	..
..	2649	Lactobacillus paracasei subsp. paracasei	..	#N/A		..	#N/A	high	..
..	2650	Desulfobacterium niacini	..	#N/A		..	#N/A	null	..
..	2660	Kluyvera cryocrescens	..	#N/A		..	medium	medium	..
..	2661	Methanocaldococcus jannaschii	..	#N/A		..	#N/A	null	..
..	2662	Sporomusa ovata	..	#N/A		..	#N/A	low	..
..	2663	Sporomusa ovata	..	#N/A		..	#N/A	low	..
..	2664	Hyphomonas polymorpha	..	#N/A		..	#N/A	low	..
..	2665	Hyphomonas polymorpha	..	#N/A		..	#N/A	low	..
..	2666	Starkeya sp.	..	#N/A		..	#N/A	low	..
..	2667	Ancylobacter sp.	..	#N/A		..	#N/A	low	..
..	2668	Ancylobacter sp.	..	#N/A		..	#N/A	low	..
..	2669	Ancylobacter sp.	..	#N/A		..	#N/A	low	..
..	2670	Escherichia coli	..	#N/A		..	#N/A	medium	..
..	2687	Raoultella terrigena	..	#N/A		..	#N/A	medium	..
..	2698	Afifella marina	..	#N/A		..	#N/A	low	..
..	2702	Methanofollis tationis	..	#N/A		..	#N/A	medium	..
..	2705	Leptospirillum ferrooxidans	..	#N/A		..	#N/A	null	..
..	2708	Pyrodictium brockii	..	#N/A		..	#N/A	low	..
..	2709	Pyrodictium occultum	..	#N/A		..	#N/A	low	..
..	2710	Mobiluncus mulieris	..	#N/A		..	#N/A	high	..
..	2711	Mobiluncus curtisii	..	#N/A		..	high	high	..
..	2729	Rhizobium sp.	..	#N/A		..	#N/A	medium	..
..	2764	Pseudomonas fluorescens	..	#N/A		..	#N/A	null	..
..	2767	Clostridium magnum	..	#N/A		..	#N/A	medium	..
..	2769	Escherichia coli	..	#N/A		..	#N/A	medium	..
..	2770	Thermococcus zilligii	..	#N/A		..	#N/A	medium	..
..	2771	Methanococcus maripaludis	..	#N/A		..	#N/A	null	..
..	2772	Methanoculleus bourgensis	..	#N/A		..	medium	null	..
..	2777	Obesumbacterium proteus	..	#N/A		..	#N/A	medium	..
..	2778	Centipeda periodontii	..	#N/A		..	high	high	..
[truncated: 16,058 more rows]
