# Supplementary material for: Harnessing the landscape of microbial culture media to predict new organism–media pairings
Source: Nat Commun. 2015 Oct 13;6:8493. doi: 10.1038/ncomms9493 (PMC4633754; doi:10.1038/ncomms9493)
Supplement: Supplementary Data 4 — SEED compounds. [file ncomms9493-s5.xlsx]

## Sheet: Data 4
Supplementary Data 4. SEED compounds.
..								..
..	cpd	cpd name	cpd name 2	alternative names	category	category_primary	included in richness determination?	..
..	cpd00027	glc-D	D-Glucose	Glucose,<br>Dextrose,<br>alpha-D-Glucose,<br>Grape sugar,<br>D-Glucose	sugar, monosaccharide	sugar	yes	..
..	cpd00179	malt	Maltose	1-alpha-D-Glucopyranosyl-4-alpha-D-glucopyranose,<br>Malt sugar,<br>Maltose	sugar, monosaccharide	sugar	yes	..
..	cpd00082	fru	Fructose	arabino-Hexulose,<br>Fructose,<br>beta-Levulose,<br>beta-D-arabino-Hexulose,<br>beta-Fruit sugar,<br>beta-D-Fructose,<br>D-arabino-Hexulose,<br>Fruit sugar,<br>Levulose,<br>D-Fructose	sugar, monosaccharide	sugar	yes	..
..	cpd00154	xyl-D	Xylose	Xylose,<br>Wood sugar,<br>D-Xylose	sugar, monosaccharide	sugar	yes	..
..	cpd01112	cbs_337	Galactose	Galactose	sugar, monosaccharide	sugar	yes	..
..	cpd05267	cll_346	Ribose	Ribose,<br>beta-D-Ribopyranose	sugar, monosaccharide	sugar	yes	..
..	cpd00224	arab-L	arabinose	arabinose,<br>L-Arabinopyranose,<br>L-Arabinose	sugar, monosaccharide	sugar	yes	..
..	cpd00280	galur	D-Galacturonate	D-Galacturonic acid,<br>D-Galacturonate	sugar, monosaccharide	sugar	yes	..
..	cpd00158	cellb	CELB	CELB,<br>1-beta-D-Glucopyranosyl-4-D-glucopyranose,<br>Cellobiose	sugar, disaccharide	sugar	yes	..
..	cpd00076	sucr	Sucrose	SUCR,<br>1-alpha-D-Glucopyranosyl-2-beta-D-fructofuranoside,<br>Saccharose,<br>Cane sugar,<br>Sucrose	sugar, disaccharide	sugar	yes	..
..	cpd00208	lcts	LACT	LACT,<br>Anhydrous lactose,<br>alpha-Lactose,<br>Milk sugar,<br>1-beta-D-Galactopyranosyl-4-alpha-D-glucopyranose,<br>Lactose	sugar, disaccharide	sugar	yes	..
..	cpd00794	tre	TRHL	TRHL,<br>Trehalose,<br>alpha,alpha&#39;-Trehalose,<br>alpha,alpha-Trehalose	sugar, disaccharide	sugar	yes	..
..	cpd00314	mnl	MNTL	MNTL,<br>D-Mannitol,<br>Mannitol	other, sugar alcohol	other	yes	..
..	cpd00588	sbt-D	Sorbitol	Sorbitol,<br>L-Gulitol,<br>D-Glucitol,<br>D-Sorbitol	other, sugar alcohol	other	yes	..
..	cpd00121	inost	L-Inositol	(-)-Inositol,<br>L-Inositol,<br>Bios I,<br>Meat sugar,<br>Cyclohexitol,<br>Dambose,<br>Inositol,<br>meso-Inositol,<br>1L-myo-Inositol,<br>L-myo-Inositol,<br>1D-myo-Inositol,<br>D-myo-Inositol,<br>myo-Inositol	sugar, monosaccharide	sugar	yes	..
..	cpd11657	starch	Starch	Starch	polysaccharide	polysaccharide	yes	..
..	cpd11746	Cellulose	Cellulose	Cellulose,<br>(1,4-beta-D-Glucosyl)n,<br>(1,4-beta-D-Glucosyl)n+1,<br>(1,4-beta-D-Glucosyl)n-1,<br>1,4-beta-D-Glucan,<br>Microcrystalline cellulose	polysaccharide	polysaccharide	yes	..
..	cpd12183	(Glycerophosphate)n	(Glycerophosphate)n	(Glycerophosphate)n,<br>(Glycerophosphate)n+1,<br>Poly(glycerol phosphate)	polysaccharide	polysaccharide	yes	..
..	cpd11732	Xylan	Xylan	Xylan	polysaccharide	polysaccharide	yes	..
..	cpd11601	pectin	Pectin	Pectin,<br>Poly(1,4-alpha-D-galacturonide)	polysaccharide	polysaccharide	yes	..
..	cpd11658	Dextran	Dextran	Dextran,<br>1,6-alpha-D-Glucan,<br>(1,6-alpha-D-Glucosyl)n,<br>(1,6-alpha-D-Glucosyl)n+1,<br>(1,6-alpha-D-Glucosyl)m,<br>(1,6-alpha-D-Glucosyl)m+1,<br>Dextran 40,<br>Dextran 70,<br>Dextran 75	polysaccharide	polysaccharide	yes	..
..	cpd11688	Pullulan	Pullulan	Pullulan	polysaccharide	polysaccharide	yes	..
..	cpd11949	algn	Alginate	(Alginate)n,<br>(Alginate)n+1,<br>Alginate,<br>Alginic acid	polysaccharide	polysaccharide	yes	..
..	cpd11594	dextrin	Dextrin	Dextrin	polysaccharide	polysaccharide	yes	..
..	cpd00108	gal	Galactose	GALC,<br>D-Galactose	sugar, monosaccharide	sugar	yes	..
..	cpd00001	h2o	H2O	OH-,<br>HO-,<br>Water,<br>H2O	other, water	other	no	..
..	cpd00042	gthrd	GSH	Reducedglutathione,<br>GSH,<br>gamma-L-Glutamyl-L-cysteinyl-glycine,<br>N-(N-gamma-L-Glutamyl-L-cysteinyl)glycine,<br>5-L-Glutamyl-L-cysteinylglycine,<br>Reduced glutathione,<br>Glutathione	other, tripeptide / antioxidant	other	no	..
..	cpd00137	cit	Citrate	2-Hydroxytricarballylic acid,<br>2-Hydroxy-1,2,3-propanetricarboxylic acid,<br>Citric acid,<br>Citrate	tca cycle	tca cycle	no	..
..	cpd00036	succ	Succinate	Ethylenesuccinic acid,<br>Butanedionic acid,<br>Succinic acid,<br>Succinate	tca cycle	tca cycle	no	..
..	cpd00106	fum	Fumarate	trans-Butenedioic acid,<br>Fumaric acid,<br>Fumarate	tca cycle	tca cycle	no	..
..	cpd00130	mal-L	L-Malate	2-Hydroxybutanedioic acid,<br>Malic acid,<br>Malate,<br>MALA,<br>L-2-Hydroxybutanedioic acid,<br>L-Malic acid,<br>L-Apple acid,<br>L-Malate,<br>(S)-Malate	tca cycle	tca cycle	no	..
..	cpd09279	Citric acid monohydrate	Citric acid monohydrate	Citric acid monohydrate	tca cycle	tca cycle	no	..
..	cpd00386	mal-D	D-Malate	D-Malic acid,<br>D-Malate,<br>(R)-Malate	tca cycle	tca cycle	no	..
..	cpd00024	akg	2-Oxoglutarate	alpha-Ketoglutaric acid,<br>2-Ketoglutaric acid,<br>Oxoglutaric acid,<br>2-Oxoglutarate	tca cycle	tca cycle	no	..
..	cpd00040	glx	Glyoxalate	Glyoxylic acid,<br>Glyoxalate,<br>Glyoxylate	tca cycle	tca cycle	no	..
..	cpd13392	Tween 80	Tween 80	Tween 80,<br>Polysorbate 80	surfactant	surfactant	no	..
..	cpd14465	Nonylphenol	Nonylphenol	Nonylphenol	surfactant	surfactant	no	..
..	cpd13391	Tween 20	Tween 20	Tween 20	surfactant	surfactant	no	..
..	cpd01415	thiog	Thioglycolate	Thioglycolic acid,<br>Mercaptoethanoic acid,<br>Mercaptoacetic acid,<br>Thioglycolate	other, sulfur compound	other	no	..
..	cpd01414	tttnt	Tetrathionate	Tetrathionic acid,<br>Tetrathionate	other, sulfur compound	other	no	..
..	cpd00160	Cholesterol	Cholesterol	Cholest-5-en-3beta-ol,<br>Cholesterol	other, steroid	other	no	..
..	cpd00420	Testosterone	Testosterone	17beta-Hydroxy-4-androsten-3-one,<br>Testosterone	other, steroid	other	no	..
..	cpd00268	tsul	H2S2O3	H2S2O3,<br>Hyposulfite,<br>Thiosulfate	salt/ion	salt/ion	no	..
..	cpd03396	Selenate	Selenate	Selenic acid,<br>Selenate	salt/ion	salt/ion	no	..
..	cpd01079	Selenium	Selenium	Selenium	salt/ion	salt/ion	no	..
..	cpd00228	dtt	Dithiothreitol	threo-1,4-Dimercapto-2,3-butanediol,<br>1,4-Dithiothreitol,<br>Dithiothreitol	other, reducing agent	other	no	..
..	cpd11656	Casein	Casein	Casein	other, protein	other	no	..
..	cpd11683	chitin	Chitin	Chitin,<br>beta-1,4-Poly-N-acetyl-D-glucosamine,<br>[1,4-(N-Acetyl-beta-D-glucosaminyl)]n,<br>[1,4-(N-Acetyl-beta-D-glucosaminyl)]n+1	other, polysaccharide, cell wall	other	no	..
..	cpd12836	Poly-beta-hydroxybutyrate	Poly-beta-hydroxybutyrate	Poly-beta-hydroxybutyrate	other, polymer	other	no	..
..	cpd09248	Phenol red	Phenol red	Phenol red,<br>Phenolsulfonphthalein	other, ph indicator	other	no	..
..	cpd00411	D-Tryptophan	D-Tryptophan	D-Tryptophan	other, other, amino acids	other	no	..
..	cpd00637	met-D	D-Methionine	D-2-Amino-4-(methylthio)butyric acid,<br>D-Methionine	other, other, amino acids	other	no	..
..	cpd04864	Dibenzofuran	Dibenzofuran	Diphenylene oxide,<br>Dibenzofuran	other	other	no	..
..	cpd00540	glyb	BET	BET,<br>Trimethylammonioacetate,<br>N,N,N-Trimethylglycine,<br>Glycine betaine,<br>Trimethylaminoacetate,<br>Betaine	other	other	no	..
..	cpd14795	Benzyl cyanide	Benzyl cyanide	Phenylacetonitrile,<br>Benzyl cyanide	other	other	no	..
..	cpd00281	4abut	GABA	GABA,<br>4-Aminobutylate,<br>gamma-Aminobutyric acid,<br>4-Aminobutyric acid,<br>4-Aminobutyrate,<br>4-Aminobutanoic acid,<br>4-Aminobutanoate	other	other	no	..
..	cpd00210	taur	Taurine	Aminoethylsulfonic acid,<br>2-Aminoethanesulfonic acid,<br>Taurine	organic acid, sulfonic acid	organic acid	no	..
..	cpd02128	3-Aminopropanesulfonate	3-Aminopropanesulfonate	3-Amino-1-propanesulfonic acid,<br>3-Aminopropanesulfonate	organic acid, sulfonic acid	organic acid	no	..
..	cpd09320	Phenolsulfonic acid	Phenolsulfonic acid	Phenolsulfonic acid,<br>p-Hydroxybenzenesulfonic acid,<br>p-Phenolsulfonic acid	organic acid, sulfonic acid	organic acid	no	..
..	cpd00443	4abz	ABEE	p-Aminobenzoate,<br>4-Aminobenzoic acid,<br>ABEE,<br>4-Aminobenzoate	organic acid, phenolic acid	organic acid	no	..
..	cpd00153	bz	Benzoate	Dracylic acid,<br>Phenylformic acid,<br>Benzenecarboxylic acid,<br>Benzoic acid,<br>Benzoate	organic acid, phenolic acid	organic acid	no	..
..	cpd00136	4hbz	4-Hydroxybenzoate	Hydroxybenzenecarboxylic acid,<br>4-Hydroxybenzoic acid,<br>Hydroxybenzoic acid,<br>4-Hydroxybenzoate	organic acid, phenolic acid	organic acid	no	..
..	cpd00599	salc	SALC	SALC,<br>Salicylic acid,<br>o-Hydroxybenzoic acid,<br>Salicylate	organic acid, phenolic acid	organic acid	no	..
..	cpd01574	2-Chlorobenzoate	2-Chlorobenzoate	o-Chlorobenzoic acid,<br>2-Chlorobenzoic acid,<br>2-Chlorobenzoate	organic acid, phenolic acid	organic acid	no	..
..	cpd01582	4-Chlorobenzoate	4-Chlorobenzoate	4-Chlorobenzoic acid,<br>4-Chlorobenzoate	organic acid, phenolic acid	organic acid	no	..
..	cpd00456	3-Hydroxybenzoate	3-Hydroxybenzoate	m-Hydroxybenzoic acid,<br>3-Hydroxybenzoate	organic acid, phenolic acid	organic acid	no	..
..	cpd01583	4-Fluorobenzoate	4-Fluorobenzoate	4-Fluorobenzoic acid,<br>4-Fluorobenzoate	organic acid, phenolic acid	organic acid	no	..
..	cpd04073	vanlt	Vanillate	4-Hydroxy-3-methoxybenzoic acid,<br>4-Hydroxy-3-methoxybenzoate,<br>Vanillate	organic acid, phenolic acid	organic acid	no	..
..	cpd00248	quin-kt	Quinate	L-Quinate,<br>(-)-Quinic acid,<br>L-Quinic acid,<br>Chinic acid,<br>Kinic acid,<br>Quinic acid,<br>Quinate	organic acid, other	organic acid	no	..
..	cpd07719	Syringic acid	Syringic acid	Syringic acid	organic acid, other	organic acid	no	..
..	cpd07326	Cinnamic acid	Cinnamic acid	Benzeneacrylic acid,<br>Cinnamic acid	organic acid, other	organic acid	no	..
..	cpd00247	orot	Orotate	Uracil-6-carboxylic acid,<br>Orotic acid,<br>Orotate	organic acid, other	organic acid	no	..
..	cpd00300	urate	Urate	Uric acid,<br>Urate	organic acid, other	organic acid	no	..
..	cpd00250	Creatine	Creatine	Methylglycocyamine,<br>alpha-Methylguanidino acetic acid,<br>Creatine	other, organic acid, nitrogenous	other	no	..
..	cpd00029	ac	Acetate	ACET,<br>Glacial acetic acid,<br>Ethanoic acid,<br>Acetic acid,<br>Acetate	organic acid, carboxylic acid	organic acid	no	..
..	cpd01022	lac-R	Lactate	2-Hydroxypropionic acid,<br>2-Hydroxypropanoic acid,<br>Lactic acid,<br>Lactate	organic acid, carboxylic acid	organic acid	no	..
..	cpd00047	for	Formate	FORM,<br>Formic acid,<br>Methanoic acid,<br>Formate	organic acid, carboxylic acid	organic acid	no	..
..	cpd01711	Isobutyrate	Isobutyrate	Isobutyrate,<br>Dimethylacetic acid,<br>Isobutanoate,<br>Isobutyric acid,<br>2-Methylpropanoic acid,<br>2-Methylpropanoate	organic acid, carboxylic acid	organic acid	no	..
..	cpd00597	pta	Valerate	n-Valeric acid,<br>n-Pentanoate,<br>Valerianic acid,<br>Valeric acid,<br>Pentanoic acid,<br>Valerate,<br>Pentanoate	organic acid, carboxylic acid	organic acid	no	..
..	cpd05178	Isovaleric acid	Isovaleric acid	Isovaleric acid,<br>3-Methylbutanoic acid	organic acid, carboxylic acid	organic acid	no	..
..	cpd00211	but	Butyrate	M_Butyrate,<br>Butyric acid,<br>Butyrate,<br>Butanoate,<br>Butanoic acid,<br>Butyrate (n-C4:0)	organic acid, carboxylic acid	organic acid	no	..
..	cpd00141	ppa	Propionate	Propionate (n-C3:0),<br>Propionic acid,<br>Propanoic acid,<br>Propionate,<br>Propanoate	organic acid, carboxylic acid	organic acid	no	..
..	cpd00536	oleac	Oleate	Oleic acid,<br>Oleate,<br>(Z)-Octadec-9-enoic acid,<br>(9Z)-Octadecenoic acid	organic acid, carboxylic acid	organic acid	no	..
..	cpd01113	hxa	Hexanoate	n-Caproic acid,<br>Hexylic acid,<br>Hexanoate,<br>Hexanoic acid,<br>Hexanoate (n-C6:0)	organic acid, carboxylic acid	organic acid	no	..
..	cpd01223	2-Butenoate	2-Butenoate	Crotonic acid,<br>2-Butenoic acid,<br>2-Butenoate	organic acid, carboxylic acid	organic acid	no	..
..	cpd00159	lac-L	LCTT	LCTT,<br>L-Lactic acid,<br>L-Lactate,<br>(S)-Lactate	organic acid, carboxylic acid	organic acid	no	..
..	cpd00222	glcn	GLCN	GLCN,<br>D-gluco-Hexonic acid,<br>D-Gluconate,<br>D-Gluconic acid	organic acid, carboxylic acid	organic acid	no	..
..	cpd00139	glyclt	Glycolate	Hydroxyacetic acid,<br>Glycolic acid,<br>Glycolate	organic acid, carboxylic acid	organic acid	no	..
..	cpd00996	male	Maleate	cis-Butenedioic acid,<br>Maleate,<br>Maleic acid	organic acid, carboxylic acid	organic acid	no	..
..	cpd00308	maln	Malonate	Propanedioic acid,<br>Malonic acid,<br>Malonate	organic acid, carboxylic acid	organic acid	no	..
..	cpd01741	ddca	ddca	Dodecanoate (n-C12:0),<br>dodecanoate (C12:0),<br>ddca,<br>Lauric acid,<br>Dodecylcarboxylate,<br>Dodecanoate,<br>Dodecanoic acid	organic acid, carboxylic acid	organic acid	no	..
..	cpd15608	hpa	HPA	heptanoate,<br>HPA	organic acid, carboxylic acid	organic acid	no	..
..	cpd00367	Cytidine	Cytidine	Cytidine	nucleic acid, nucleoside	nucleic acid	no	..
..	cpd00184	thymd	Thymidine	Deoxythymidine,<br>Thymidine	nucleic acid, nucleoside	nucleic acid	no	..
..	cpd00246	ins	Inosine	Inosine	nucleic acid, nucleoside	nucleic acid	no	..
..	cpd00151	thym	Thymine	5-Methyluracil,<br>Thymine	nucleic acid, nucleobase, pyrimidine	nucleic acid	no	..
..	cpd00128	ade	Adenine	6-Aminopurine,<br>Adenine	nucleic acid, nucleobase, purine	nucleic acid	no	..
..	cpd00207	gua	GNN	GNN,<br>2-Amino-6-hydroxypurine,<br>Guanine	nucleic acid, nucleobase, purine	nucleic acid	no	..
..	cpd00441	tma	(CH3)3N	N,N-Dimethylmethanamine,<br>(CH3)3N,<br>Trimethylamine	other, nitrogen compound	other	no	..
..	cpd00073	urea	Urea	Carbamide,<br>Urea	other, nitrogen compound	other	no	..
..	cpd00077	catechol	Catechol	Pyrocatechol,<br>Brenzcatechin,<br>1,2-Dihydroxybenzene,<br>o-Benzenediol,<br>1,2-Benzenediol,<br>Catechol	other	other	no	..
..	cpd00178	acetone	Acetone	2-Propanone,<br>Dimethyl ketone,<br>Acetone	other	other	no	..
..	cpd00971	na1	Na+	Na+,<br>Sodium	salt/ion	salt/ion	no	..
..	cpd00099	cl	Cl-	Hydrochloride,<br>Hydrogen chloride,<br>Hydrochloric acid,<br>Chloride ion,<br>Cl-,<br>HCl,<br>Chloride	salt/ion	salt/ion	no	..
..	cpd00205	k	K+	K+,<br>Potassium	salt/ion	salt/ion	no	..
..	cpd00254	mg2	Mg	Mg(2+),<br>Mg,<br>Mg2+,<br>Magnesium	salt/ion	salt/ion	no	..
..	cpd00009	pi	Phosphate	Orthophosphoric acid,<br>Phosphoric acid,<br>Phosphate,<br>Orthophosphate	salt/ion	salt/ion	no	..
..	cpd00048	so4	Sulfate	SLF,<br>Sulfuric acid,<br>Sulfate	salt/ion	salt/ion	no	..
..	cpd00063	ca2	Ca2+	Ca(2+),<br>Ca2+,<br>Calcium	salt/ion	salt/ion	no	..
..	cpd00030	mn2	Mn2+	Mn(III),<br>Mn(II),<br>Mn2+,<br>Manganese	salt/ion	salt/ion	no	..
..	cpd00013	nh4	NH3	NH4plus,<br>NH4+,<br>Ammonium,<br>Ammonia,<br>NH3	salt/ion	salt/ion	no	..
..	cpd09225	Boric acid	Boric acid	Boric acid	salt/ion	salt/ion	no	..
..	cpd00034	zn2	Zn2+	Zn(II),<br>Zn2+,<br>Zinc	salt/ion	salt/ion	no	..
..	cpd00058	cu2	Cu2+	Copper,<br>Cu+,<br>Cu(I),<br>Cu1+,<br>Copper1,<br>Cu(II),<br>Cu2+,<br>Copper2	salt/ion	salt/ion	no	..
..	cpd00149	cobalt2	Co2+	Co2+,<br>Cobalt	salt/ion	salt/ion	no	..
..	cpd11145	Sodium molybdate	Sodium molybdate	Sodium molybdate,<br>Sodium molybdate(VI)	salt/ion	salt/ion	no	..
..	cpd00244	ni2	Ni2+	Ni2+,<br>Nickel	salt/ion	salt/ion	no	..
..	cpd10516	fe3	fe3	fe3,<br>Iron(3+),<br>Ferric ion,<br>Fe(III),<br>Fe3+	salt/ion	salt/ion	no	..
..	cpd10515	fe2	Fe2+	Iron(2+),<br>Ferrous ion,<br>Fe(II),<br>Fe2+	salt/ion	salt/ion	no	..
..	cpd04877	Magnesium chloride	Magnesium chloride	Magnesium chloride anhydrous,<br>Magnesium chloride	salt/ion	salt/ion	no	..
..	cpd09244	Sodium hydroxide	Sodium hydroxide	Sodium hydroxide	salt/ion	salt/ion	no	..
..	cpd00239	h2s	H2S	Thioether,<br>Hydrogensulfide,<br>Sulfide,<br>H2S,<br>Hydrogen-sulfide,<br>Hydrogen sulfide	salt/ion	salt/ion	no	..
..	cpd03387	Selenite	Selenite	Selenite	salt/ion	salt/ion	no	..
..	cpd09400	Sodium sulfate	Sodium sulfate	Sodium sulfate	salt/ion	salt/ion	no	..
..	cpd15574	wo4	tungstate	tungstate	salt/ion	salt/ion	no	..
..	cpd00966	HBr	HBr	Hydrobromic acid,<br>HBr,<br>Br-,<br>Bromide	salt/ion	salt/ion	no	..
..	cpd00209	no3	Nitrate	Nitric acid,<br>Nitrate	salt/ion	salt/ion	no	..
..	cpd09695	Sr2+	Sr2+	Sr2+,<br>Strontium	salt/ion	salt/ion	no	..
..	cpd00552	F-	F-	Hydrogen fluoride,<br>Hydrofluoric acid,<br>Fluoride ion,<br>F-,<br>Fluoride	salt/ion	salt/ion	no	..
..	cpd00074	s	S	Sulfur, precipitated,<br>S,<br>Sulfur	salt/ion	salt/ion	no	..
..	cpd00067	h	H+	H+	salt/ion	salt/ion	no	..
..	cpd11574	mobd	Molybdate	Molybdate	salt/ion	salt/ion	no	..
..	cpd00081	so3	Sulfite	H2SO3,<br>Bisulfite,<br>Sulfite (HSO3)-,<br>HSO3-,<br>Hydrogen sulfite,<br>Sulfite	salt/ion	salt/ion	no	..
..	cpd00075	no2	Nitrite	Nitrite	salt/ion	salt/ion	no	..
..	cpd09693	Ba2+	Ba2+	Barium,<br>Ba2+	salt/ion	salt/ion	no	..
..	cpd12859	Cr	Cr	Chromium,<br>Cr	salt/ion	salt/ion	no	..
..	cpd00021	fe2	Fe2+	Iron	salt/ion	salt/ion	no	..
..	cpd11161	Lithium	Lithium	Lithium	salt/ion	salt/ion	no	..
..	cpd00012	ppi	PPi	PPi,<br>Diphosphate,<br>Pyrophosphoric acid,<br>Pyrophosphate	salt/ion	salt/ion	no	..
..	cpd00998	CPD-148	Octane	n-Octane,<br>Octane	other, hydrocarbon	other	no	..
..	cpd00020	pyr	Pyruvate	Pyroracemic acid,<br>2-Oxopropanoic acid,<br>2-Oxopropanoate,<br>Pyruvic acid,<br>Pyruvate	other, glycolysis	other	no	..
..	cpd00528	n2	N2	N2,<br>Nitrogen	gas	gas	no	..
..	cpd00011	co2	CO2	Carbon dioxide,<br>CO2	gas	gas	no	..
..	cpd11640	h2	H2	Hydrogen,<br>H2	gas	gas	no	..
..	cpd00007	o2	O2	dioxygen,<br>O2,<br>Oxygen	gas	gas	no	..
..	cpd00204	co	CO	Carbon monoxide,<br>CO	gas	gas	no	..
..	cpd01024	metha	Methane	Methane	gas	gas	no	..
..	cpd01530	Dichloromethane	Dichloromethane	Methylene dichloride,<br>Methylene chloride,<br>Dichloromethane	gas	gas	no	..
..	cpd12773	Catalase	Catalase	Catalase	other, enzyme	other	no	..
..	cpd08053	Resazurin	Resazurin	Resazurin	other, dye (oxidation)	other	no	..
..	cpd00618	Naphthalene	Naphthalene	Naphthalene	other, degradation intermediate	other	no	..
..	cpd00118	ptrc	Putrescine	PUTR,<br>Tetramethylenediamine,<br>1,4-Diaminobutane,<br>1,4-Butanediamine,<br>Putrescine	other, degradation byproduct	other	no	..
..	cpd14921	Naphthalene-2-sulfonate	Naphthalene-2-sulfonate	2-Naphthalenesulfonic acid,<br>Naphthalene-2-sulfonate	other, degradation byproduct	other	no	..
..	cpd00419	pydam	PM	PM,<br>Pyridoxamine	other, coenzyme, vitamer	other	no	..
..	cpd00166	adocbl	Calomide	Funacomide,<br>Dibencozide,<br>DMBC coenzyme,<br>Coenzyme B12,<br>Cobalamin coenzyme,<br>Calomide,<br>5,6-Dimethylbenzimidazolyl-Co-5&#39;-deoxy-5&#39;-adenosylcobamide,<br>5&#39;-Deoxy-5&#39;-adenosyl-5,6-dimethylbenzimidazolylcobamide,<br>5&#39;-Deoxy-5&#39;-adenosyl vitamin B12,<br>5&#39;-Deoxy-5&#39;-adenosylcobalamin,<br>alpha-(5,6-Dimethylbenzimidazolyl)cobamide coenzyme,<br>(5,6-Dimethylbe…	coenzyme	coenzyme	no	..
..	cpd00104	btn	BIOT	BIOT,<br>Coenzyme R,<br>Vitamin H,<br>D-Biotin,<br>Biotin	coenzyme	coenzyme	no	..
..	cpd00305	thm	THI	THI,<br>Antiberiberi factor,<br>Aneurin,<br>Vitamin B1,<br>Thiamine,<br>Thiamin	coenzyme	coenzyme	no	..
..	cpd00644	pnto-R	PAN	PAN,<br>R-Pantothenate,<br>(R)-Pantothenate,<br>Pantothenic acid,<br>Pantothenate	coenzyme	coenzyme	no	..
..	cpd00218	nac	Niacin	3-Pyridinecarboxylic acid,<br>Niacin,<br>Nicotinic acid,<br>Nicotinate	coenzyme	coenzyme	no	..
..	cpd00263	pydxn	Pyridoxol	Pyridoxol,<br>Pyridoxine	coenzyme	coenzyme	no	..
..	cpd00220	ribflv	RIBF	RIBF,<br>Vitamin B2,<br>7,8-Dimethyl-10-ribitylisoalloxazine,<br>Lactoflavin,<br>Riboflavin	coenzyme	coenzyme	no	..
..	cpd00393	fol	FOL	FOL,<br>Folic acid,<br>Pteroylglutamic acid,<br>Folate	coenzyme	coenzyme	no	..
..	cpd00541	lipt	Lipoate	Thioctic acid,<br>alpha-Lipoic acid,<br>Lipoic acid,<br>Lipoate	coenzyme	coenzyme	no	..
..	cpd01401	Vitamin K1	Vitamin K1	2-Methyl-3-phytyl-1,4-naphthoquinone,<br>Phytonadione,<br>Vitamin K1,<br>Phylloquinone	coenzyme	coenzyme	no	..
..	cpd00133	ncam	Nicotinamide	NICO,<br>Vitamin PP,<br>Niacinamide,<br>Nicotinic acid amide,<br>Nicotinamide	coenzyme	coenzyme	no	..
..	cpd00059	ascb	Ascorbate	Vitamin C,<br>L-Ascorbic acid,<br>L-Ascorbate,<br>Ascorbic acid,<br>Ascorbate	coenzyme	coenzyme	no	..
..	cpd02246	com	CoM	HS-CoM,<br>Coenzyme M,<br>CoM,<br>2-Mercaptoethanesulfonate	coenzyme	coenzyme	no	..
..	cpd00098	chol	Choline	Bilineurine,<br>Choline	coenzyme	coenzyme	no	..
..	cpd00215	pydx	Pyridoxal	Pyridoxal	coenzyme	coenzyme	no	..
..	cpd04145	Hemine	Hemine	Hemine	coenzyme	coenzyme	no	..
..	cpd00010	coa	CoA	CoenzymeA,<br>CoA-SH,<br>Coenzyme A,<br>CoA	coenzyme	coenzyme	no	..
..	cpd00015	fad	FAD	Flavinadeninedinucleotideoxidized,<br>Flavin adenine dinucleotide oxidized,<br>Flavin adenine dinucleotide,<br>FAD	coenzyme	coenzyme	no	..
..	cpd00016	pydx5p	Pyridoxal phosphate	Pyridoxal 5&#39;-phosphate,<br>Pyridoxal 5-phosphate,<br>Pyridoxal phosphate	coenzyme	coenzyme	no	..
..	cpd01826	Dicopac	Dicopac	Vitamin B12 complex,<br>Dicopac,<br>Cyanocobalamin,<br>Cyanocob(III)alamin	coenzyme	coenzyme	no	..
..	cpd11904	Vitamin K	Vitamin K	Vitamin K	coenzyme	coenzyme	no	..
..	cpd00240	EDTA	EDTA	Edetic acid,<br>Chelating agents,<br>Metal chelating agent,<br>Ethylenediaminetetraacetic acid,<br>EDTA	chelating agent	chelating agent	no	..
..	cpd10393	Triglycollamic acid	Triglycollamic acid	Triglycollamic acid,<br>Nitrilotriacetic acid	chelating agent	chelating agent	no	..
..	cpd00180	oxa	Oxalate	Ethanedioic acid,<br>Oxalic acid,<br>Oxalate	chelating agent	chelating agent	no	..
..	cpd00122	acgam	N-Acetyl-D-glucosamine	GlcNAc,<br>2-Acetamido-2-deoxy-D-glucose,<br>N-Acetylchitosamine,<br>N-Acetyl-D-glucosamine	other, cell wall	other	no	..
..	cpd00242	hco3	H2CO3	HCO3(-),<br>carbonicacid,<br>HCO(3-),<br>H2CO3,<br>Dihydrogen carbonate,<br>Carbonic acid,<br>Acid carbonate,<br>Hydrogencarbonate,<br>Bicarbonate,<br>HCO3-	buffer	buffer	no	..
..	cpd09249	Sodium bicarbonate	Sodium bicarbonate	Sodium bicarbonate	buffer	buffer	no	..
..	cpd11575	mops	MOPS	MOPS,<br>3-(n-Morpholino)Propanesulfonic Acid	buffer	buffer	no	..
..	cpd01034	tol	Toluol	Toluol,<br>Methylbenzene,<br>Toluene	other, benzene	other	no	..
..	cpd01313	Abomacetin	Abomacetin	Abomacetin,<br>Erythromycin A,<br>Erythromycin	antibiotic	antibiotic	no	..
..	cpd00328	Stmyn	Streptomycin	Streptomycin	antibiotic	antibiotic	no	..
..	cpd11645	Kanamycin	Kanamycin	Kanamycin	antibiotic	antibiotic	no	..
..	cpd11664	Neomycin	Neomycin	Neomycin	antibiotic	antibiotic	no	..
..	cpd03292	Penicillin G	Penicillin G	Benzylpenicillin,<br>Penicillin G	antibiotic	antibiotic	no	..
..	cpd03981	Ampicillin	Ampicillin	Anhydrous ampicillin,<br>Ampicillin	antibiotic	antibiotic	no	..
..	cpd01391	glygly	Glycylglycine	Glycylglycine	other, amino acid, dipeptide	other	no	..
..	cpd00084	cys-L	L-Cysteine	L-2-Amino-3-mercaptopropionic acid,<br>L-Cysteine	amino acid	amino acid	no	..
..	cpd00023	glu-L	L-Glutamate	DL-Glutaminic acid,<br>DL-Glutamate,<br>2-Aminoglutaric acid,<br>Glutaminic acid,<br>Glutamate,<br>GLU,<br>L-Glutaminic acid,<br>L-Glutamic acid,<br>L-Glutamate	amino acid	amino acid	no	..
..	cpd00051	arg-L	L-Arginine	2-Amino-5-guanidinovaleric acid,<br>Arginine,<br>Amino acid(Arg-),<br>(S)-2-Amino-5-guanidinovaleric acid,<br>L-Arginine	amino acid	amino acid	no	..
..	cpd00132	asn-L	L-Asparagine	2-Aminosuccinamic acid,<br>L-Asparagine	amino acid	amino acid	no	..
..	cpd00547	cll_451	Cysteine	2-Amino-3-mercaptopropionic acid,<br>Cysteine	amino acid	amino acid	no	..
..	cpd00053	gln-L	L-Glutamine	L-2-Aminoglutaramic acid,<br>L-Glutamine	amino acid	amino acid	no	..
..	cpd00033	gly	Glycine	Gly,<br>Aminoacetic acid,<br>Glycine	amino acid	amino acid	no	..
..	cpd00054	ser-L	L-Serine	DL-Serine,<br>3-Hydroxyalanine,<br>2-Amino-3-hydroxypropionic acid,<br>Serine,<br>L-3-Hydroxy-alanine,<br>L-2-Amino-3-hydroxypropionic acid,<br>L-Serine	amino acid	amino acid	no	..
..	cpd00065	trp-L	L-Tryptophan	alpha-Amino-beta-(3-indolyl)-propionic acid,<br>(S)-alpha-Amino-beta-(3-indolyl)-propionic acid,<br>Tryptophan,<br>L-Tryptophan	amino acid	amino acid	no	..
..	cpd00119	his-L	L-Histidine	(S)-alpha-Amino-1H-imidazole-4-propionic acid,<br>L-Histidine	amino acid	amino acid	no	..
..	cpd00035	ala-L	L-Alanine	ALA,<br>L-alpha-Alanine,<br>L-2-Aminopropionic acid,<br>L-Alanine	amino acid	amino acid	no	..
..	cpd00041	asp-L	L-Aspartate	Aspartic acid,<br>Aspartate,<br>2-Aminosuccinic acid,<br>L-Aspartic acid,<br>L-Aspartate	amino acid	amino acid	no	..
..	cpd00107	leu-L	L-Leucine	(2S)-alpha-Leucine,<br>(2S)-alpha-2-Amino-4-methylvaleric acid,<br>2-Amino-4-methylvaleric acid,<br>L-Leucine	amino acid	amino acid	no	..
..	cpd00129	pro-L	L-Proline	2-Pyrrolidinecarboxylic acid,<br>L-Proline	amino acid	amino acid	no	..
..	cpd00322	ile-L	L-Isoleucine	l-iso-leucine,<br>2-Amino-3-methylvaleric acid,<br>L-Isoleucine	amino acid	amino acid	no	..
..	cpd00161	thr-L	threonine	threonine,<br>2-Amino-3-hydroxybutyric acid,<br>L-Threonine	amino acid	amino acid	no	..
..	cpd15142	cll_443	Asparagine	Asparagine	amino acid	amino acid	no	..
..	cpd00572	cll_459	Histidine	alpha-Amino-1H-imidazole-4-propionic acid,<br>DL-Histidine,<br>Histidine	amino acid	amino acid	no	..
..	cpd00039	lys-L	L-Lysine	Lysine,<br>2,6-Diaminohexanoic acid,<br>Lysine acid,<br>L-Lysine	amino acid	amino acid	no	..
..	cpd00060	met-L	L-Methionine	2-Amino-4-(methylthio)butyric acid,<br>L-2-Amino-4methylthiobutyric acid,<br>Methionine,<br>L-Methionine	amino acid	amino acid	no	..
..	cpd00066	phe-L	L-Phenylalanine	(S)-alpha-Amino-beta-phenylpropionic acid,<br>L-Phenylalanine	amino acid	amino acid	no	..
..	cpd00187	mea	Methanamine	Methanamine,<br>Methylamine	other, amine	other	no	..
..	cpd00162	etha	Aminoethanol	ethanol-amine,<br>2-Hydroxyethylamine,<br>Aminoethanol,<br>Ethanolamine	other, alcohol / amine	other	no	..
..	cpd00116	meoh	Methanol	Methyl alcohol,<br>Methanol	alcohol	alcohol	no	..
..	cpd00363	etoh	ETOH	ETOH,<br>Dehydrated ethanol,<br>Methylcarbinol,<br>Ethyl alcohol,<br>Ethanol	alcohol	alcohol	no	..
..	cpd00100	glyc	Glycerol	GLYC,<br>1,2,3-Propanetriol,<br>1,2,3-Trihydroxypropane,<br>Glycerin,<br>Glycerol	alcohol	alcohol	no	..
..	cpd13334	Agar	Agar	Agar	agar	agar	no	..
..	cpd11879	Gelatin	Gelatin	Gelatine,<br>Gelatin	agar	agar	no	..
..	cpd11862	Agarose	Agarose	Agarose	agar	agar	no	..
..	cpd03185	mndn	Menadione	2-Methyl-1,4-naphthoquinone,<br>Vitamin K3,<br>Menadione	unclassified	unclassified	no	..
..	cpd00003	nad	NAD	Nicotinamideadeninedinucleotide,<br>Nadide,<br>Diphosphopyridine nucleotide,<br>DPN,<br>Nicotinamide adenine dinucleotide,<br>NAD,<br>NAD+	unclassified	unclassified	no	..
..	cpd01947	btd-RR	BDOH	BDOH,<br>(R,R)-2,3-Butylene glycol,<br>(R,R)-2,3-Butanediol,<br>(R,R)-Butane-2,3-diol	unclassified	unclassified	no	..
..	cpd04367	p-Dichlorobenzene	p-Dichlorobenzene	p-Dichlorobenzene,<br>1,4-Dichlorobenzene	unclassified	unclassified	no	..
..	cpd00666	tartr-L	Tartrate	L-tartarate,<br>(-)-Tartaric acid,<br>(2S,3S)-Tartaric acid,<br>D-Tartaric acid,<br>D-Tartrate,<br>(S,S)-Tartrate,<br>(S,S)-Tartaric acid,<br>L-tartrate,<br>(+)-Tartaric acid,<br>(2R,3R)-Tartaric acid,<br>2,3-Dihydroxybutanedioic acid,<br>Tartrate,<br>Tartaric acid,<br>L-Tartaric acid,<br>(R,R)-Tartrate,<br>(R,R)-Tartaric acid	unclassified	unclassified	no	..
..	cpd00245	Aniline	Aniline	Arylamine,<br>Benzenamine,<br>Phenylamine,<br>Aniline	unclassified	unclassified	no	..
..	cpd04358	Styrene	Styrene	Phenylethylene,<br>Styrene	unclassified	unclassified	no	..
..	cpd01208	Resorcin	Resorcin	m-Hydroquinone,<br>1,3-Dihydroxybenzene,<br>1,3-Benzenediol,<br>Resorcin,<br>Resorcinol	unclassified	unclassified	no	..
..	cpd01211	tcynt	Thiocyanate	Thiocyanic acid,<br>Thiocyanate	unclassified	unclassified	no	..
..	cpd01269	2ppoh	2-Propanol	Isopropanol,<br>2-Propanol,<br>Propan-2-ol	unclassified	unclassified	no	..
..	cpd03846	octa	octanoate	octanoate (n-C8:0),<br>octanoate,<br>Octylic acid,<br>Caprylic acid,<br>Octanoic acid	unclassified	unclassified	no	..
..	cpd03977	Tetracycline	Tetracycline	Tetracycline	unclassified	unclassified	no	..
..	cpd04373	2,4,6-Trichlorophenol	2,4,6-Trichlorophenol	2,4,6-Trichlorophenol	unclassified	unclassified	no	..
..	cpd00361	actn-R	ACTN	(R)-3-Hydroxybutan-2-one,<br>(R)-Dimethylketol,<br>(R)-3-Hydroxy-2-butanone,<br>(R)-2-Acetoin,<br>(R)-Acetoin,<br>ACTN,<br>Dimethylketol,<br>3-Hydroxy-2-butanone,<br>3-Hydroxybutan-2-one,<br>2-Acetoin,<br>Acetoin	unclassified	unclassified	no	..
..	cpd00479	Gentisate	Gentisate	Gentisate,<br>Hydroquinonecarboxylic acid,<br>Gentisic acid,<br>2,5-Dihydroxybenzoate	unclassified	unclassified	no	..
..	cpd00504	26dap-LL	LL-2,6-Diaminopimelate	LL-2-6-Diaminoheptanedioate,<br>LL-2,6-Diaminopimelic acid,<br>LL-2,6-Diaminopimelate,<br>LL-2,6-Diaminoheptanedioate	unclassified	unclassified	no	..
..	cpd00992	1,2-Ethanediol	1,2-Ethanediol	Ethane-1,2-diol,<br>1,2-Ethanediol,<br>Ethylene glycol	unclassified	unclassified	no	..
..	cpd01007	Benzene	Benzene	Aromatic alkane,<br>Benzene	unclassified	unclassified	no	..
..	cpd01042	p-Cresol	p-Cresol	4-Methylphenol,<br>4-Hydroxytoluene,<br>p-Cresol,<br>4-Cresol	unclassified	unclassified	no	..
..	cpd01080	ocdca	ocdca	octadecanoate,<br>Stearic acid,<br>Stearate,<br>Octadecanoic acid,<br>ocdca,<br>octadecanoate (n-C18:0)	unclassified	unclassified	no	..
..	cpd01685	PCP	PCP	PCP,<br>Pentachlorophenol	unclassified	unclassified	no	..
..	cpd01703	1,4-Naphthoquinone	1,4-Naphthoquinone	1,4-Naphthalenedione,<br>1,4-Naphthoquinone	unclassified	unclassified	no	..
..	cpd02197	5fthf	Folinic acid	Folinic acid,<br>L(-)-5-Formyl-5,6,7,8-tetrahydrofolic acid,<br>5-Formyltetrahydrofolate	unclassified	unclassified	no	..
..	cpd03998	Trichlorobenzene A	Trichlorobenzene A	Trichlorobenzene A,<br>1,2,4-Trichlorobenzene	unclassified	unclassified	no	..
..	cpd04166	PCE	PCE	PCE,<br>Perchloroethylene,<br>Tetrachloroethene	unclassified	unclassified	no	..
..	cpd04309	Chlorobenzene	Chlorobenzene	Phenyl chloride,<br>Benzene chloride,<br>Monochlorobenzene,<br>Chlorobenzene	unclassified	unclassified	no	..
..	cpd10095	Cumene	Cumene	Isopropylbenzene,<br>Cumene	unclassified	unclassified	no	..
..	cpd00453	12ppd-S	1,2-Propanediol	(S)-Propylene glycol,<br>(S)-1,2-Propanediol,<br>(S)-Propane-1,2-diol,<br>Propylene glycol,<br>1,2-Propanediol,<br>Propane-1,2-diol	unclassified	unclassified	no	..
..	cpd00585	Creatinine	Creatinine	1-Methylglycocyamidine,<br>Creatinine	unclassified	unclassified	no	..
..	cpd00636	Hexalin	Hexalin	Cyclohexan-1-ol,<br>Hexahydrophenol,<br>Hexalin,<br>Cyclohexanol	unclassified	unclassified	no	..
..	cpd00646	PNP	PNP	4-Hydroxynitrobenzene,<br>Niphen,<br>PNP,<br>p-Nitrophenol,<br>4-Nitrophenol	unclassified	unclassified	no	..
..	cpd00797	bhb	(R)-3-Hydroxybutanoate	(R)-3-Hydroxybutyric acid,<br>(R)-3-Hydroxybutanoic acid,<br>(R)-3-Hydroxybutanoate	unclassified	unclassified	no	..
..	cpd01020	ga	Gallate	Pyrogallol-5-carboxylic acid,<br>3,4,5-Trihydroxybenzoate,<br>3,4,5-Trihydroxybenzoic acid,<br>Gallic acid,<br>Gallate	unclassified	unclassified	no	..
..	cpd01059	frlt	Ferulate	3-Methoxy-4-hydroxy-trans-cinnamate,<br>4-Hydroxy-3-methoxycinnamic acid,<br>Ferulic acid,<br>Ferulate	unclassified	unclassified	no	..
..	cpd01089	2-Furoate	2-Furoate	Pyromucic acid,<br>2-Furancarboxylic acid,<br>2-Furoic acid,<br>2-Furoate	unclassified	unclassified	no	..
..	cpd01092	alltn	Allantoin	Glyoxyldiureide,<br>5-Ureidohydantoin,<br>(S)-Allantoin,<br>Allantoin,<br>(S)(+)-Allantoin	unclassified	unclassified	no	..
..	cpd01679	N-Methylhydantoin	N-Methylhydantoin	N-Methylimidazolidine-2,4-dione,<br>N-Methylhydantoin	unclassified	unclassified	no	..
..	cpd02301	2,4-D	2,4-D	2,4-D,<br>2,4-Dichlorophenoxyacetic acid,<br>2,4-Dichlorophenoxyacetate	unclassified	unclassified	no	..
..	cpd03644	HFA	HFA	UN 2642,<br>HFA,<br>Gifblaar poison,<br>Cymonic acid,<br>Fluoroacetic acid,<br>Fluoroacetate	unclassified	unclassified	no	..
..	cpd03994	Biphenyl	Biphenyl	1,1&#39;-Diphenyl,<br>1,1&#39;-Biphenyl,<br>Phenylbenzene,<br>Biphenyl	unclassified	unclassified	no	..
..	cpd04078	Tosylate	Tosylate	Tosylate,<br>Toluene-4-sulfonate	unclassified	unclassified	no	..
..	cpd04135	Chloroacetic acid	Chloroacetic acid	Chloroethanoic acid,<br>Chloroacetic acid	unclassified	unclassified	no	..
..	cpd04446	m-xyl	m-Xylene	1,3-Xylene,<br>1,3-Dimethylbenzene,<br>m-Xylene	unclassified	unclassified	no	..
..	cpd04450	o-Xylene	o-Xylene	o-Methyltoluene,<br>o-Dimethylbenzene,<br>o-Xylene	unclassified	unclassified	no	..
..	cpd04733	Acetanilide	Acetanilide	Acetanilide,<br>N-Phenylacetamide	unclassified	unclassified	no	..
..	cpd06523	Caryophyllene	Caryophyllene	Caryophyllene,<br>beta-Caryophyllene	unclassified	unclassified	no	..
..	cpd07891	2,4-DNT	2,4-DNT	2,4-DNT,<br>2,4-Dinitrotoluene	unclassified	unclassified	no	..
..	cpd08191	Tetramethylammonium chloride	Tetramethylammonium chloride	Tetramethylammonium chloride,<br>N,N,N-Trimethylmethanaminium chloride	unclassified	unclassified	no	..
..	cpd08276	Phenanthrene	Phenanthrene	Phenanthrene,<br>Phenanthracene	unclassified	unclassified	no	..
..	cpd10027	o-Dichlorobenzene	o-Dichlorobenzene	o-Dichlorobenzene,<br>1,2-Dichlorobenzene	unclassified	unclassified	no	..
..	cpd10149	4-Chloroaniline	4-Chloroaniline	1-Amino-4-chlorobenzene,<br>4-Chloroaniline	unclassified	unclassified	no	..
..	cpd10908	alpha-HCH	alpha-HCH	alpha-Hexachlorocyclohexane,<br>alpha-HCH,<br>1alpha,2alpha,3beta,4alpha,5beta,6beta-Hexachlorocyclohexane,<br>alpha-Lindane	unclassified	unclassified	no	..
..	cpd00164	glcur	Glucuronate	Glucuronate,<br>D-Glucuronic acid,<br>Glucuronic acid,<br>D-Glucuronate	unclassified	unclassified	no	..
..	cpd00226	hxan	HYXN	HYXN,<br>Purine-6-ol,<br>Hypoxanthine	unclassified	unclassified	no	..
..	cpd00324	ch4s	MTTL	MTTL,<br>Methylmercaptan,<br>Methanethiol	unclassified	unclassified	no	..
..	cpd00332	mev-R	Mevalonic acid	3,5-Dihydroxy-3-methylvaleric acid,<br>Mevalonic acid,<br>(R)-Mevalonate	unclassified	unclassified	no	..
..	cpd00338	5aop	5-Aminolevulinate	5-amino-levulinate,<br>5-Amino-4-oxovaleric acid,<br>5-Amino-4-oxopentanoate,<br>5-Aminolevulinate	unclassified	unclassified	no	..
..	cpd00339	5aptn	5-Aminopentanoate	5-Aminovaleric acid,<br>5-Aminopentanoic acid,<br>5-Aminopentanoate	unclassified	unclassified	no	..
..	cpd00359	indole	indol	indol,<br>2,3-Benzopyrrole,<br>Indole	unclassified	unclassified	no	..
..	cpd00379	glutar	Glutarate	1,3-Propanedicarboxylic acid,<br>Pentanedioic acid,<br>Glutaric acid,<br>Glutarate	unclassified	unclassified	no	..
..	cpd00382	raffin	Melitose	6G-alpha-D-galactosylsucrose,<br>Gossypose,<br>Melitriose,<br>Melitose,<br>Raffinose	unclassified	unclassified	no	..
..	cpd00396	rmn	L-Rhamnose	L-Mannomethylose,<br>6-Deoxy-L-mannose,<br>L-Rhamnose	unclassified	unclassified	no	..
..	cpd00450	dms	Methyl sulfide	Methyl thioether,<br>Methyl sulfide,<br>Dimethyl sulfide	unclassified	unclassified	no	..
..	cpd00601	D-Camphor	D-Camphor	D-Camphor,<br>(+)-Camphor	unclassified	unclassified	no	..
..	cpd00680	cm	Chloramphenicol	Chloramphenicol	unclassified	unclassified	no	..
..	cpd00813	Pyrogallol	Pyrogallol	1,2,3-Benzenetriol,<br>Pyrogallic acid,<br>Pyrogallol,<br>1,2,3-Trihydroxybenzene	unclassified	unclassified	no	..
..	cpd01041	m-Cresol	m-Cresol	3-Hydroxytoluene,<br>m-Cresol,<br>3-Cresol	unclassified	unclassified	no	..
..	cpd01048	arsna	Arsenate	Arsenate,<br>Arsenate ion,<br>Orthoarsenic acid,<br>Arsenic acid	unclassified	unclassified	no	..
..	cpd01087	o-Cresol	o-Cresol	o-Methylphenol,<br>2-Hydroxytoluene,<br>o-Cresol	unclassified	unclassified	no	..
..	cpd01511	4-Sulfobenzoate	4-Sulfobenzoate	4-Sulfobenzoate	unclassified	unclassified	no	..
..	cpd01642	2-Biphenylol	2-Biphenylol	2-Phenylphenol,<br>2-Biphenylol,<br>2-Hydroxybiphenyl	unclassified	unclassified	no	..
..	cpd01706	2,4-Dichlorophenol	2,4-Dichlorophenol	2,4-Dichlorophenol	unclassified	unclassified	no	..
..	cpd01822	Hydroxyquinol	Hydroxyquinol	Hydroxyquinol,<br>1,2,4-Trihydroxybenzene,<br>1,2,4-Benzenetriol,<br>Hydroxyhydroquinone,<br>Benzene-1,2,4-triol	unclassified	unclassified	no	..
..	cpd01834	MEK	MEK	MEK,<br>2-Butanone,<br>Ethyl methyl ketone,<br>Methyl ethyl ketone	unclassified	unclassified	no	..
..	cpd01835	N,N-Dimethylaniline	N,N-Dimethylaniline	N,N-Dimethylbenzenamine,<br>Dimethylaminobenzene,<br>N,N-Dimethylaniline	unclassified	unclassified	no	..
..	cpd03026	3-Aminophenol	3-Aminophenol	3-Hydroxyaniline,<br>3-Aminophenol,<br>m-Aminophenol	unclassified	unclassified	no	..
..	cpd03533	Pyrrole-2-carboxylate	Pyrrole-2-carboxylate	Pyrrole-2-carboxylate	unclassified	unclassified	no	..
..	cpd03836	Quinoline	Quinoline	Quinoline	unclassified	unclassified	no	..
..	cpd03959	atrz	Atrazine	Atrazine	unclassified	unclassified	no	..
..	cpd03962	Cyanuric acid	Cyanuric acid	Cyanuric acid	unclassified	unclassified	no	..
..	cpd04018	trans-3-Chloroacrylic acid	trans-3-Chloroacrylic acid	trans-3-Chloroacrylic acid	unclassified	unclassified	no	..
..	cpd04019	cis-3-Chloroacrylic acid	cis-3-Chloroacrylic acid	cis-3-Chloroacrylic acid	unclassified	unclassified	no	..
..	cpd04148	Trolamine	Trolamine	Trolamine,<br>Triethanolamine	unclassified	unclassified	no	..
..	cpd04184	Nitrobenzol	Nitrobenzol	Nitrobenzol,<br>Nitrobenzene	unclassified	unclassified	no	..
..	cpd04307	beta-BHC	beta-BHC	beta-Lindane,<br>beta-BHC,<br>beta-Hexachlorocyclohexane,<br>beta-1,2,3,4,5,6-Hexachlorocyclohexane	unclassified	unclassified	no	..
..	cpd04371	2,6-Dichlorophenol	2,6-Dichlorophenol	2,6-Dichlorophenol	unclassified	unclassified	no	..
..	cpd04375	2,4,5-Trichlorophenoxyacetic acid	2,4,5-Trichlorophenoxyacetic acid	2,4,5-Trichlorophenoxyacetic acid	unclassified	unclassified	no	..
..	cpd04623	Isonicotinic acid	Isonicotinic acid	Isonicotinic acid	unclassified	unclassified	no	..
..	cpd07339	Eugenol	Eugenol	Eugenol	unclassified	unclassified	no	..
..	cpd07905	2,4-DP	2,4-DP	2-(2,4-Dichlorophenoxy)propionic acid,<br>Dichlorprop,<br>2,4-DP	unclassified	unclassified	no	..
..	cpd08020	Dimethyl sulfone	Dimethyl sulfone	Dimethyl sulfone,<br>Sulfonylbismethane	unclassified	unclassified	no	..
..	cpd08027	Dichloroacetate	Dichloroacetate	Dichloroacetate	unclassified	unclassified	no	..
..	cpd09057	Saccharin sodium anhydrous	Saccharin sodium anhydrous	Saccharin sodium anhydrous	unclassified	unclassified	no	..
..	cpd09918	2-Chlorophenol	2-Chlorophenol	2-Chloro-1-hydroxybenzene,<br>2-Chlorophenol	unclassified	unclassified	no	..
..	cpd10023	Diazinon	Diazinon	Diazinon	unclassified	unclassified	no	..
..	cpd10025	Dimethoate	Dimethoate	Dimethoate	unclassified	unclassified	no	..
..	cpd10107	1,2,3-Trichlorobenzene	1,2,3-Trichlorobenzene	1,2,3-Trichlorobenzene	unclassified	unclassified	no	..
..	cpd10155	4-Chloronitrobenzene	4-Chloronitrobenzene	1-Chloro-4-nitrobenzene,<br>4-Chloronitrobenzene	unclassified	unclassified	no	..
..	cpd10232	Pseudocumene	Pseudocumene	Pseudocumene,<br>1,2,4-Trimethylbenzene	unclassified	unclassified	no	..
..	cpd11181	Acetylacetone	Acetylacetone	Pentane-2,4-dione,<br>Acetylacetone,<br>2,4-Dioxopentane	unclassified	unclassified	no	..
..	cpd11602	Inulin	Inulin	(2,1-beta-D-Fructosyl)n,<br>(2,1-beta-D-Fructosyl)n+1,<br>Inulin,<br>(1,2-beta-D-Fructosyl)n,<br>(1,2-beta-D-Fructosyl)m,<br>(1,2-beta-D-Fructosyl)n+1,<br>(1,2-beta-D-Fructosyl)m-1	unclassified	unclassified	no	..
..	cpd11624	pc_SC	Lecithin	Phosphatidylcholine,<br>Lecithin,<br>Phosphatidyl-N-trimethylethanolamine,<br>1,2-Diacyl-sn-glycero-3-phosphocholine,<br>Choline phosphatide,<br>3-sn-Phosphatidylcholine,<br>Phosphatidylcholine, yeast-specific	unclassified	unclassified	no	..
..	cpd14913	2,6-Naphthalenedisulfonic acid	2,6-Naphthalenedisulfonic acid	2,6-Naphthalenedisulfonic acid	unclassified	unclassified	no	..
..	..	..	..	..	..	..	..	..
