# Supplementary material for: Harnessing the landscape of microbial culture media to predict new organism–media pairings
Source: Nat Commun. 2015 Oct 13;6:8493. doi: 10.1038/ncomms9493 (PMC4633754; doi:10.1038/ncomms9493)
Supplement: Supplementary Data 5 — Transitive experiments (experiment 1). These are in vitro experiments done to validate predicted organism-medium pairings based on the transitivity property. [file ncomms9493-s6.xlsx]

## Sheet: Data 5
Supplementary Data 5. Transitive experiments (experiment 1). These are in vitro experiments done to validate predicted organism-medium pairings based on the transitivity property.
..	Organism			..	Growth on standard medium for organism				..	Growth on medium predicted by Transitive predictor											..
..	curator	org_DSM	organism	..	standard medium	growth	growth description	conclusion	..	test medium	test_medium_name	growth_on_test_medium	growth_description	curator comment (from before experiment)	curator comment score	conclusion_predicted_medium	details of growth experiment	predicted one in db?	note	test medium is defined?	..
..	Lang	11620	Sphingomonas sp.	..	605	+	low	n	..	381	LB (Luria-Bertani) medium	-	none	none	0	n	28°C, 6d.	no	--	non_defined	..
..	Lang	6461	Chelatococcus asaccharovorans	..	464	+	low	n	..	1	NUTRIENT AGAR	+	low	none	0	n	28°C, 6d.	no	--	non_defined	..
..	Lang	24447	Xanthomonas campestris	..	1015	+	low	n	..	65	GYM STREPTOMYCES medium	+	low	none	1	n	28°C, 3d.	no	--	non_defined	..
..	Lang	22339	Yersinia entomophaga	..	535	+	low	n	..	693	COLUMBIA BLOOD AGAR	+	low	none	0.5	n	28°C, 1d.	no	tested medium was 429, COLUMBIA BLOOD AGAR, whereas the predicted medium was 693, COLUMBIA BLOOD MEDIUM -- they are practically the same	non_defined	..
..	Gronow	25379	Rhizobium tubonense	..	98	++	mid	y	..	1	NUTRIENT AGAR	+	low	?/many Rhizobia grow on Medium 98 but not on M 1; but all that grow on M1 grow on M 98!	0.5	n	--	no	--	non_defined	..
..	Lang	8573	Stenotrophomonas rhizophila	..	1	++	mid	y	..	65	GYM STREPTOMYCES medium	+	low	none	1	n	28°C, 2d.	no	--	non_defined	..
..	Lang	11901	Aquabacterium commune	..	830a	++	mid	y	..	464	PLATE COUNT AGAR	+	low	none	1	n	28°C, 3d.	no	--	non_defined	..
..	Lang	11058	Vibrio parahaemolyticus	..	514; 115	++ / +	mid	y	..	429	COLUMBIA BLOOD AGAR	+	low	none	0	n	28°C, 1d.	no	--	non_defined	..
..	Gronow	2626	Mesorhizobium loti	..	98	+++	strong	y	..	1	NUTRIENT AGAR	+	low	?/many Rhizobia grow on Medium 98 but not on M 1; but all that grow on M1 grow on M 98!	0.5	n	--	no	--	non_defined	..
..	Gronow	1980	Rhizobium leguminosarum	..	98	+++	strong	y	..	1	NUTRIENT AGAR	+	low	?/many Rhizobia grow on Medium 98 but not on M 1; but all that grow on M1 grow on M 98!	0.5	n	--	no	--	non_defined	..
..	Lang	46228	Proteus vulgaris	..	535; 426	+++ / +++	strong	y	..	92	TRYPTICASE SOY Yeast extract medium	+	low	none	1	n	37°C, 1d.	no	--	non_defined	..
..	Lang	6383	Sphingobium xenophagum	..	1	+	low	n	..	830	R2A medium	++	mid	none	1	y	28°C, 3d.	no	--	non_defined	..
..	Lang	17556	Pseudomonas azotifigens	..	1	+	low	n	..	830	R2A medium	++	mid	none	1	y	28°C, 2d.	no	--	non_defined	..
..	Lang	30188	Aeromonas caviae	..	1	+	low	n	..	830	R2A medium	++	mid	none	1	y	28°C, 2d.	no	--	non_defined	..
..	Lang	16926	Xanthomonas vasicola	..	92	+	low	n	..	693	COLUMBIA BLOOD AGAR	++	mid	none	-1	y	28°C, 5d.	no	tested medium was 429, COLUMBIA BLOOD AGAR, whereas the predicted medium was 693, COLUMBIA BLOOD MEDIUM -- they are practically the same. this opne didnt' grow on the known medium either.. The repetition of the growth experiment with DSM 16926 confirmed that the strain - when reactivated from the ampoules - grows only with a few colonies on the media recommended by us but grew well on M. 693 whic…	non_defined	..
..	Lang	30104	Klebsiella pneumoniae subsp. pneumoniae	..	535	++	mid	y	..	830	R2A medium	++	mid	none	1	y	37°C, 1d.	no	--	non_defined	..
..	Lang	52019	Myxococcus fulvus	..	9	++	mid	y	..	67	CY-AGAR	++	mid	none	1	y	28°C, 2d.	no	--	non_defined	..
..	Lang	22538	Aeromonas rivuli	..	535	++	mid	y	..	693	COLUMBIA BLOOD AGAR	++	mid	none	0.5	y	28°C, 1d.	no	tested medium was 429, COLUMBIA BLOOD AGAR, whereas the predicted medium was 693, COLUMBIA BLOOD MEDIUM -- they are practically the same	non_defined	..
..	Lang	30104	Klebsiella pneumoniae subsp. pneumoniae	..	1	++	mid	y	..	693	COLUMBIA BLOOD AGAR	++	mid	none	-1	y	37°C, 1d.	no	tested medium was 429, COLUMBIA BLOOD AGAR, whereas the predicted medium was 693, COLUMBIA BLOOD MEDIUM -- they are practically the same	non_defined	..
..	Lang	17148	Herminiimonas arsenicoxydans	..	830; 464	++ / ++	mid	y	..	1	NUTRIENT AGAR	++	mid	none	-1	y	28°C, 2d.	no	--	non_defined	..
..	Gronow	9510	Burkholderia plantarii	..	1	+++	strong	y	..	693	COLUMBIA BLOOD medium	++	mid	yes	1	y	--	no	--	non_defined	..
..	Gronow	23658	Staphylococcus agnetis	..	92; 693	+++	strong	y	..	1	NUTRIENT AGAR	++	mid	yes	1	y	--	no	--	non_defined	..
..	Gronow	23658	Staphylococcus agnetis	..	92; 693	+++	strong	y	..	217	BHI/2 medium	++	mid	no/probably too thin	0	y	--	no	--	non_defined	..
..	Gronow	23658	Staphylococcus agnetis	..	92; 693	+++	strong	y	..	11	MRS medium	++	mid	?/pH could be too low	0.5	y	--	no	--	non_defined	..
..	Gronow	23658	Staphylococcus agnetis	..	92; 693	+++	strong	y	..	438	BORDET-GENGOU-MEDIUM (DIFCO)	++	mid	yes	1	y	--	no	--	non_defined	..
..	Lang	30076	Rahnella aquatilis	..	1	+++	strong	y	..	830	R2A medium	++	mid	none	1	y	28°C, 1d.	no	--	non_defined	..
..	Lang	15556	Photobacterium phosphoreum	..	246	++	mid	y	..	514	BACTO MARINE BROTH (DIFCO 2216)	+++	strong	none	1	y	22°C, 2d.	no	--	non_defined	..
..	Lang	17556	Pseudomonas azotifigens	..	381	++	mid	y	..	693	COLUMBIA BLOOD AGAR	+++	strong	none	-1	y	28°C, 2d.	no	tested medium was 429, COLUMBIA BLOOD AGAR, whereas the predicted medium was 693, COLUMBIA BLOOD MEDIUM -- they are practically the same	non_defined	..
..	Gronow	11332	Bordetella avium	..	438	+++	strong	y	..	693	COLUMBIA BLOOD medium	+++	strong	yes	1	y	--	no	--	non_defined	..
..	Gronow	11333	Bordetella hinzii	..	438	+++	strong	y	..	693	COLUMBIA BLOOD medium	+++	strong	yes	1	y	--	no	--	non_defined	..
..	Gronow	11334	Bordetella trematum	..	438	+++	strong	y	..	693	COLUMBIA BLOOD medium	+++	strong	yes	1	y	--	no	--	non_defined	..
..	Gronow	11628	Pandoraea norimbergensis	..	1	+++	strong	y	..	693	COLUMBIA BLOOD medium	+++	strong	yes	1	y	--	no	--	non_defined	..
..	Gronow	23658	Staphylococcus agnetis	..	92; 693	+++	strong	y	..	240	CORYNEBACTERIUM medium WITH BLOOD	+++	strong	yes	1	y	--	no	--	non_defined	..
..	Gronow	23658	Staphylococcus agnetis	..	92; 693	+++	strong	y	..	381	LB (Luria-Bertani) medium	+++	strong	yes	1	y	--	no	--	non_defined	..
..	Gronow	23658	Staphylococcus agnetis	..	92; 693	+++	strong	y	..	215	BHI medium	+++	strong	yes	1	y	--	no	--	non_defined	..
..	Gronow	23658	Staphylococcus agnetis	..	92; 693	+++	strong	y	..	215b	BHI medium WITH ADDITIONAL GLUCOSE	+++	strong	yes	1	y	--	no	--	non_defined	..
..	Gronow	23658	Staphylococcus agnetis	..	92; 693	+++	strong	y	..	220	CASO AGAR (Merck 105458)	+++	strong	yes	1	y	--	no	--	non_defined	..
..	Gronow	22668	Rhizobium pusense	..	98	+++	strong	y	..	1	NUTRIENT AGAR	+++	strong	?/many Rhizobia grow on Medium 98 but not on M 1; but all that grow on M1 grow on M 98!	0.5	y	--	no	--	non_defined	..
..	Gronow	30147	Rhizobium radiobacter	..	1	+++	strong	y	..	693	COLUMBIA BLOOD medium	+++	strong	no	0	y	--	no	Hly beta (in test medium)	non_defined	..
..	Lang	11620	Sphingomonas sp.	..	605	+++	strong	y	..	381	LB (Luria-Bertani) medium	+++	strong	none	0	y	28°C, 6d.	no	--	non_defined	..
..	Lang	30189	Vibrio proteolyticus	..	101	+++	strong	y	..	514	BACTO MARINE BROTH (DIFCO 2216)	+++	strong	none	1	y	28°C, 1d.	no	--	non_defined	..
..	Lang	7526	Sphingomonas sp.	..	535	+++	strong	y	..	693	COLUMBIA BLOOD AGAR	+++	strong	none	-1	y	28°C, 5d.	no	tested medium was 429, COLUMBIA BLOOD AGAR, whereas the predicted medium was 693, COLUMBIA BLOOD MEDIUM -- they are practically the same	non_defined	..
..	Lang	13387	Proteus vulgaris	..	535	+++	strong	y	..	693	COLUMBIA BLOOD AGAR	+++	strong	none	-1	y	37°C, 1d.	no	tested medium was 429, COLUMBIA BLOOD AGAR, whereas the predicted medium was 693, COLUMBIA BLOOD MEDIUM -- they are practically the same	non_defined	..
..	..	..	..	..	..	..	..	..	..	..	..	..	..	..	..	..	..	..	..	..	..
