# Supplementary material for: Harnessing the landscape of microbial culture media to predict new organism–media pairings
Source: Nat Commun. 2015 Oct 13;6:8493. doi: 10.1038/ncomms9493 (PMC4633754; doi:10.1038/ncomms9493)
Supplement: Supplementary Data 6 — Collaborative filtering experiments (experiment 2). [file ncomms9493-s7.xlsx]

## Sheet: Data 6
Supplementary Data 6. Collaborative filtering experiments (experiment 2)
..	Organism			..	Growth on predicted medium (via phylogeny based collaborative filtering predictor)								..
..	curator	org_DSM	organism	..	test medium	test medium is defined?	curator comment (from before experiment)	test_medium_name	collab score	growth_on_test_medium	conclusion_predicted_medium	note	..
..	Gronow	2779	Centipeda periodontii	..	693	non_defined	..	COLUMBIA BLOOD medium	84.6813	see note	y	known instance; BHI sheep (Lai et al, 1983; IJSEM 33; 628-635)	..
..	Gronow	4922	Bordetella parapertussis	..	429	non_defined	..	COLUMBIA BLOOD AGAR	30.0307	see note	y	known instance; strain DSM 13415 grows	..
..	Gronow	5887	Thalassobius gelatinovorus	..	514	non_defined	..	BACTO MARINE BROTH (DIFCO 2216)	262.804	see note	y	known instance; M 123 lists M 514 as alternative	..
..	Gronow	9143	Moraxella catarrhalis	..	429	non_defined	..	COLUMBIA BLOOD AGAR	259.607	see note	y	known instance; Manual of Clinical Microbiology	..
..	Gronow	15922	Rikenella microfusus	..	429	non_defined	..	COLUMBIA BLOOD AGAR	27.5216	see note	y	known instance; lab data	..
..	Gronow	16630	Leptotrichia amnionii	..	693	non_defined	..	COLUMBIA BLOOD medium	701.043	see note	y	known instance; Shukla et al, 2002, IJSEM 40; 3346-3349	..
..	Gronow	18027	Moraxella equi	..	693	non_defined	..	COLUMBIA BLOOD medium	259.607	see note	y	known instance; Manual of Clinical Microbiology	..
..	Gronow	18177	Barnesiella viscericola	..	693	non_defined	..	COLUMBIA BLOOD medium	708.94	see note	y	known instance; lab data	..
..	Gronow	19681	Paraprevotella xylaniphila	..	693	non_defined	..	COLUMBIA BLOOD medium	265.671	see note	y	known instance; GAM agar	..
..	Gronow	19681	Paraprevotella xylaniphila	..	429	non_defined	..	COLUMBIA BLOOD AGAR	27.5216	see note	y	known instance; GAM agar	..
..	Gronow	19988	Bacteroides graminisolvens	..	693	non_defined	..	COLUMBIA BLOOD medium	192.651	see note	y	known instance; lab data	..
..	Gronow	19988	Bacteroides graminisolvens	..	429	non_defined	..	COLUMBIA BLOOD AGAR	27.5216	see note	y	known instance; M 693 pos	..
..	Gronow	20705	Bacteroides coagulans	..	693	non_defined	..	COLUMBIA BLOOD medium	235.438	see note	y	known instance; lab data	..
..	Gronow	21643	Neisseria zoodegmatis	..	429	non_defined	..	COLUMBIA BLOOD AGAR	129.236	see note	y	known instance; M 693 pos	..
..	Gronow	22070	Leptotrichia trevisanii	..	110	non_defined	..	CHOPPED MEAT medium WITH CARBOHYDRATES	543.012	see note	y	known instance; lab data	..
..	Gronow	22474	Odoribacter laneus	..	78	non_defined	..	CHOPPED MEAT medium	158.301	see note	y	known instance; lab data	..
..	Gronow	22474	Odoribacter laneus	..	429	non_defined	..	COLUMBIA BLOOD AGAR	130.779	see note	y	known instance; M 693 pos	..
..	Gronow	22811	Dysgonomonas gadei	..	429	non_defined	..	COLUMBIA BLOOD AGAR	130.779	see note	y	known instance; M 693 pos	..
..	Gronow	22864	Prevotella falsenii	..	429	non_defined	..	COLUMBIA BLOOD AGAR	27.5216	see note	y	known instance; M 693 pos	..
..	Gronow	23058	Porphyromonas bennonis	..	78	non_defined	..	CHOPPED MEAT medium	158.301	see note	y	known instance; lab data	..
..	Gronow	23058	Porphyromonas bennonis	..	429	non_defined	..	COLUMBIA BLOOD AGAR	130.779	see note	y	known instance; M 693 pos	..
..	Gronow	23226	Butyricimonas virosa	..	78	non_defined	..	CHOPPED MEAT medium	158.301	see note	y	known instance; lab data	..
..	Gronow	23226	Butyricimonas virosa	..	429	non_defined	..	COLUMBIA BLOOD AGAR	130.779	see note	y	known instance; M 693 pos	..
..	Gronow	23371	Parabacteroides gordonii	..	78	non_defined	..	CHOPPED MEAT medium	158.301	see note	y	known instance; lab data	..
..	Gronow	23371	Parabacteroides gordonii	..	429	non_defined	..	COLUMBIA BLOOD AGAR	130.779	see note	y	known instance; M 693 pos	..
..	Gronow	23941	Cetobacterium somerae	..	110	non_defined	..	CHOPPED MEAT medium WITH CARBOHYDRATES	293.752	see note	y	known instance; lab data	..
..	Gronow	15542	Fusobacterium canifelinum	..	110	non_defined	ok	CHOPPED MEAT medium WITH CARBOHYDRATES	293.752	+++	y		..
..	Gronow	18027	Moraxella equi	..	220	non_defined	ok	CASO AGAR (Merck 105458)	269.745	++	y		..
..	Gronow	19666	Selenomonas infelix	..	110	non_defined	ok	CHOPPED MEAT medium WITH CARBOHYDRATES	86.5356	+	n		..
..	Gronow	20763	Pectinatus cerevisiiphilus	..	110	non_defined	ok	CHOPPED MEAT medium WITH CARBOHYDRATES	86.5356	-	n		..
..	Gronow	20763	Pectinatus cerevisiiphilus	..	693	non_defined	? high ok	COLUMBIA BLOOD medium	84.6813	++	y		..
..	Gronow	21643	Neisseria zoodegmatis	..	535	non_defined	? high ok	TRYPTICASE SOY BROTH AGAR	98.2881	+++	y		..
..	Gronow	21643	Neisseria zoodegmatis	..	215	non_defined	..	BHI medium	84.6407	+++	y		..
..	Gronow	22097	Listeria rocourtiae	..	92	non_defined	ok	TRYPTICASE SOY Yeast extract medium	557.983	++	y		..
..	Gronow	22811	Dysgonomonas gadei	..	78	non_defined	ok	CHOPPED MEAT medium	158.301	+++	y		..
..	Gronow	22864	Prevotella falsenii	..	78	non_defined	ok	CHOPPED MEAT medium	128.063	+++	y		..
..	Klenk	8821	Turicella otitidis	..	58	non_defined	?..	BIFIDOBACTERIUM medium	459.239	yes	y		..
..	Klenk	46168	Thermoflavimicrobium dichotomicum	..	65	non_defined	?..	GYM STREPTOMYCES medium	440.346	yes	y		..
..	Klenk	46168	Thermoflavimicrobium dichotomicum	..	83	non_defined	?..	CZAPEK Peptone AGAR	440.346	no	n		..
..	Klenk	46191	Saccharomonospora viridis	..	65	non_defined	yes..	GYM STREPTOMYCES medium	354.009	yes	y		..
..	Klenk	44896	Saccharothrix xinjiangensis	..	65	non_defined	yes..	GYM STREPTOMYCES medium	354.009	yes	y		..
..	Klenk	44274	Terracoccus luteus	..	736	non_defined	?..	RICH medium	304.06	yes	y		..
..	Klenk	44274	Terracoccus luteus	..	92	non_defined	?..	TRYPTICASE SOY Yeast extract medium	240.171	yes	y		..
..	Klenk	43316	Acrocarpospora corrugata	..	65	non_defined	yes..	GYM STREPTOMYCES medium	236.889	yes	y		..
..	Klenk	46113	Sporichthya polymorpha	..	65	non_defined	?..	GYM STREPTOMYCES medium	228.488	no	n		..
..	Klenk	46168	Thermoflavimicrobium dichotomicum	..	693	non_defined	?..	COLUMBIA BLOOD medium	224.816	no	n		..
..	Klenk	45090	Shimazuella kribbensis	..	693	non_defined	?..	COLUMBIA BLOOD medium	224.816	yes	y		..
..	Klenk	43062	Laceyella sacchari	..	693	non_defined	?..	COLUMBIA BLOOD medium	224.816	yes	y		..
..	Klenk	46168	Thermoflavimicrobium dichotomicum	..	215	non_defined	?..	BHI medium	221.334	no	n		..
..	Klenk	43062	Laceyella sacchari	..	215	non_defined	?..	BHI medium	221.334	yes	y		..
..	Klenk	45790	Sphaerisporangium krabiense	..	84	non_defined	yes..	ROLLED OATS MINERAL medium	171.066	yes	y		..
..	Klenk	44361	Actinocorallia longicatena	..	84	non_defined	?..	ROLLED OATS MINERAL medium	162.454	yes	y		..
..	Klenk	45523	Actinoallomurus radicium	..	84	non_defined	?..	ROLLED OATS MINERAL medium	162.454	yes	y		..
..	Klenk	8821	Turicella otitidis	..	693	non_defined	yes..	COLUMBIA BLOOD medium	114.81	yes	y		..
..	Klenk	44463	Millisia brevis	..	535	non_defined	yes..	TRYPTICASE SOY BROTH AGAR	113.985	yes	y		..
..	Klenk	43809	Spirillospora albida	..	553	non_defined	?..	GPHF-MEDIUM	113.087	yes	y		..
..	Klenk	43809	Spirillospora albida	..	83	non_defined	yes..	CZAPEK Peptone AGAR	96.6314	yes	y		..
..	Klenk	44226	Kibdelosporangium philippinense	..	84	non_defined	yes..	ROLLED OATS MINERAL medium	70.8019	yes	y		..
..	Klenk	43882	Saccharopolyspora hordei	..	84	non_defined	yes..	ROLLED OATS MINERAL medium	70.8019	yes	y		..
..	Klenk	45659	Actinophytocola corallina	..	84	non_defined	yes..	ROLLED OATS MINERAL medium	70.8019	yes	y		..
..	Klenk	44796	Lentzea violacea	..	84	non_defined	yes..	ROLLED OATS MINERAL medium	70.8019	yes	y		..
..	..	..	..	..	..	..	..	..	..	..	..	..	..
