# Supplementary material for: Harnessing the landscape of microbial culture media to predict new organism–media pairings
Source: Nat Commun. 2015 Oct 13;6:8493. doi: 10.1038/ncomms9493 (PMC4633754; doi:10.1038/ncomms9493)
Supplement: Supplementary Data 7 — Good versus Bad growth experiments (experiment 3). [file ncomms9493-s8.xlsx]

## Sheet: Data 7
Supplementary Data 7. Good versus Bad growth experiments (experiment 3).
..	Orgs and predicted media:					..	Growth in in vitro experiments: (key: 3=+++, 2=++, 1=+, 0=- or no growth, nan=contaminated or not determined)			..
..						..				..
..						..				..
..	Organism	Organism DSMZ ID	predicted mediunm	collab score	pick_type	..	curator	growth	growth (num)	..
..	Crossiella equi	44580	65	354.009	goodpicks	..	Ac	++	2	..
..	Yuhushiella deserti	45648	65	354.009	goodpicks	..	Ac	+++	3	..
..	Sutterella stercoricanis	17807	693	2179.52	goodpicks	..	Gr	++	2	..
..	Parasutterella excrementihominis	21040	1203	2174.21	goodpicks	..	Gr	++	2	..
..	Thauera aminoaromatica	14742	830	310.849	goodpicks	..	Lg	+	1	..
..	Phaselicystis flava	21295	67	915.456	goodpicks	..	Lg	+	1	..
..	Ideonella azotifigens	21438	830	315.152	goodpicks	..	Lg	+++	3	..
..	Nevskia terrae	25747	381	966.314	goodpicks	..	Lg	-	0	..
..	Chondromyces apiculatus	436	67	915.456	goodpicks	..	Lg	+	1	..
..	Sorangium cellulosum	53200	67	915.456	goodpicks	..	Lg	-	0	..
..	Demetria terragena	11295	65	434.897	goodpicks	..	Pu	++	2	..
..	Demetria terragena	11295	693	432.185	goodpicks	..	Pu	++	2	..
..	Beutenbergia cavernae	12333	92	5067.25	goodpicks	..	Pu	no growth	0	..
..	Ornithinicoccus hortensis	12335	92	240.171	goodpicks	..	Pu	+++	3	..
..	Kytococcus schroeteri	13884	65	434.897	goodpicks	..	Pu	++	2	..
..	Globicatella sulfidifaciens	15739	92	693.381	goodpicks	..	Pu	++	2	..
..	Arsenicicoccus bolidensis	15745	736	304.06	goodpicks	..	Pu	++	2	..
..	Xylanibacterium ulmi	16932	92	612.273	goodpicks	..	Pu	+++	3	..
..	Helcococcus sueciensis	17243	78	317.455	goodpicks	..	Pu	++	2	..
..	Dermacoccus abyssi	17573	736	451.169	goodpicks	..	Pu	+++	3	..
..	Fodinicola feengrottensis	19247	425	2103.43	goodpicks	..	Pu	contaminated	nan	..
..	Terrabacter tumescens	20308	736	304.06	goodpicks	..	Pu	++	2	..
..	Terrabacter tumescens	20308	92	240.171	goodpicks	..	Pu	+++	3	..
..	Serinibacter salmoneus	21801	736	4991.31	goodpicks	..	Pu	+++	3	..
..	Branchiibius hedensis	22951	736	451.169	goodpicks	..	Pu	++	2	..
..	Calidifontibacter indicus	22967	736	451.169	goodpicks	..	Pu	+++	3	..
..	Intrasporangium calvum	25091	736	304.06	goodpicks	..	Pu	+++	3	..
..	Cellulosimicrobium cellulans	43881	92	612.273	goodpicks	..	Pu	+++	3	..
..	Brochothrix campestris	4712	215	553.34	goodpicks	..	Pu	+++	3	..
..	Brochothrix campestris	4712	693	556.822	goodpicks	..	Pu	+++	3	..
..	Aerococcus urinae	7446	693	686.217	goodpicks	..	Pu	+++	3	..
..	Clostridium rectum	1295	693	429.473	goodpicks	..	Sp	++	2	..
..	Starkeya koreensis	18406	1	414.55	goodpicks	..	Sp	++	2	..
..	Pedobacter caeni	16990	830	267.974	goodpicks	..	Ti	+++	3	..
..	Olivibacter sitiensis	17696	830	267.974	goodpicks	..	Ti	+++	3	..
..	Labrys portucalensis	17916	1	414.55	goodpicks	..	Ti	++	2	..
..	Azomonas insignis	1845	3	1581.24	goodpicks	..	Ti	-	0	..
..	Azorhizophilus paspali	2283	1	792.873	goodpicks	..	Ti	+	1	..
..	Azotobacter armeniacus	2284	1	792.873	goodpicks	..	Ti	+	1	..
..	Terrimonas ferruginea	30193	830	936.776	goodpicks	..	Ti	++	2	..
..	Crossiella equi	44580	830	322.003	badpicks	..	ac	++	2	..
..	Yuhushiella deserti	45648	78	26.1793	badpicks	..	ac	++	2	..
..	Yuhushiella deserti	45648	830	322.003	badpicks	..	ac	++	2	..
..	Sutterella stercoricanis	17807	67	25.2395	badpicks	..	gr	+	1	..
..	Sutterella stercoricanis	17807	92	190.057	badpicks	..	gr	+	1	..
..	Parasutterella excrementihominis	21040	92	190.057	badpicks	..	gr	(+)	1	..
..	Thauera aminoaromatica	14742	736	37.8146	badpicks	..	lg	++	2	..
..	Phaselicystis flava	21295	65	286.048	badpicks	..	lg	-	0	..
..	Ideonella azotifigens	21438	92	190.057	badpicks	..	lg	-	0	..
..	Nevskia terrae	25747	693	191.29	badpicks	..	lg	-	0	..
..	Nevskia terrae	25747	736	37.8146	badpicks	..	lg	-	0	..
..	Chondromyces apiculatus	436	215	73.7942	badpicks	..	lg	-	0	..
..	Sorangium cellulosum	53200	736	37.8146	badpicks	..	lg	-	0	..
..	Sorangium cellulosum	53200	92	190.057	badpicks	..	lg	-	0	..
..	Demetria terragena	11295	830	447.386	badpicks	..	pu	+	1	..
..	Beutenbergia cavernae	12333	67	17.4529	badpicks	..	pu	no growth	0	..
..	Globicatella sulfidifaciens	15739	3	20.3617	badpicks	..	pu	no growth	0	..
..	Arsenicicoccus bolidensis	15745	67	17.4529	badpicks	..	pu	+	1	..
..	Xylanibacterium ulmi	16932	1	403.946	badpicks	..	pu	++	2	..
..	Xylanibacterium ulmi	16932	693	312.193	badpicks	..	pu	+++	3	..
..	Helcococcus sueciensis	17243	736	37.8146	badpicks	..	pu	++	2	..
..	Fodinicola feengrottensis	19247	693	228.604	badpicks	..	pu	contaminated	nan	..
..	Terrabacter tumescens	20308	1	403.946	badpicks	..	pu	++	2	..
..	Serinibacter salmoneus	21801	693	312.193	badpicks	..	pu	++	2	..
..	Branchiibius hedensis	22951	425	76.9064	badpicks	..	pu	no growth	0	..
..	Calidifontibacter indicus	22967	830	447.386	badpicks	..	pu	++	2	..
..	Intrasporangium calvum	25091	830	447.386	badpicks	..	pu	+++	3	..
..	Cellulosimicrobium cellulans	43881	1	403.946	badpicks	..	pu	++	2	..
..	Cellulosimicrobium cellulans	43881	1203	2.90881	badpicks	..	pu	+++	3	..
..	Brochothrix campestris	4712	736	37.8146	badpicks	..	pu	+++	3	..
..	Aerococcus urinae	7446	1	567.777	badpicks	..	pu	no growth	0	..
..	Aerococcus urinae	7446	736	37.8146	badpicks	..	pu	++	2	..
..	Clostridium rectum	1295	65	282.155	badpicks	..	sp	not determined	nan	..
..	Starkeya koreensis	18406	92	190.057	badpicks	..	sp	not determined	nan	..
..	Olivibacter sitiensis	17696	65	282.155	badpicks	..	ti	++	2	..
..	Labrys portucalensis	17916	92	190.057	badpicks	..	ti	+	1	..
..	Azomonas insignis	1845	65	291.904	badpicks	..	ti	+	1	..
..	Azorhizophilus paspali	2283	736	37.8146	badpicks	..	ti	++	2	..
..	Azotobacter armeniacus	2284	693	218.404	badpicks	..	ti	+	1	..
..	Terrimonas ferruginea	30193	381	17.4529	badpicks	..	ti	++	2	..
..	..	..	..	..	..	..	..	..	..	..
